# Supplementary material for: CEBPB-high dormant tumor cells drive immune evasion via S100A8 orchestrated tumor-associated macrophages reprogramming
Source: Theranostics. 2026 Feb 26;16(9):4883–904. doi: 10.7150/thno.124789 (PMC12964385; doi:10.7150/thno.124789)
Supplement: Supplementary file 2 — Supplementary tables. [file thnov16p4883s2.xlsx]

## Sheet: Table S1
Table S1. Nucleic acid sequences used in this paper
Gene	Sequnce		Application
Gapdh	Gapdh-F	AGGTCGGTGTGAACGGATTTG	RT-qPCR
	Gapdh-R	TGTAGACCATGTAGTTGAGGTCA
Cebpb	Cebpb-F	GAAGACGGTGGACAAGCTGA	RT-qPCR
	Cebpb-R	GCTTGAACAAGTTCCGCAGG
Cdkn1a	Cdkn1a-F	CCTGGTGATGTCCGACCTG	RT-qPCR
	Cdkn1a-R	CCATGAGCGCATCGCAATC
Cdkn1b	Cdkn1b-F	TCAAACGTGAGAGTGTCTAACG	RT-qPCR
	Cdkn1b-R	CCGGGCCGAAGAGATTTCTG
Cdk4	Cdk4-F	ATGGCTGCCACTCGATATGAA	RT-qPCR
	Cdk4-R	TCCTCCATTAGGAACTCTCACAC
Cdk6	Cdk6-F	GGCGTACCCACAGAAACCATA	RT-qPCR
	Cdk6-R	AGGTAAGGGCCATCTGAAAACT
Ccnd1	Ccnd1-F	GCGTACCCTGACACCAATCTC	RT-qPCR
	Ccnd1-R	CTCCTCTTCGCACTTCTGCTC
Ccng2	Ccng2-F	AGGGGTTCAGCTTTTCGGATT	RT-qPCR
	Ccng2-R	AGTGTTATCATTCTCCGGGGTAG
S100a8	S100a8-F	AAATCACCATGCCCTCTACAAG	RT-qPCR
	S100a8-R	CCCACTTTTATCACCATCGCAA
S100a9	S100a9-F	ATACTCTAGGAAGGAAGGACACC	RT-qPCR
	S100a9-R	TCCATGATGTCATTTATGAGGGC
Cxcl11	Cxcl1-F	CTGGGATTCACCTCAAGAACATC	RT-qPCR
	Cxcl1-R	CAGGGTCAAGGCAAGCCTC
S100a8 pro	S100a8 pro-F	TGGAAGGGAAGAGCGTTGTC	ChIP-qPCR
	S100a8 pro-R	TATCCCCCAACCCTCGCTAA
Cxcl11 -6kb	Cxcl1 -6kb-F	TTGCTAAGCCAACCAGTGCT	ChIP-qPCR
	Cxcl1 -6kb-R	AGTAAATTGCTGCCCAGCCT
Cxcl11 -9kb	Cxcl1 -9kb-F	CCAAGGTCATGATGTTTCTCCTTCT	ChIP-qPCR
	Cxcl1 -9kb-R	GGCTCATGACTCAACAAACTGAA
Ccng2 pro	Ccng2-pro-F	ATTAGGCTACTGCTCGCTGC	ChIP-qPCR
	Ccng2-pro-R	CTTCTGCAGCTTTGACGAGC
siNC	siNC-S	UUCUCCGAACGUGUCACGUtt	siRNA
	siNC-A	ACGUGACACGUUCGGAGAAtt
siCebpb-1	siCebpb-1S	AAGCUGAGCGACGAGUACAtt	siRNA
	siCebpb-1A	UGUACUCGUCGCUCAGCUUtt
siCebpb-2	siCebpb-2S	CUGAGCGACGAGUACAAGAtt	siRNA
	siCebpb-2A	UCUUGUACUCGUCGCUCAGtt
siS100a8	siS100a8-S	UCAGAGAAUUGGACAUCAAUAtt	siRNA
	siS100a8-A	UAUUGAUGUCCAAUUCUCUGAtt
siCEBPB	siCEBPB-S	CACAGCGACGAGUACAAGAtt	siRNA
	siCEBPB-A	UCUUGUACUCGUCGCUGUGtt
shNC	ccggTTCTCCGAACGTGTCACGTctcgagACGTGACACGTTCGGAGAAtttttg		shRNA
shCebpb	ccggAAGCTGAGCGACGAGTACActcgagTGTACTCGTCGCTCAGCTTtttttg		shRNA
shS100a8	ccggTCAGAGAATTGGACATCAATActcgagTATTGATGTCCAATTCTCTGAtttttg		shRNA
S100a8 pro	S100a8 pro-S	CAAACTTTACTAATATCCAGTAGCTAGAACCAG	Plasmid construction
	S100a8 pro-A	ATGTGAGGCTAAGTGTCAGCTG
S100a8 site mutation fragment	CTCACTGTACTCAGTgaccatatggcGGACTTGgccatatggcaGAGGCTGTGGCAACT		Plasmid construction

## Sheet: Table S2
Table S2. Differential expressed genes of Major_group vs Dormant in the scRNAseq from 12 patients` tumor cells
	p_val	avg_log2FC	pct.1	pct.2	p_val_adj	change
NEAT1	0	-2.9718	0.072	0.972	0	DN
WSB1	0	-2.61926	0.061	0.951	0	DN
SRRM2	0	-1.60521	0.089	0.934	0	DN
FLNB	0	-2.04322	0.061	0.9	0	DN
PLEC	0	-1.75355	0.062	0.889	0	DN
RBBP6	0	-2.22221	0.043	0.86	0	DN
PPFIA1	0	-1.35139	0.086	0.902	0	DN
SRSF11	0	-1.31618	0.105	0.921	0	DN
DDX17	0	-1.16018	0.128	0.943	0	DN
XIST	0	-2.41742	0.035	0.848	0	DN
IQGAP1	0	-1.33212	0.103	0.914	0	DN
SON	0	-1.07064	0.132	0.943	0	DN
ORAOV1	0	-1.2586	0.123	0.93	0	DN
STAT3	0	-1.42381	0.091	0.898	0	DN
PRRC2C	0	-1.12156	0.161	0.967	0	DN
TCIRG1	0	-1.34969	0.093	0.896	0	DN
PNISR	0	-1.95393	0.056	0.859	0	DN
MYO1E	0	-1.45556	0.104	0.905	0	DN
BRD2	0	-1.01913	0.151	0.952	0	DN
UBR5	0	-0.920434	0.096	0.892	0	DN
FUS	0	-1.2285	0.166	0.962	0	DN
PLAG1	0	-2.06628	0.043	0.838	0	DN
KMT2E	0	-1.49893	0.081	0.87	0	DN
SEC62	0	-0.857978	0.122	0.908	0	DN
UBXN4	0	-0.881877	0.154	0.94	0	DN
HOOK3	0	-0.695278	0.114	0.896	0	DN
ASH1L	0	-1.02727	0.073	0.854	0	DN
IMPAD1	0	-0.987221	0.091	0.872	0	DN
MFSD10	0	-0.752809	0.15	0.93	0	DN
RBM39	0	-1.38507	0.192	0.972	0	DN
GADD45B	0	-1.81241	0.109	0.888	0	DN
SAT2	0	-0.855368	0.116	0.895	0	DN
IGF1R	0	-1.39371	0.072	0.85	0	DN
ATP6V1H	0	-0.740696	0.142	0.919	0	DN
SFT2D2	0	-1.06935	0.172	0.948	0	DN
PTPRF	0	-0.982589	0.113	0.888	0	DN
TPR	0	-0.685581	0.128	0.903	0	DN
ZFP36L1	0	-1.45101	0.171	0.946	0	DN
RRBP1	0	-0.954671	0.196	0.97	0	DN
PHF20L1	0	-0.796573	0.156	0.929	0	DN
ZBTB10	0	-1.10842	0.072	0.845	0	DN
AGO2	0	-0.949675	0.085	0.855	0	DN
ZFP36L2	0	-1.29556	0.185	0.954	0	DN
ARFGEF1	0	-0.968276	0.087	0.855	0	DN
CEBPB	0	-1.50451	0.086	0.854	0	DN
ZNF7	0	-1.09769	0.079	0.847	0	DN
LTBR	0	-0.740779	0.139	0.905	0	DN
RBM25	0	-1.398	0.072	0.838	0	DN
COPA	0	-0.635373	0.11	0.875	0	DN
SPIDR	0	-0.808872	0.134	0.899	0	DN
RB1CC1	0	-0.737582	0.203	0.968	0	DN
CHD2	0	-1.22159	0.063	0.827	0	DN
ZFP36	0	-2.18715	0.097	0.861	0	DN
CHD7	0	-1.11921	0.077	0.84	0	DN
COL6A2	0	-0.637098	0.122	0.885	0	DN
POGZ	0	-1.51074	0.045	0.808	0	DN
PIAS1	0	-1.35509	0.067	0.83	0	DN
PPIG	0	-0.606608	0.12	0.882	0	DN
TROVE2	0	-0.618891	0.111	0.873	0	DN
ARID4B	0	-1.14434	0.079	0.84	0	DN
NKTR	0	-2.07287	0.039	0.8	0	DN
IER2	0	-1.73603	0.17	0.93	0	DN
MCL1	0	-0.896416	0.104	0.864	0	DN
CHKA	0	-0.899501	0.109	0.868	0	DN
RTN4	0	-0.778095	0.13	0.889	0	DN
COL6A1	0	-0.496657	0.152	0.91	0	NS
ACTN4	0	-0.843645	0.102	0.858	0	DN
SCAMP3	0	-0.773858	0.115	0.871	0	DN
EFNA1	0	-1.15779	0.219	0.974	0	DN
MEF2A	0	-0.993036	0.118	0.873	0	DN
RSF1	0	-1.05725	0.219	0.974	0	DN
SLC26A2	0	-1.66656	0.093	0.848	0	DN
OBSL1	0	-0.855988	0.122	0.876	0	DN
TNFRSF1A	0	-0.696766	0.134	0.888	0	DN
BAMBI	0	-1.45351	0.145	0.898	0	DN
TM2D3	0	-0.741708	0.096	0.847	0	DN
YBX3	0	-1.25422	0.089	0.84	0	DN
PTK2	0	-0.601891	0.221	0.971	0	DN
TRIQK	0	-0.591236	0.152	0.902	0	DN
CCNL1	0	-2.34823	0.03	0.779	0	DN
LUC7L3	0	-1.23347	0.074	0.823	0	DN
TRPS1	0	-0.990101	0.223	0.972	0	DN
TGS1	0	-0.727338	0.196	0.944	0	DN
WASF2	0	-0.647513	0.126	0.874	0	DN
RTL8C	0	-0.680697	0.13	0.877	0	DN
TMEM68	0	-0.812121	0.169	0.916	0	DN
ZFAND5	0	-0.681519	0.127	0.874	0	DN
GOLGA4	0	-1.16737	0.081	0.827	0	DN
TCF25	0	-0.396311	0.172	0.918	0	NS
SRSF10	0	-0.546796	0.126	0.871	0	DN
UTP23	0	-0.664943	0.103	0.848	0	DN
ZNF280D	0	-0.580202	0.136	0.881	0	DN
YIPF3	0	-0.31922	0.153	0.897	0	NS
YTHDF3	0	-0.750973	0.097	0.841	0	DN
EPS8L2	0	-0.660316	0.143	0.886	0	DN
ERLEC1	0	-0.553392	0.108	0.851	0	DN
SRRM1	0	-0.255734	0.163	0.906	0	NS
DERL1	0	-0.5068	0.139	0.881	0	DN
JUN	0	-1.86717	0.187	0.929	0	DN
RNF19A	0	-0.851528	0.075	0.817	0	DN
EIF4A2	0	-0.528384	0.134	0.875	0	DN
SLC39A1	0	-0.574515	0.207	0.948	0	DN
CIRBP	0	-0.586346	0.21	0.95	0	DN
KTN1	0	-1.07582	0.067	0.807	0	DN
MESD	0	-0.466404	0.122	0.862	0	NS
SRSF7	0	-0.545409	0.172	0.912	0	DN
CDC37	0	-0.475102	0.184	0.923	0	NS
ST3GAL1	0	-1.28467	0.066	0.805	0	DN
AKAP13	0	-0.949395	0.08	0.819	0	DN
ADAR	0	-0.821794	0.093	0.831	0	DN
LMAN1	0	-0.39268	0.162	0.9	0	NS
RNF24	0	-1.36355	0.057	0.795	0	DN
XBP1	0	-0.776808	0.171	0.909	0	DN
SCAMP2	0	-0.542827	0.12	0.857	0	DN
SEC31A	0	-0.951706	0.079	0.816	0	DN
NFKBIA	0	-1.11846	0.128	0.864	0	DN
SLC25A32	0	-0.67932	0.115	0.851	0	DN
CPSF1	0	-0.867124	0.093	0.827	0	DN
AGTRAP	0	-0.592889	0.136	0.869	0	DN
ITGB1	0	-0.487159	0.13	0.863	0	NS
CYHR1	0	-0.553098	0.216	0.948	0	DN
HNRNPDL	0	-0.281141	0.214	0.946	0	NS
KDM2A	0	-1.17887	0.057	0.789	0	DN
SQLE	0	-0.794539	0.174	0.906	0	DN
WWP2	0	-1.26167	0.225	0.957	0	DN
HACD3	0	-0.397418	0.181	0.912	0	NS
HM13	0	-0.511462	0.206	0.937	0	DN
JUNB	0	-2.41605	0.21	0.94	0	DN
NDFIP1	0	-0.399627	0.184	0.913	0	NS
REEP5	0	-0.231806	0.182	0.911	0	NS
LAPTM4B	0	-0.811216	0.109	0.838	0	DN
ZNF292	0	-1.81598	0.038	0.767	0	DN
ARHGEF9	0	-0.931888	0.103	0.831	0	DN
PRRC2B	0	-1.03313	0.065	0.793	0	DN
RMDN1	0	-0.41352	0.13	0.858	0	NS
TRABD	0	-0.762197	0.105	0.833	0	DN
NR4A1	0	-1.99729	0.079	0.806	0	DN
STK3	0	-0.99832	0.063	0.79	0	DN
TMCO1	0	-0.258529	0.191	0.918	0	NS
NEU1	0	-0.501106	0.125	0.852	0	DN
SCARB1	0	-0.257644	0.168	0.895	0	NS
SHC1	0	-0.514607	0.163	0.89	0	DN
KAT6A	0	-0.548689	0.081	0.807	0	DN
GLG1	0	-0.999897	0.064	0.79	0	DN
HP1BP3	0	-0.424884	0.118	0.844	0	NS
NFIC	0	-0.456319	0.12	0.846	0	NS
SDC4	0	-0.397369	0.151	0.877	0	NS
TSC22D1	0	-0.72756	0.132	0.858	0	DN
YIPF4	0	-0.672897	0.093	0.819	0	DN
AFF4	0	-1.1836	0.061	0.786	0	DN
FNTA	0	-0.284395	0.204	0.929	0	NS
NCOR1	0	-0.83062	0.086	0.81	0	DN
SEC63	0	-1.12446	0.072	0.796	0	DN
SLC44A2	0	-0.594313	0.189	0.913	0	DN
SLTM	0	-0.585479	0.104	0.828	0	DN
SF1	0	-0.483303	0.112	0.835	0	NS
SURF4	0	-0.534719	0.115	0.838	0	DN
AUP1	0	-0.371556	0.152	0.874	0	NS
CEBPD	0	-2.52693	0.259	0.981	0	DN
SARAF	0	-0.197099	0.159	0.881	0	NS
ZC3H11A	0	-0.796341	0.067	0.789	0	DN
IARS2	0	-0.670198	0.082	0.803	0	DN
VIRMA	0	-0.656038	0.085	0.806	0	DN
ANKRD12	0	-1.89485	0.04	0.761	0	DN
ATP2B4	0	-1.24636	0.054	0.774	0	DN
NUCB1	0	-0.0166734	0.161	0.881	0	NS
RHOB	0	-1.11691	0.17	0.89	0	DN
CALU	0	-0.107288	0.197	0.916	0	NS
CHPF	0	-0.427026	0.184	0.903	0	NS
KLF6	0	-1.29301	0.09	0.809	0	DN
SUCO	0	-1.226	0.064	0.783	0	DN
NAPRT	0	-0.688778	0.124	0.843	0	DN
SYNM	0	-1.43544	0.05	0.769	0	DN
DDX3X	0	-0.724986	0.086	0.804	0	DN
RC3H1	0	-2.10698	0.034	0.752	0	DN
SDF4	0	-0.238866	0.198	0.916	0	NS
TMEM9	0	-0.266024	0.228	0.946	0	NS
MAGED2	0	-0.456648	0.193	0.91	0	NS
NORAD	0	-0.292456	0.216	0.933	0	NS
ZFAND1	0	-0.263214	0.211	0.928	0	NS
SLC39A7	0	-0.344238	0.12	0.837	0	NS
SRSF4	0	-0.560184	0.096	0.813	0	DN
KHDRBS1	0	-0.429771	0.104	0.82	0	NS
MLEC	0	-0.620979	0.117	0.833	0	DN
CNIH4	0	-0.169369	0.159	0.874	0	NS
SPTBN1	0	-1.15103	0.044	0.759	0	DN
TNRC6B	0	-1.07735	0.053	0.768	0	DN
ATP6V0E1	0	-0.293741	0.195	0.909	0	NS
CERS2	0	-0.500491	0.1	0.814	0	DN
HLA-E	0	-0.508962	0.106	0.82	0	DN
KPNB1	0	-0.289343	0.122	0.836	0	NS
SELENOF	0	-0.0623031	0.167	0.881	0	NS
SERINC3	0	-0.545895	0.098	0.811	0	DN
SMTN	0	-1.45657	0.09	0.803	0	DN
CDC42SE1	0	-0.278983	0.157	0.87	0	NS
CSNK1A1	0	-0.340657	0.143	0.856	0	NS
FBXO32	0	-1.48149	0.163	0.876	0	DN
ATP6V0B	0	-0.292087	0.219	0.931	0	NS
EIF5B	0	-0.414127	0.095	0.807	0	NS
DDRGK1	0	-0.193205	0.143	0.855	0	NS
EBAG9	0	-0.305141	0.194	0.906	0	NS
EPC1	0	-1.18791	0.054	0.766	0	DN
PRMT2	0	-0.264912	0.174	0.886	0	NS
TMBIM1	0	-0.60222	0.114	0.826	0	DN
ESF1	0	-0.896922	0.078	0.789	0	DN
FLNA	0	-1.30465	0.061	0.772	0	DN
THUMPD3-AS1	0	-0.941801	0.082	0.793	0	DN
OCIAD1	0	-0.327464	0.148	0.859	0	NS
SOX6	0	-1.71621	0.043	0.754	0	DN
SVIL	0	-1.81568	0.035	0.746	0	DN
UGP2	0	-0.248856	0.147	0.858	0	NS
NR2F2	0	-1.181	0.08	0.79	0	DN
LMNA	0	-0.361673	0.195	0.905	0	NS
NAP1L1	0	-0.0699725	0.143	0.853	0	NS
IRF2BP2	0	-1.00377	0.076	0.785	0	DN
SEC61A1	0	-0.795969	0.087	0.796	0	DN
SEPT9	0	-0.0596747	0.21	0.919	0	NS
ERRFI1	0	-0.92413	0.117	0.826	0	DN
PRNP	0	-0.377582	0.123	0.832	0	NS
ASAP1	0	-0.604303	0.089	0.797	0	DN
EMP3	0	-0.69679	0.183	0.891	0	DN
KDM5B	0	-0.946713	0.07	0.778	0	DN
ZRANB2	0	-1.40479	0.058	0.766	0	DN
ARHGAP29	0	-1.16554	0.086	0.793	0	DN
OSTC	0	-0.188855	0.214	0.921	0	NS
TCF12	0	-0.872352	0.083	0.79	0	DN
ZNF704	0	-0.980484	0.072	0.779	0	DN
MYDGF	0	-0.317314	0.239	0.946	0	NS
RBMX	0	-0.161147	0.148	0.855	0	NS
ARIH1	0	-1.50786	0.038	0.744	0	DN
SCAF11	0	-0.926966	0.063	0.769	0	DN
SLC52A2	0	-0.447384	0.18	0.886	0	NS
CD276	0	-0.203584	0.125	0.83	0	NS
CHST3	0	-1.19551	0.057	0.762	0	DN
NPTN	0	-0.23765	0.153	0.858	0	NS
PIM3	0	-0.776062	0.237	0.942	0	DN
PPP1R15A	0	-1.70598	0.053	0.758	0	DN
RSRP1	0	-2.02598	0.03	0.735	0	DN
ATP6V0C	0	-0.301117	0.209	0.913	0	NS
HERPUD1	0	-1.09167	0.106	0.81	0	DN
MAT2A	0	-0.901994	0.082	0.786	0	DN
CPQ	0	-0.18859	0.203	0.907	0	NS
PTPRA	0	-0.955373	0.059	0.763	0	DN
IGSF8	0	-0.776471	0.072	0.775	0	DN
P4HA1	0	-0.251457	0.2	0.903	0	NS
TTC3	0	-0.450719	0.233	0.936	0	NS
THEM6	0	-0.29057	0.13	0.833	0	NS
AKAP9	0	-2.24296	0.025	0.727	0	DN
CHTOP	0	-0.194745	0.141	0.843	0	NS
PLOD3	0	-0.116845	0.166	0.868	0	NS
PTDSS1	0	-0.100452	0.163	0.865	0	NS
GPBP1	0	-0.553416	0.09	0.791	0	DN
ATP6V1C1	0	-0.0941498	0.16	0.861	0	NS
ERP29	0	-0.107064	0.144	0.845	0	NS
GTF2I	0	-0.297126	0.125	0.826	0	NS
JTB	0	-0.243341	0.211	0.911	0	NS
PPFIBP1	0	-1.09521	0.08	0.78	0	DN
TGOLN2	0	-0.669881	0.076	0.776	0	DN
DDX5	0	-0.30762	0.135	0.835	0	NS
FAM49B	0	-0.0888389	0.188	0.888	0	NS
SSR1	0	-0.121225	0.178	0.878	0	NS
TMEM50A	0	-0.0855883	0.145	0.845	0	NS
CYB5R3	0	-0.150095	0.228	0.927	0	NS
RNF149	0	-1.01363	0.066	0.765	0	DN
SPSB3	0	-0.998933	0.071	0.77	0	DN
RTL8A	0	-0.102917	0.156	0.855	0	NS
C5orf24	0	-0.591838	0.097	0.795	0	DN
RSRC2	0	-0.580665	0.093	0.791	0	DN
CD151	0	-0.0719757	0.169	0.867	0	NS
EMC4	0	-0.0138643	0.174	0.872	0	NS
PDXDC1	0	-0.659028	0.088	0.785	0	DN
RNASET2	0	-0.115763	0.191	0.888	0	NS
TERF1	0	-0.707418	0.079	0.776	0	DN
MDM4	0	-1.45598	0.044	0.741	0	DN
MFF	0	-0.233384	0.151	0.848	0	NS
RORA	0	-1.63163	0.052	0.749	0	DN
CPNE3	0	0.00916085	0.219	0.915	0	NS
ATF4	0	-0.180889	0.183	0.879	0	NS
JMJD1C	0	-1.54556	0.045	0.741	0	DN
N4BP2L2	0	-1.83539	0.04	0.736	0	DN
PAPOLA	0	-0.0437972	0.162	0.858	0	NS
ZC3H15	0	-0.192437	0.149	0.845	0	NS
OXR1	0	-1.00306	0.07	0.765	0	DN
CEP350	0	-1.41693	0.035	0.73	0	DN
CPXM2	0	-0.406502	0.127	0.822	0	NS
GSTK1	0	-0.372128	0.127	0.822	0	NS
UBE2B	0	-0.345193	0.149	0.844	0	NS
C8orf33	0	0.0334026	0.228	0.922	0	NS
THRAP3	0	-0.383041	0.101	0.795	0	NS
ARMC1	0	0.0317624	0.167	0.861	0	NS
ATP1A1	0	-0.426109	0.141	0.835	0	NS
CD44	0	-0.485078	0.126	0.82	0	NS
IFRD1	0	-1.41794	0.064	0.758	0	DN
NCKAP1	0	-0.883085	0.063	0.757	0	DN
PLD3	0	-0.296899	0.121	0.815	0	NS
EWSR1	0	-0.422221	0.101	0.794	0	NS
HAX1	0	-0.163207	0.206	0.899	0	NS
NT5C	0	-0.859127	0.079	0.772	0	DN
SPCS1	0	-0.110716	0.223	0.916	0	NS
CD46	0	-1.23142	0.058	0.751	0	DN
FXYD5	0	-0.163548	0.171	0.864	0	NS
SEPT5	0	-0.185782	0.153	0.846	0	NS
TMEM208	0	-0.266127	0.14	0.833	0	NS
C8orf82	0	-0.468842	0.112	0.804	0	NS
PRPF40A	0	-0.226745	0.111	0.803	0	NS
SFPQ	0	-0.951476	0.073	0.765	0	DN
LMAN2	0	0.111595	0.167	0.859	0	NS
MED30	0	-0.247017	0.183	0.875	0	NS
YIPF2	0	-0.536316	0.159	0.851	0	DN
DHX15	0	-0.499053	0.105	0.796	0	NS
MGST3	0	-0.431581	0.234	0.925	0	NS
YME1L1	0	-0.42598	0.111	0.802	0	NS
COL9A2	0	-0.625086	0.117	0.807	0	DN
EIF3A	0	-0.38007	0.097	0.787	0	NS
RNPS1	0	0.0974142	0.21	0.9	0	NS
U2SURP	0	-0.480576	0.092	0.782	0	NS
FOS	0	-2.04544	0.266	0.956	0	DN
KLF4	0	-2.21267	0.037	0.727	0	DN
KMT2C	0	-1.55187	0.037	0.727	0	DN
SRSF2	0	-0.231839	0.166	0.856	0	NS
TMEM147	0	-0.193493	0.18	0.87	0	NS
BTG2	0	-1.40231	0.102	0.791	0	DN
DPM3	0	-0.106103	0.237	0.926	0	NS
MFAP3L	0	-0.934227	0.074	0.763	0	DN
TOB1	0	-0.940861	0.062	0.751	0	DN
HNRNPU	0	0.046555	0.224	0.912	0	NS
CREB3L2	0	-1.08125	0.049	0.737	0	DN
NAMPT	0	-0.888139	0.119	0.806	0	DN
PDLIM5	0	-0.821207	0.085	0.772	0	DN
QTRT1	0	-0.962107	0.071	0.758	0	DN
SEZ6L2	0	-0.525356	0.109	0.796	0	DN
SMAD3	0	-0.928594	0.072	0.759	0	DN
YTHDC1	0	-0.537816	0.078	0.765	0	DN
ZNF207	0	-0.861629	0.08	0.767	0	DN
MRPL55	0	-0.090558	0.17	0.857	0	NS
RAB1A	0	-0.105301	0.165	0.852	0	NS
B4GALT3	0	-0.256552	0.12	0.806	0	NS
BCAP31	0	0.0712336	0.221	0.907	0	NS
ARPP19	0	-0.113541	0.127	0.813	0	NS
BRD4	0	-1.00491	0.07	0.756	0	DN
CD99	0	-0.114061	0.201	0.887	0	NS
DSP	0	-0.616631	0.147	0.833	0	DN
LINC02256	0	-2.91538	0.021	0.707	0	DN
PIP4P2	0	-0.355199	0.156	0.842	0	NS
PLPP2	0	-0.392398	0.152	0.838	0	NS
RCN1	0	-0.0248882	0.145	0.831	0	NS
RER1	0	-0.179638	0.148	0.834	0	NS
MRPS28	0	-0.0200862	0.182	0.867	0	NS
EIF5	0	-0.225637	0.14	0.825	0	NS
FAM177A1	0	-0.0836373	0.15	0.835	0	NS
LRPAP1	0	-0.261199	0.131	0.816	0	NS
TMEM18	0	-0.0196173	0.153	0.838	0	NS
FKBP2	0	-0.204593	0.12	0.804	0	NS
MPZL1	0	-0.353058	0.125	0.809	0	NS
SLC35B2	0	-0.481704	0.097	0.781	0	NS
WBP1	0	-0.0748891	0.168	0.852	0	NS
NBEAL1	0	0.121058	0.191	0.874	0	NS
PCAT6	0	-0.393106	0.106	0.789	0	NS
TOP1	0	-0.208171	0.116	0.799	0	NS
PAPSS1	0	-0.19383	0.154	0.837	0	NS
RPL22L1	0	-0.45157	0.139	0.822	0	NS
CFDP1	0	-0.298689	0.094	0.776	0	NS
CUX1	0	-0.684704	0.081	0.763	0	DN
ELOVL1	0	-0.336619	0.118	0.8	0	NS
CTNNA1	0	-0.106549	0.135	0.817	0	NS
MMP24OS	0	-0.216138	0.181	0.863	0	NS
MYO9A	0	-1.43561	0.045	0.727	0	DN
TMEM87A	0	-0.797743	0.065	0.747	0	DN
DDX18	0	-0.166074	0.13	0.811	0	NS
EMC2	0	0.0255153	0.187	0.868	0	NS
GOLPH3	0	0.0435457	0.172	0.853	0	NS
POLDIP3	0	-0.47042	0.102	0.783	0	NS
SF3B1	0	-0.306534	0.108	0.789	0	NS
SUMF2	0	-0.0147996	0.119	0.8	0	NS
CTSB	0	-0.124642	0.154	0.835	0	NS
HGSNAT	0	-1.49758	0.042	0.723	0	DN
MRPL43	0	-0.153259	0.132	0.813	0	NS
SND1	0	0.0732747	0.141	0.822	0	NS
ZKSCAN1	0	-1.20646	0.051	0.732	0	DN
EGR1	0	-1.9498	0.076	0.756	0	DN
NFIX	0	-0.456014	0.13	0.81	0	NS
SLC25A37	0	-1.43563	0.072	0.752	0	DN
CSPP1	0	-1.22148	0.053	0.733	0	DN
DARS	0	-0.0843476	0.138	0.818	0	NS
LSM14A	0	-0.0128713	0.158	0.838	0	NS
REX1BD	0	-0.0729756	0.144	0.824	0	NS
ARL6IP1	0	-1.0591	0.062	0.741	0	DN
MRPS26	0	0.0361127	0.178	0.857	0	NS
NSMCE2	0	-0.468904	0.102	0.781	0	NS
PGRMC1	0	-0.02861	0.124	0.803	0	NS
PHF3	0	-0.602132	0.074	0.753	0	DN
PNRC1	0	-0.904301	0.282	0.961	0	DN
RNF167	0	-0.218972	0.115	0.794	0	NS
DAZAP2	0	0.0243367	0.169	0.848	0	NS
MPG	0	-0.218394	0.135	0.814	0	NS
SMG1	0	-1.03395	0.051	0.73	0	DN
SECISBP2L	0	-1.34021	0.047	0.725	0	DN
UBE2E3	0	-0.146793	0.174	0.852	0	NS
KRTCAP3	0	-0.210889	0.212	0.889	0	NS
NFATC1	0	-0.841916	0.103	0.78	0	DN
PML	0	-0.643707	0.07	0.747	0	DN
TARSL2	0	-0.642447	0.071	0.748	0	DN
AC064807.1	0	-0.632295	0.103	0.779	0	DN
NENF	0	-0.372857	0.236	0.912	0	NS
NME3	0	-0.519077	0.104	0.78	0	DN
POLD4	0	-0.428161	0.098	0.774	0	NS
RALBP1	0	-0.771717	0.088	0.764	0	DN
SRSF9	0	-0.534634	0.109	0.785	0	DN
DYNC1H1	0	-0.755927	0.067	0.743	0	DN
EIF1AX	0	0.0343409	0.198	0.874	0	NS
FAM96B	0	-0.0530836	0.184	0.86	0	NS
PNKD	0	0.0222961	0.193	0.869	0	NS
TRAF4	0	-0.365682	0.154	0.83	0	NS
LSM8	0	-0.273474	0.107	0.782	0	NS
MCFD2	0	-0.72176	0.088	0.763	0	DN
RTF1	0	-0.455485	0.084	0.759	0	NS
TEX264	0	-0.168592	0.111	0.786	0	NS
UHMK1	0	-0.205431	0.096	0.771	0	NS
SPHK1	0	-0.568466	0.158	0.833	0	DN
ZNF638	0	-1.09723	0.052	0.727	0	DN
GFPT1	0	-0.299451	0.119	0.793	0	NS
PTTG1IP	0	-0.273038	0.095	0.769	0	NS
TNFRSF18	0	-0.248422	0.126	0.8	0	NS
AK2	0	0.0920771	0.194	0.868	0	NS
ARFGAP3	0	-0.211796	0.14	0.814	0	NS
DDT	0	0.100125	0.184	0.858	0	NS
GLS	0	-2.08095	0.027	0.701	0	DN
PCMTD1	0	-1.08872	0.315	0.989	0	DN
PPP1CB	0	0.164438	0.149	0.823	0	NS
BTG1	0	-1.08916	0.297	0.97	0	DN
TMEM179B	0	-0.280274	0.105	0.778	0	NS
TOP1MT	0	0.115319	0.186	0.859	0	NS
VCP	0	-0.1733	0.131	0.804	0	NS
ACBD3	0	-1.28976	0.047	0.72	0	DN
ARF4	0	-0.201003	0.211	0.883	0	NS
NFKBIL1	0	-0.364955	0.094	0.766	0	NS
VGLL4	0	-0.733865	0.084	0.756	0	DN
CBX3	0	0.192212	0.18	0.852	0	NS
MZT2B	0	-0.258532	0.186	0.858	0	NS
BNIP2	0	-0.305423	0.109	0.78	0	NS
HILPDA	0	-1.15259	0.132	0.803	0	DN
PDCD6	0	0.00577678	0.205	0.876	0	NS
SDCCAG8	0	-0.878624	0.064	0.735	0	DN
SIVA1	0	0.00662977	0.172	0.843	0	NS
SUN2	0	-0.741629	0.084	0.755	0	DN
TP53BP2	0	-0.815919	0.114	0.785	0	DN
LENG8	0	-2.0897	0.025	0.696	0	DN
TTLL4	0	-1.25269	0.05	0.721	0	DN
RBPJ	0	-0.61673	0.081	0.751	0	DN
RPL7L1	0	-0.287226	0.109	0.779	0	NS
SOX4	0	-1.10357	0.239	0.909	0	DN
TMEM98	0	-0.31509	0.141	0.811	0	NS
EID1	0	-0.274286	0.171	0.841	0	NS
FADD	0	0.0884867	0.199	0.869	0	NS
DEK	0	0.259474	0.174	0.843	0	NS
FLOT1	0	-0.300461	0.124	0.793	0	NS
PLP2	0	-0.200415	0.218	0.887	0	NS
RPS6KB2	0	-0.0300287	0.142	0.811	0	NS
SET	0	-0.116623	0.139	0.808	0	NS
SOD2	0	-0.661705	0.203	0.872	0	DN
LPP	0	-1.42482	0.046	0.715	0	DN
HADHA	0	-0.143848	0.111	0.779	0	NS
LUC7L2	0	-0.29724	0.103	0.771	0	NS
PIGBOS1	0	-0.414058	0.097	0.765	0	NS
RNF114	0	-0.328221	0.104	0.772	0	NS
CHD9	0	-1.48632	0.039	0.707	0	DN
FOSB	0	-2.74105	0.021	0.689	0	DN
KLF10	0	-1.2726	0.056	0.724	0	DN
MT-ND6	0	0.311212	0.197	0.865	0	NS
MTRNR2L8	0	0.207535	0.169	0.837	0	NS
SOX9	0	-1.18669	0.055	0.723	0	DN
WDR61	0	0.204834	0.172	0.84	0	NS
ACADVL	0	-0.677128	0.088	0.755	0	DN
ALKBH7	0	0.102066	0.183	0.85	0	NS
ITM2B	0	0.0187532	0.14	0.807	0	NS
LAMTOR4	0	0.132968	0.212	0.879	0	NS
MMP14	0	-0.69172	0.069	0.736	0	DN
PGM1	0	-0.0722427	0.134	0.801	0	NS
TMEM14B	0	0.126075	0.184	0.851	0	NS
CLN6	0	0.141207	0.152	0.819	0	NS
HSPG2	0	-1.36752	0.047	0.714	0	DN
GORASP2	0	-0.201425	0.13	0.796	0	NS
TMED4	0	-0.299725	0.095	0.761	0	NS
TOM1	0	-0.63526	0.078	0.744	0	DN
IMP3	0	-0.0228264	0.168	0.834	0	NS
RAB11B	0	0.0222076	0.196	0.862	0	NS
RCOR3	0	-0.976951	0.068	0.734	0	DN
DDX24	0	-0.456894	0.085	0.75	0	NS
EIF4H	0	0.227034	0.179	0.844	0	NS
ILF3	0	0.176228	0.202	0.867	0	NS
MRPL33	0	0.0375264	0.202	0.867	0	NS
PAM	0	-0.453461	0.244	0.909	0	NS
PSMF1	0	0.142783	0.183	0.848	0	NS
RPN1	0	0.155743	0.2	0.865	0	NS
SFT2D1	0	-0.0904611	0.116	0.781	0	NS
PKN2	0	-1.26776	0.045	0.71	0	DN
RTKN	0	-0.929328	0.056	0.721	0	DN
GLMP	0	-0.186854	0.122	0.786	0	NS
HNRNPH1	0	-0.576695	0.074	0.738	0	DN
NONO	0	0.132473	0.141	0.805	0	NS
PPP1R11	0	0.0136195	0.148	0.812	0	NS
DGUOK	0	0.169293	0.196	0.86	0	NS
LMF2	0	-0.616455	0.067	0.731	0	DN
RNF130	0	-0.0256647	0.153	0.817	0	NS
FNDC3B	0	-0.888545	0.067	0.73	0	DN
GSDMC	0	-0.904638	0.142	0.805	0	DN
JAK1	0	-0.422366	0.086	0.749	0	NS
MAGED1	0	-0.0610103	0.144	0.807	0	NS
TMEM165	0	-0.730476	0.08	0.743	0	DN
UBE3A	0	-0.909467	0.064	0.727	0	DN
CTSD	0	0.0792001	0.158	0.821	0	NS
PLPP3	0	-1.5338	0.047	0.71	0	DN
SETD5	0	-1.43243	0.042	0.705	0	DN
HDGF	0	0.0918737	0.131	0.793	0	NS
NPRL3	0	-0.227522	0.114	0.776	0	NS
SYNGR1	0	-0.158402	0.142	0.804	0	NS
ZC3H3	0	-0.388478	0.091	0.753	0	NS
DUSP1	0	-2.2254	0.042	0.704	0	DN
GOLGB1	0	-1.17588	0.041	0.703	0	DN
RAB10	0	0.111837	0.162	0.824	0	NS
SLC38A2	0	-1.66174	0.035	0.697	0	DN
C19orf70	0	0.18283	0.197	0.858	0	NS
DLX5	0	-0.776111	0.109	0.77	0	DN
LRP5	0	-0.452328	0.112	0.773	0	NS
USP22	0	-0.622061	0.08	0.741	0	DN
ATRX	0	-1.02654	0.057	0.718	0	DN
PDCD7	0	-1.64512	0.034	0.695	0	DN
ZNF593	0	0.0811276	0.17	0.831	0	NS
A1BG	0	-0.0949004	0.137	0.797	0	NS
DDIT4	0	-0.605163	0.222	0.882	0	DN
LITAF	0	-0.176296	0.208	0.868	0	NS
LRRFIP1	0	-0.377498	0.094	0.754	0	NS
FAAP20	0	0.198876	0.183	0.843	0	NS
GSN	0	-0.119474	0.173	0.833	0	NS
MORF4L2	0	0.128097	0.195	0.855	0	NS
NOL7	0	0.144124	0.188	0.848	0	NS
PLXNB2	0	-0.92079	0.052	0.712	0	DN
RGL2	0	-1.32576	0.058	0.718	0	DN
TXN2	0	0.207607	0.168	0.828	0	NS
VAPA	0	0.0637436	0.188	0.848	0	NS
RBCK1	0	-0.198858	0.136	0.795	0	NS
TSPYL5	0	-0.133342	0.099	0.758	0	NS
UNC45A	0	-0.891448	0.063	0.722	0	DN
SNRPA1	0	-0.52105	0.094	0.752	0	DN
SPINT1	0	-0.425309	0.122	0.78	0	NS
TMEM205	0	-0.422529	0.097	0.755	0	NS
AAMDC	0	-0.115803	0.164	0.822	0	NS
ATP5MC1	0	0.00817468	0.17	0.828	0	NS
MMADHC	0	0.276301	0.196	0.854	0	NS
MRPL9	0	0.141895	0.166	0.824	0	NS
NSA2	0	0.225103	0.181	0.839	0	NS
RETREG2	0	-0.867315	0.056	0.714	0	DN
TIPRL	0	0.137936	0.156	0.814	0	NS
MDK	0	-0.382841	0.224	0.881	0	NS
PRAME	0	-0.743512	0.088	0.745	0	DN
TGIF1	0	-0.917986	0.077	0.734	0	DN
UXT	0	0.293521	0.193	0.85	0	NS
ACTR3	0	0.213234	0.164	0.821	0	NS
RAB7A	0	0.142152	0.162	0.819	0	NS
RNF7	0	0.0665462	0.157	0.814	0	NS
SF3B5	0	0.169782	0.17	0.827	0	NS
SLC25A1	0	0.14586	0.164	0.821	0	NS
VPS13B	0	-1.53524	0.035	0.692	0	DN
CD59	0	0.0427092	0.153	0.809	0	NS
EMC6	0	0.118186	0.146	0.802	0	NS
ILF3-DT	0	-0.734364	0.078	0.734	0	DN
MYH9	0	-0.143772	0.147	0.803	0	NS
UBXN2A	0	-0.995475	0.071	0.727	0	DN
KIF5B	0	0.0904643	0.17	0.826	0	NS
MRPL52	0	0.19886	0.182	0.838	0	NS
SNRPB2	0	0.139404	0.165	0.821	0	NS
CNPY2	0	-0.905487	0.059	0.714	0	DN
CRNDE	0	-0.0915878	0.152	0.807	0	NS
GRN	0	-0.186145	0.123	0.778	0	NS
NQO2	0	-0.390078	0.103	0.758	0	NS
OS9	0	-0.011602	0.097	0.752	0	NS
RPS10	0	0.349807	0.184	0.839	0	NS
ARHGDIA	0	0.00240206	0.122	0.776	0	NS
KCNQ1OT1	0	-3.07767	0.017	0.671	0	DN
NRDC	0	-0.390349	0.084	0.738	0	NS
PDE4DIP	0	-0.580581	0.093	0.747	0	DN
PET100	0	0.0988577	0.125	0.779	0	NS
SLC29A1	0	-0.750044	0.094	0.748	0	DN
SMIM37	0	0.0569162	0.155	0.809	0	NS
SNHG7	0	-0.336585	0.105	0.759	0	NS
SNRNP70	0	-0.441556	0.095	0.749	0	NS
VPS35	0	-0.0982076	0.104	0.758	0	NS
ADAM10	0	-0.894992	0.053	0.707	0	DN
COMMD7	0	0.11223	0.159	0.813	0	NS
EBLN3P	0	-0.837919	0.063	0.717	0	DN
MRPL20	0	0.297157	0.176	0.83	0	NS
SPTSSA	0	0.01393	0.183	0.837	0	NS
TMEM70	0	0.100368	0.162	0.816	0	NS
CDC42EP3	0	-0.674585	0.11	0.763	0	DN
CMPK1	0	0.250711	0.18	0.833	0	NS
EBPL	0	-0.0834181	0.118	0.771	0	NS
OAZ2	0	0.0990646	0.147	0.8	0	NS
DAP3	0	0.214516	0.161	0.814	0	NS
MTSS1L	0	-1.11538	0.05	0.703	0	DN
PHYKPL	0	-1.63057	0.042	0.695	0	DN
LAMP2	0	-0.110038	0.094	0.746	0	NS
PRKAR1A	0	0.137214	0.113	0.765	0	NS
PRRC2A	0	-0.599237	0.075	0.727	0	DN
SCD	0	-0.851528	0.121	0.773	0	DN
SLC39A6	0	-0.350165	0.084	0.736	0	NS
TMEM263	0	-0.260107	0.096	0.748	0	NS
AIP	0	0.176368	0.198	0.85	0	NS
CLMN	0	-1.67102	0.046	0.698	0	DN
ZNF623	0	-0.801486	0.065	0.717	0	DN
BAG6	0	0.000508872	0.112	0.763	0	NS
IVNS1ABP	0	-0.151324	0.109	0.76	0	NS
MAP1LC3B	0	-0.144519	0.122	0.773	0	NS
NDUFV2	0	0.193573	0.189	0.84	0	NS
POLR2I	0	0.275184	0.187	0.838	0	NS
YY1	0	-0.148486	0.105	0.756	0	NS
COMMD5	0	0.0340614	0.143	0.793	0	NS
HNRNPR	0	0.0725673	0.144	0.794	0	NS
SELENOK	0	-0.522638	0.132	0.782	0	DN
ZCRB1	0	0.120583	0.15	0.8	0	NS
ZFR	0	-0.163315	0.106	0.756	0	NS
ARL16	0	-0.697822	0.07	0.72	0	DN
MAP1LC3A	0	-0.132892	0.191	0.841	0	NS
CDC42EP1	0	-0.164273	0.199	0.848	0	NS
NELFCD	0	-0.494644	0.088	0.737	0	NS
ORMDL1	0	-0.16538	0.118	0.767	0	NS
PLOD1	0	0.257777	0.161	0.81	0	NS
YPEL5	0	-0.332281	0.083	0.732	0	NS
C11orf58	0	0.184614	0.166	0.815	0	NS
MRPS18B	0	-0.0437106	0.12	0.768	0	NS
TADA3	0	-0.0673525	0.101	0.749	0	NS
MINCR	0	-0.0163057	0.173	0.821	0	NS
SAP18	0	0.222355	0.174	0.822	0	NS
ANKRD11	0	-1.64351	0.034	0.681	0	DN
DDX46	0	-0.253519	0.091	0.738	0	NS
DYNC1LI2	0	-0.178581	0.095	0.742	0	NS
IFNGR2	0	-0.409014	0.095	0.742	0	NS
SEPHS2	0	-0.190306	0.131	0.778	0	NS
SNRPC	0	0.314398	0.178	0.825	0	NS
TSPAN6	0	-0.079724	0.118	0.765	0	NS
C1GALT1	0	-1.32658	0.058	0.705	0	DN
ITGB1BP1	0	0.126122	0.167	0.814	0	NS
XRCC5	0	0.318247	0.166	0.813	0	NS
GRSF1	0	0.0142597	0.136	0.782	0	NS
SRSF1	0	0.0315695	0.13	0.776	0	NS
XRN2	0	0.0775143	0.139	0.785	0	NS
NDUFB1	0	0.129056	0.173	0.819	0	NS
RNF181	0	0.0110249	0.167	0.813	0	NS
GNPTG	0	-0.262276	0.092	0.737	0	NS
GPRC5B	0	-0.893893	0.07	0.715	0	DN
PMP22	0	-0.459375	0.199	0.844	0	NS
FKBP10	0	-0.177587	0.156	0.8	0	NS
GPC1	0	-0.703213	0.074	0.718	0	DN
NINJ1	0	-0.43402	0.135	0.779	0	NS
SSNA1	0	0.0990589	0.141	0.785	0	NS
BRI3	0	-0.954677	0.057	0.701	0	DN
MYL12A	0	0.315935	0.185	0.829	0	NS
COPZ1	0	0.242705	0.153	0.796	0	NS
CORO1B	0	-0.0144756	0.13	0.773	0	NS
GDI2	0	0.379988	0.188	0.831	0	NS
KDSR	0	-0.719397	0.069	0.712	0	DN
NELFE	0	0.0509591	0.122	0.765	0	NS
NUDT3	0	-0.212907	0.088	0.731	0	NS
PAFAH1B1	0	-0.151552	0.114	0.757	0	NS
CCDC107	0	-0.49089	0.097	0.739	0	NS
FZD6	0	-0.617253	0.082	0.724	0	DN
MTPN	0	0.243966	0.131	0.773	0	NS
PPCS	0	0.139093	0.131	0.773	0	NS
TRAPPC1	0	0.148365	0.151	0.793	0	NS
EIF3D	0	0.339208	0.188	0.83	0	NS
HSPA1A	0	-0.589376	0.171	0.813	0	DN
TOB2	0	-1.02793	0.055	0.697	0	DN
COA3	0	0.210676	0.131	0.772	0	NS
HSPA5	0	-0.0882314	0.183	0.824	0	NS
RAD23B	0	-0.0940435	0.12	0.761	0	NS
SPINT2	0	-0.118713	0.176	0.817	0	NS
STUB1	0	-0.163114	0.115	0.756	0	NS
WBP2	0	-0.423908	0.086	0.727	0	NS
ADSS	0	0.167616	0.139	0.779	0	NS
MSL1	0	-0.970412	0.044	0.684	0	DN
MYC	0	-0.746265	0.123	0.763	0	DN
CCDC88A	0	-1.0355	0.056	0.696	0	DN
CALD1	0	-0.778957	0.154	0.793	0	DN
CD55	0	-0.758746	0.082	0.721	0	DN
DNPEP	0	-0.4675	0.083	0.722	0	NS
GALNT11	0	-0.126165	0.124	0.763	0	NS
MRPS6	0	-0.548228	0.172	0.811	0	DN
PRPF6	0	-0.142721	0.084	0.723	0	NS
PTK7	0	-0.149923	0.088	0.727	0	NS
PYCR1	0	0.148561	0.174	0.813	0	NS
SYPL1	0	-0.0594609	0.116	0.755	0	NS
THEM4	0	-0.820238	0.065	0.704	0	DN
NCOA2	0	-0.915089	0.051	0.69	0	DN
APEX1	0	0.25161	0.172	0.81	0	NS
ABHD12	0	-0.0162167	0.121	0.759	0	NS
CYP26B1	0	-1.18805	0.048	0.686	0	DN
EFR3A	0	-0.230691	0.09	0.728	0	NS
EIF4G2	0	0.275151	0.142	0.78	0	NS
FAM114A1	0	-0.155531	0.118	0.756	0	NS
GLUD1	0	-0.816136	0.078	0.716	0	DN
METTL9	0	0.157049	0.152	0.79	0	NS
NDUFA5	0	0.0416035	0.127	0.765	0	NS
OBSCN	0	-1.20581	0.049	0.687	0	DN
SNAP47	0	-0.271759	0.086	0.724	0	NS
DUSP23	0	0.0707019	0.183	0.821	0	NS
ATP6AP1	0	0.146857	0.119	0.756	0	NS
CDIPT	0	-0.175363	0.107	0.744	0	NS
EPB41L4A-AS1	0	-0.35165	0.104	0.741	0	NS
INTS8	0	-0.616563	0.069	0.706	0	DN
MACF1	0	-1.82632	0.028	0.665	0	DN
SMIM29	0	-0.343911	0.106	0.743	0	NS
TMED1	0	-0.44413	0.098	0.735	0	NS
UBAP2L	0	-0.0598575	0.1	0.737	0	NS
ZC2HC1A	0	-0.959217	0.064	0.701	0	DN
SLC35C2	0	-0.771956	0.058	0.695	0	DN
VMP1	0	-1.42766	0.051	0.688	0	DN
FCGRT	0	-0.0467232	0.11	0.746	0	NS
NDUFS2	0	-0.100791	0.101	0.737	0	NS
POMP	0	0.250967	0.157	0.793	0	NS
SYF2	0	0.0935847	0.115	0.751	0	NS
TXNDC17	0	0.25884	0.164	0.8	0	NS
UQCRFS1	0	0.292782	0.151	0.787	0	NS
GHITM	0	0.374579	0.167	0.802	0	NS
LAMP1	0	0.214907	0.141	0.776	0	NS
NAA20	0	0.312339	0.179	0.814	0	NS
RAB34	0	-0.106417	0.107	0.742	0	NS
RFC1	0	-0.44337	0.076	0.711	0	NS
SPCS2	0	-0.077886	0.111	0.746	0	NS
YY1AP1	0	-0.6235	0.073	0.708	0	DN
ACBD6	0	-0.0795537	0.103	0.737	0	NS
ARL5A	0	0.085927	0.126	0.76	0	NS
CHCHD5	0	0.0710101	0.134	0.768	0	NS
DAP	0	0.0307658	0.117	0.751	0	NS
DENR	0	0.117887	0.128	0.762	0	NS
DLGAP4	0	-0.125484	0.091	0.725	0	NS
EMC7	0	-0.292398	0.087	0.721	0	NS
GNPAT	0	-0.411678	0.083	0.717	0	NS
SNX5	0	0.0951257	0.131	0.765	0	NS
SSBP1	0	0.246467	0.156	0.79	0	NS
TPD52L2	0	-0.0275252	0.113	0.747	0	NS
ARID5B	0	-1.1893	0.056	0.69	0	DN
CDK16	0	0.102378	0.151	0.784	0	NS
PHF14	0	-1.29701	0.042	0.675	0	DN
SDC1	0	-0.438392	0.173	0.806	0	NS
SLC3A2	0	-0.505542	0.094	0.727	0	DN
SRSF5	0	-0.464162	0.081	0.714	0	NS
UAP1	0	-0.0588679	0.141	0.774	0	NS
ZFYVE21	0	-0.172993	0.115	0.748	0	NS
DPY30	0	0.387228	0.175	0.807	0	NS
MRPL24	0	0.29016	0.176	0.808	0	NS
AP3S1	0	0.191049	0.16	0.792	0	NS
CSNK1E	0	-1.38067	0.044	0.676	0	DN
GMDS	0	-0.749476	0.08	0.712	0	DN
PSMB4	0	0.234271	0.15	0.782	0	NS
RAB4A	0	0.285422	0.164	0.796	0	NS
STK25	0	-0.122402	0.104	0.736	0	NS
TNNT1	0	-0.236952	0.11	0.742	0	NS
EPN2	0	-0.70807	0.061	0.693	0	DN
TERF2IP	0	-0.558213	0.067	0.699	0	DN
AMZ2	0	0.14296	0.126	0.757	0	NS
CD109	0	-0.65862	0.078	0.709	0	DN
CLTC	0	-0.237262	0.077	0.708	0	NS
NBN	0	0.0656741	0.119	0.75	0	NS
PAIP2	0	0.163209	0.155	0.786	0	NS
RAB24	0	-0.833906	0.059	0.69	0	DN
TSEN34	0	0.186903	0.129	0.76	0	NS
ARMC10	0	0.152007	0.117	0.747	0	NS
COL27A1	0	-1.83089	0.03	0.66	0	DN
COL9A3	0	-0.550457	0.084	0.714	0	DN
NBPF14	0	-1.69686	0.033	0.663	0	DN
NSFL1C	0	0.0812461	0.131	0.761	0	NS
TEAD2	0	-0.0193042	0.127	0.757	0	NS
TMEM45A	0	-0.0211914	0.164	0.794	0	NS
ARMCX3	0	-0.808623	0.067	0.696	0	DN
CCDC14	0	-1.72443	0.038	0.667	0	DN
DESI2	0	-0.00803974	0.106	0.735	0	NS
HNRNPUL1	0	-0.0177728	0.114	0.743	0	NS
MANBAL	0	-0.221144	0.105	0.734	0	NS
SMARCE1	0	0.126247	0.116	0.745	0	NS
SPG7	0	-1.61179	0.035	0.664	0	DN
TUFM	0	0.103088	0.128	0.757	0	NS
UBE2L3	0	0.264858	0.13	0.759	0	NS
ABHD14B	0	0.325928	0.155	0.783	0	NS
FASTK	0	-0.382679	0.08	0.708	0	NS
MIEN1	0	0.035462	0.125	0.753	0	NS
MRPS14	0	-0.0459378	0.126	0.754	0	NS
NET1	0	-0.52272	0.103	0.731	0	DN
NR4A2	0	-2.80003	0.021	0.649	0	DN
TFAP2A	0	-0.79915	0.069	0.697	0	DN
FAM91A1	0	-0.288938	0.072	0.699	0	NS
MEAF6	0	0.187802	0.138	0.765	0	NS
METAP2	0	-0.189918	0.088	0.715	0	NS
NDUFA11	0	0.111405	0.126	0.753	0	NS
RND3	0	-1.60821	0.042	0.669	0	DN
ZFAND6	0	0.0109806	0.112	0.739	0	NS
DHRS3	0	-0.842875	0.06	0.686	0	DN
APPL1	0	-0.40798	0.078	0.704	0	NS
EIF1B	0	-0.238505	0.118	0.744	0	NS
IMP4	0	-0.0033251	0.123	0.749	0	NS
MRPL57	0	0.0470005	0.122	0.748	0	NS
SIRPA	0	-0.507108	0.081	0.707	0	DN
SPATS2L	0	-0.356544	0.092	0.718	0	NS
WNK1	0	-0.642838	0.054	0.68	0	DN
BCLAF1	0	-0.614798	0.069	0.694	0	DN
GDI1	0	-0.322029	0.083	0.708	0	NS
PIGC	0	-0.300019	0.083	0.708	0	NS
ZYX	0	0.00684875	0.18	0.805	0	NS
SDF2	0	-0.669036	0.062	0.686	0	DN
CTSF	0	0.0106953	0.122	0.746	0	NS
LMO4	0	-0.805403	0.088	0.712	0	DN
PPP1R10	0	-1.21342	0.048	0.672	0	DN
SOCS3	0	-2.10112	0.041	0.665	0	DN
TANC1	0	-1.41609	0.037	0.661	0	DN
TSKU	0	-0.423742	0.108	0.732	0	NS
ZNF146	0	-0.195928	0.089	0.713	0	NS
ATN1	0	-1.2402	0.047	0.67	0	DN
CKAP4	0	-0.371498	0.074	0.697	0	NS
EIF4G1	0	-0.297584	0.079	0.702	0	NS
MCRIP1	0	0.189705	0.124	0.747	0	NS
NDUFA10	0	0.202872	0.133	0.756	0	NS
ZNF22	0	-0.197289	0.102	0.725	0	NS
AAMP	0	0.113246	0.114	0.736	0	NS
BIRC6	0	-1.0787	0.038	0.66	0	DN
DGCR6L	0	0.303887	0.155	0.777	0	NS
EPRS	0	-0.0300142	0.126	0.748	0	NS
FAM133B	0	-0.938727	0.052	0.674	0	DN
HDDC2	0	0.269285	0.157	0.779	0	NS
PRKCSH	0	0.0664173	0.116	0.738	0	NS
STAU1	0	0.0252085	0.103	0.725	0	NS
WDR33	0	-0.172587	0.093	0.715	0	NS
ATF3	0	-1.82698	0.064	0.685	0	DN
C1orf198	0	-0.0163321	0.116	0.737	0	NS
NARF	0	-0.733378	0.075	0.696	0	DN
NXT1	0	-0.0508143	0.134	0.755	0	NS
PARP1	0	0.415288	0.158	0.779	0	NS
PUM2	0	-1.20746	0.036	0.657	0	DN
CDC25B	0	-0.0186131	0.156	0.776	0	NS
HECTD1	0	-0.870219	0.044	0.664	0	DN
HNRNPH3	0	0.148775	0.129	0.749	0	NS
ID4	0	-1.07263	0.05	0.67	0	DN
IMPDH1	0	0.204337	0.132	0.752	0	NS
MYL6B	0	0.218697	0.135	0.755	0	NS
RBBP4	0	0.348091	0.15	0.77	0	NS
CHD4	0	-0.689062	0.058	0.677	0	DN
DDAH2	0	-0.109543	0.145	0.764	0	NS
DDR2	0	-1.09354	0.062	0.681	0	DN
FUNDC2	0	0.0555737	0.126	0.745	0	NS
GOLGA2	0	-1.04181	0.05	0.669	0	DN
NOL3	0	-0.226219	0.116	0.735	0	NS
PREB	0	-0.188764	0.108	0.727	0	NS
RBM17	0	0.0300422	0.12	0.739	0	NS
RHBDD2	0	-0.255862	0.096	0.715	0	NS
SH3GLB1	0	0.00344115	0.105	0.724	0	NS
TAX1BP1	0	-0.137097	0.096	0.715	0	NS
UNC93B1	0	-1.08625	0.044	0.663	0	DN
WASL	0	-0.258916	0.081	0.7	0	NS
WIPI1	0	-0.347504	0.091	0.71	0	NS
CPNE1	0	0.0280582	0.137	0.755	0	NS
FAM110A	0	-0.163977	0.106	0.724	0	NS
FOXC1	0	-1.54682	0.032	0.65	0	DN
JAGN1	0	-0.198516	0.085	0.703	0	NS
PLEKHF2	0	-0.389574	0.111	0.729	0	NS
PON2	0	-0.355469	0.098	0.716	0	NS
PPP4R2	0	-0.292177	0.079	0.697	0	NS
SLC25A36	0	-1.45103	0.036	0.654	0	DN
SNRNP200	0	-0.321446	0.072	0.69	0	NS
BOC	0	-1.10289	0.056	0.673	0	DN
C5orf15	0	-0.439183	0.081	0.698	0	NS
CDC73	0	-0.0694927	0.098	0.715	0	NS
CTSA	0	-0.117112	0.102	0.719	0	NS
SBDS	0	0.0609818	0.117	0.734	0	NS
STX10	0	-0.269655	0.113	0.73	0	NS
CAMLG	0	0.0286154	0.129	0.745	0	NS
FAM200B	0	0.354951	0.156	0.772	0	NS
HEBP1	0	0.0922453	0.132	0.748	0	NS
HMG20B	0	0.103882	0.116	0.732	0	NS
NOP58	0	0.0377029	0.117	0.733	0	NS
SF3A2	0	0.0693623	0.112	0.728	0	NS
SRPK2	0	-0.474351	0.08	0.696	0	NS
PPP4R3B	0	-0.42688	0.072	0.687	0	NS
GID8	0	0.288141	0.149	0.764	0	NS
GON4L	0	-1.35528	0.036	0.651	0	DN
LEPROT	0	-0.489993	0.074	0.689	0	NS
SELENOT	0	-0.267046	0.092	0.707	0	NS
TAF7	0	-0.503683	0.088	0.703	0	DN
EMC10	0	-0.4316	0.073	0.687	0	NS
EPN1	0	0.179261	0.124	0.738	0	NS
HERC1	0	-1.38049	0.031	0.645	0	DN
JMJD4	0	-0.196392	0.11	0.724	0	NS
MPV17	0	-0.103836	0.111	0.725	0	NS
STARD7	0	0.266202	0.158	0.772	0	NS
TM9SF3	0	-1.04193	0.042	0.656	0	DN
TSC22D4	0	-0.0668295	0.112	0.726	0	NS
ACAN	0	-1.09148	0.373	0.986	0	DN
CAPZA2	0	0.305439	0.132	0.745	0	NS
EIF4E2	0	0.137628	0.119	0.732	0	NS
MIDN	0	-1.43839	0.034	0.647	0	DN
MRPL40	0	0.222227	0.123	0.736	0	NS
PAFAH1B3	0	0.239208	0.166	0.779	0	NS
PMVK	0	0.0539225	0.131	0.744	0	NS
RABGGTB	0	-0.0281933	0.106	0.719	0	NS
SPNS1	0	-0.742885	0.053	0.666	0	DN
FAM219B	0	-0.700941	0.062	0.674	0	DN
LPGAT1	0	-0.899078	0.066	0.678	0	DN
DCAF6	0	-0.135002	0.093	0.705	0	NS
ETNK1	0	-1.98445	0.027	0.639	0	DN
MAP4	0	-0.183484	0.086	0.698	0	NS
PRKRA	0	0.152058	0.142	0.754	0	NS
RIF1	0	-0.643894	0.054	0.666	0	DN
SEC13	0	0.304609	0.167	0.779	0	NS
CLINT1	0	-0.242273	0.09	0.701	0	NS
H2AFY	0	0.314831	0.14	0.751	0	NS
HPN	0	-0.616474	0.066	0.677	0	DN
HYI	0	0.00243438	0.105	0.716	0	NS
TAF2	0	-0.75924	0.056	0.667	0	DN
YIF1A	0	-0.20155	0.094	0.705	0	NS
ATXN10	0	0.263111	0.149	0.758	0	NS
DNAL4	0	0.0778384	0.116	0.725	0	NS
PRCC	0	-0.0592718	0.094	0.703	0	NS
RAB18	0	0.0395882	0.132	0.741	0	NS
TMEM43	0	-0.867103	0.05	0.659	0	DN
CHD1	0	-1.22053	0.045	0.653	0	DN
LAMTOR1	0	0.194144	0.12	0.728	0	NS
PDIA4	0	0.374667	0.164	0.772	0	NS
PPP2R1A	0	0.27548	0.137	0.745	0	NS
PRPF8	0	-0.69419	0.057	0.665	0	DN
SF3B2	0	-0.0689246	0.104	0.712	0	NS
TIMM17B	0	-0.032645	0.106	0.714	0	NS
UBE2Q2	0	-0.21093	0.09	0.698	0	NS
ZNF24	0	-1.01244	0.047	0.655	0	DN
C19orf24	0	0.0086329	0.107	0.714	0	NS
GLCE	0	-0.842431	0.057	0.664	0	DN
PAX3	0	-1.12657	0.059	0.666	0	DN
PPM1G	0	0.255693	0.13	0.737	0	NS
SF3B4	0	0.234761	0.121	0.728	0	NS
TAF15	0	-0.595507	0.055	0.662	0	DN
MAPK15	0	-0.897344	0.059	0.666	0	DN
KIF21A	0	-0.422022	0.078	0.684	0	NS
NSRP1	0	-0.334173	0.064	0.67	0	NS
CLDN4	0	-2.03213	0.111	0.717	0	DN
POLDIP2	0	0.246021	0.135	0.741	0	NS
POLR2E	0	0.323885	0.136	0.742	0	NS
REL	0	-1.20814	0.039	0.645	0	DN
AC020916.1	0	-2.74535	0.02	0.625	0	DN
C6orf48	0	0.171054	0.147	0.752	0	NS
COA5	0	0.249287	0.137	0.742	0	NS
ODF3B	0	-0.721775	0.069	0.674	0	DN
POLR2C	0	0.13005	0.126	0.731	0	NS
RING1	0	-0.700949	0.05	0.655	0	DN
SNX17	0	0.254116	0.121	0.726	0	NS
TIAL1	0	-0.162631	0.089	0.694	0	NS
TM2D1	0	-0.743325	0.057	0.662	0	DN
AGPAT2	0	-0.27011	0.08	0.684	0	NS
DDX39A	0	0.10926	0.109	0.713	0	NS
GNL3	0	-0.305361	0.098	0.702	0	NS
LARS	0	0.0198925	0.107	0.711	0	NS
MRPL27	0	-0.0416586	0.099	0.703	0	NS
RAMMET	0	-0.0276048	0.102	0.706	0	NS
RNF115	0	-0.251345	0.091	0.695	0	NS
SSB	0	0.279447	0.142	0.746	0	NS
THAP7	0	-0.29323	0.092	0.696	0	NS
YWHAH	0	0.123896	0.155	0.759	0	NS
DSG3	0	-1.19669	0.05	0.654	0	DN
CIAO1	0	-0.404196	0.071	0.674	0	NS
ARL2BP	0	-0.0398714	0.097	0.7	0	NS
CHMP3	0	-0.141417	0.093	0.696	0	NS
EIF4A1	0	-0.932137	0.054	0.657	0	DN
FAT1	0	-0.917781	0.043	0.646	0	DN
NDUFB6	0	0.379157	0.157	0.76	0	NS
RGS10	0	0.0897793	0.156	0.759	0	NS
USP34	0	-1.07376	0.039	0.642	0	DN
DDX21	0	-0.0298955	0.097	0.699	0	NS
LRP10	0	-0.720277	0.057	0.659	0	DN
PI4KB	0	-0.812701	0.056	0.658	0	DN
POP7	0	0.059835	0.119	0.721	0	NS
SEC11C	0	0.0451476	0.147	0.749	0	NS
SNUPN	0	0.203163	0.108	0.71	0	NS
ZNF428	0	0.361518	0.161	0.763	0	NS
EAPP	0	-0.401355	0.074	0.675	0	NS
PAK1	0	-0.527635	0.072	0.673	0	DN
PLOD2	0	-0.654954	0.072	0.673	0	DN
ANXA1	0	-0.83699	0.121	0.722	0	DN
C1orf21	0	-0.448465	0.09	0.691	0	NS
MAP2K1	0	-0.174078	0.093	0.694	0	NS
NDUFAF6	0	0.0815579	0.14	0.741	0	NS
PPP4C	0	0.268239	0.133	0.734	0	NS
PRPF4B	0	-1.20182	0.044	0.645	0	DN
QSOX1	0	-0.135948	0.092	0.693	0	NS
SCNM1	0	-0.202634	0.093	0.694	0	NS
SDR39U1	0	-0.695512	0.066	0.667	0	DN
PJA2	0	-0.27603	0.078	0.678	0	NS
PNRC2	0	-0.182028	0.087	0.687	0	NS
ZHX1	0	-0.441355	0.08	0.68	0	NS
COX14	0	0.10158	0.107	0.707	0	NS
NTPCR	0	-0.0537524	0.109	0.709	0	NS
PCNP	0	0.473846	0.158	0.758	0	NS
PERP	0	-0.154625	0.142	0.742	0	NS
CEBPZ	0	-0.440485	0.076	0.675	0	NS
TOR3A	0	-0.37676	0.073	0.672	0	NS
ANXA4	0	0.215202	0.139	0.738	0	NS
ARHGAP39	0	-1.64629	0.034	0.633	0	DN
BRWD1	0	-1.08094	0.044	0.643	0	DN
CASC3	0	0.0720789	0.095	0.694	0	NS
COMMD1	0	0.245692	0.119	0.718	0	NS
GLO1	0	0.460661	0.152	0.751	0	NS
KXD1	0	0.141807	0.113	0.712	0	NS
PHF20	0	-0.305633	0.094	0.693	0	NS
PTBP1	0	0.0452771	0.098	0.697	0	NS
PTP4A1	0	-0.196751	0.122	0.721	0	NS
RTF2	0	0.215363	0.114	0.713	0	NS
TRIB1	0	-1.53579	0.05	0.649	0	DN
ZCCHC17	0	-0.199472	0.103	0.702	0	NS
FAM129B	0	-0.457152	0.062	0.66	0	NS
SHISA5	0	-0.0906025	0.089	0.687	0	NS
YTHDF2	0	-0.265038	0.082	0.68	0	NS
AKR7A2	0	0.311058	0.158	0.756	0	NS
BNIP3L	0	-0.198462	0.134	0.732	0	NS
KDM5A	0	-0.889858	0.041	0.639	0	DN
MKRN1	0	0.0419687	0.103	0.701	0	NS
NDUFV3	0	0.215069	0.132	0.73	0	NS
SCRIB	0	-0.762971	0.048	0.646	0	DN
TMEM54	0	-0.562842	0.08	0.677	0	DN
ARL1	0	0.0402642	0.099	0.696	0	NS
ATG4B	0	-1.45851	0.037	0.634	0	DN
COQ8A	0	-0.63795	0.062	0.659	0	DN
HSPB8	0	-0.104702	0.128	0.725	0	NS
NIPBL	0	-1.11113	0.04	0.637	0	DN
PELI1	0	-1.09339	0.049	0.646	0	DN
BPTF	0	-1.39249	0.032	0.628	0	DN
CTSZ	0	-1.08198	0.05	0.646	0	DN
GABPB1-AS1	0	-1.72552	0.035	0.631	0	DN
METTL5	0	0.0406725	0.104	0.7	0	NS
PEA15	0	-0.0118775	0.138	0.734	0	NS
SREK1	0	-1.16621	0.042	0.638	0	DN
SZRD1	0	0.320394	0.116	0.712	0	NS
UBXN1	0	-0.0977574	0.092	0.688	0	NS
WRB	0	0.0801852	0.101	0.697	0	NS
C19orf66	0	-0.819674	0.074	0.669	0	DN
JPX	0	-0.352845	0.08	0.675	0	NS
ACIN1	0	-0.459214	0.063	0.658	0	NS
CAND1	0	-1.24688	0.041	0.636	0	DN
CXXC5	0	-1.3274	0.049	0.644	0	DN
GGNBP2	0	-0.459889	0.065	0.66	0	NS
MRPL18	0	0.184664	0.132	0.727	0	NS
SNHG9	0	-1.20711	0.043	0.638	0	DN
TMEM30A	0	-0.324018	0.063	0.657	0	NS
HOXC10	0	0.0973402	0.118	0.712	0	NS
MPST	0	0.333431	0.155	0.749	0	NS
PAIP1	0	0.0349821	0.095	0.689	0	NS
PQBP1	0	0.332625	0.119	0.713	0	NS
SMYD2	0	0.154102	0.145	0.739	0	NS
ATF6B	0	-0.929801	0.05	0.643	0	DN
C6orf89	0	-0.503755	0.058	0.651	0	DN
CHMP2A	0	0.135223	0.107	0.7	0	NS
PRSS8	0	-0.867209	0.052	0.645	0	DN
SPEN	0	-1.0567	0.036	0.629	0	DN
SYNCRIP	0	-0.0349841	0.088	0.68	0	NS
ATXN2L	0	-0.925507	0.047	0.639	0	DN
EIF2D	0	-0.0264143	0.096	0.688	0	NS
LYNX1	0	-0.212404	0.156	0.748	0	NS
NPEPPS	0	-1.37578	0.041	0.633	0	DN
SYAP1	0	0.179573	0.109	0.701	0	NS
TCERG1	0	-0.807104	0.058	0.65	0	DN
TRPC4AP	0	-0.911325	0.055	0.647	0	DN
ISCU	0	0.35642	0.145	0.736	0	NS
PPP1R2	0	-0.313591	0.097	0.688	0	NS
RSBN1L	0	-1.00386	0.05	0.641	0	DN
TOR1AIP1	0	-0.4125	0.065	0.656	0	NS
PITHD1	0	-0.349136	0.079	0.669	0	NS
ANAPC13	0	0.203921	0.116	0.706	0	NS
CALM3	0	0.520244	0.148	0.738	0	UP
COA6	0	0.17991	0.113	0.703	0	NS
COX17	0	0.284649	0.151	0.741	0	NS
KIFAP3	0	-0.737838	0.055	0.645	0	DN
POLR1D	0	0.120066	0.102	0.692	0	NS
SDHB	0	0.136427	0.125	0.715	0	NS
SLBP	0	0.494758	0.15	0.74	0	NS
THBS2	0	-1.05654	0.048	0.638	0	DN
UBE2K	0	-0.0533448	0.104	0.694	0	NS
MTX2	0	-0.219693	0.082	0.671	0	NS
PACSIN2	0	-0.229875	0.072	0.661	0	NS
BDP1	0	-1.25581	0.039	0.628	0	DN
CHMP4B	0	-0.599772	0.061	0.65	0	DN
COL16A1	0	-1.20333	0.035	0.624	0	DN
PIK3R1	0	-0.446306	0.101	0.69	0	NS
PNN	0	-0.893744	0.047	0.636	0	DN
SLC50A1	0	-0.071076	0.128	0.717	0	NS
STAG2	0	-0.420585	0.061	0.65	0	NS
UQCRC1	0	0.246807	0.128	0.717	0	NS
VPS72	0	0.0621258	0.095	0.683	0	NS
COPS6	0	0.20359	0.11	0.698	0	NS
EPHX1	0	0.0354347	0.15	0.738	0	NS
KLHDC3	0	0.257613	0.12	0.708	0	NS
MINOS1	0	0.181433	0.12	0.708	0	NS
SMIM15	0	0.137123	0.112	0.7	0	NS
APLP2	0	-0.108735	0.075	0.662	0	NS
CCDC59	0	-0.231738	0.076	0.663	0	NS
ANKRD13D	0	-1.78742	0.033	0.62	0	DN
BCAP29	0	-0.513576	0.066	0.653	0	DN
MRPS16	0	0.355412	0.119	0.706	0	NS
NDUFS7	0	0.294745	0.123	0.71	0	NS
NFKBIZ	0	-2.96865	0.017	0.604	0	DN
SPESP1	0	-0.544943	0.055	0.642	0	DN
ST5	0	-0.91883	0.046	0.633	0	DN
EML4	0	-0.765093	0.063	0.649	0	DN
SSBP4	0	-0.327403	0.095	0.681	0	NS
TRAPPC3	0	-0.0614177	0.1	0.686	0	NS
DEDD	0	-0.0098568	0.105	0.691	0	NS
MROH1	0	-0.901617	0.055	0.641	0	DN
MRPL36	0	0.195401	0.125	0.711	0	NS
RNMT	0	-0.945427	0.054	0.64	0	DN
TMEM99	0	-0.0245391	0.114	0.7	0	NS
BFAR	0	-0.28862	0.073	0.658	0	NS
FAM3C	0	-0.314097	0.074	0.659	0	NS
AMD1	0	-0.260022	0.103	0.688	0	NS
CHPT1	0	-1.29817	0.048	0.633	0	DN
ETS2	0	-0.884103	0.056	0.641	0	DN
FAM50A	0	0.133001	0.104	0.689	0	NS
FBXO7	0	0.290721	0.126	0.711	0	NS
MAZ	0	0.262008	0.12	0.705	0	NS
MBNL1	0	-0.788143	0.047	0.632	0	DN
MLST8	0	0.168692	0.118	0.703	0	NS
RBM47	0	-1.04607	0.046	0.631	0	DN
SSFA2	0	-0.752875	0.06	0.645	0	DN
TENT5A	0	-0.890259	0.066	0.651	0	DN
DNAJC19	0	0.0640521	0.099	0.683	0	NS
GSDMD	0	-0.275665	0.084	0.668	0	NS
CCDC85B	0	0.0413349	0.141	0.725	0	NS
KANK1	0	-1.21695	0.033	0.617	0	DN
MRFAP1	0	0.307874	0.137	0.721	0	NS
TCF7L2	0	-1.19189	0.035	0.619	0	DN
COPB2	0	-0.176935	0.077	0.66	0	NS
PIGT	0	-0.0375118	0.089	0.672	0	NS
C16orf58	0	-1.02354	0.037	0.62	0	DN
DGAT1	0	-1.68404	0.028	0.611	0	DN
DRAM2	0	-0.347427	0.07	0.653	0	NS
MTR	0	-1.6112	0.029	0.612	0	DN
RALGAPA1	0	-1.91849	0.025	0.608	0	DN
SPAG7	0	0.181346	0.108	0.691	0	NS
CDK18	0	-0.748923	0.061	0.643	0	DN
COL6A3	0	0.0514266	0.089	0.671	0	NS
G3BP1	0	0.0430379	0.103	0.685	0	NS
MPLKIP	0	0.0218403	0.092	0.674	0	NS
SHISA4	0	-0.284818	0.087	0.669	0	NS
AP1S1	0	0.236166	0.129	0.711	0	NS
BUD31	0	0.302762	0.121	0.703	0	NS
ICE2	0	-0.731826	0.051	0.633	0	DN
MAD2L2	0	0.0597413	0.12	0.702	0	NS
PCMT1	0	0.263179	0.107	0.689	0	NS
RNF13	0	-0.723986	0.049	0.631	0	DN
TMEM14A	0	0.0913452	0.119	0.701	0	NS
SOX10	0	-0.673012	0.055	0.637	0	DN
LIMS1	0	-0.189195	0.08	0.661	0	NS
NMRAL1	0	-0.0788619	0.091	0.672	0	NS
PPT1	0	-0.0619073	0.084	0.665	0	NS
CCDC124	0	0.354919	0.139	0.72	0	NS
CNOT2	0	-0.593344	0.057	0.638	0	DN
IAH1	0	0.0944634	0.112	0.693	0	NS
SMC5	0	-1.03387	0.051	0.632	0	DN
THOC7	0	0.396044	0.134	0.715	0	NS
TMEM50B	0	-1.12769	0.044	0.625	0	DN
UPF2	0	-0.876637	0.048	0.629	0	DN
ZNF644	0	-0.509917	0.064	0.645	0	DN
INO80E	0	-0.338592	0.075	0.655	0	NS
OXA1L	0	-0.130912	0.081	0.661	0	NS
MCUR1	0	0.179954	0.124	0.704	0	NS
PABPN1	0	-1.65955	0.031	0.611	0	DN
PDCD4	0	0.496099	0.149	0.729	0	NS
PHF5A	0	0.208757	0.118	0.698	0	NS
TRMT1	0	-1.24706	0.047	0.627	0	DN
LYPLA2	0	-0.0168927	0.1	0.679	0	NS
NOP56	0	-0.09763	0.085	0.664	0	NS
ARL6IP6	0	-0.71687	0.055	0.634	0	DN
CEBPZOS	0	-0.0258313	0.083	0.661	0	NS
PRKCZ	0	-0.628198	0.067	0.645	0	DN
PTOV1	0	0.110174	0.106	0.684	0	NS
TP53I13	0	-0.445133	0.062	0.64	0	NS
CCT2	0	0.526579	0.144	0.722	0	UP
COX16	0	0.280113	0.122	0.7	0	NS
DCTD	0	0.209911	0.12	0.698	0	NS
MIA3	0	-0.77858	0.046	0.624	0	DN
SERPINH1	0	0.0879428	0.139	0.717	0	NS
TCEA3	0	0.0480164	0.155	0.733	0	NS
UBL7	0	0.484705	0.134	0.712	0	NS
KDELR3	0	-0.0417015	0.109	0.686	0	NS
NUBP2	0	0.0104962	0.091	0.668	0	NS
PLPPR2	0	-0.29716	0.097	0.674	0	NS
CYB561	0	-0.571662	0.066	0.643	0	DN
NRBP1	0	0.282246	0.119	0.696	0	NS
OXLD1	0	-0.537416	0.063	0.64	0	DN
SENP6	0	-0.703771	0.049	0.626	0	DN
TMEM167A	0	0.229914	0.131	0.708	0	NS
ACO2	0	-0.353676	0.084	0.66	0	NS
BOD1	0	-0.391007	0.075	0.651	0	NS
CDK5RAP3	0	-0.986282	0.045	0.621	0	DN
DRAP1	0	0.0482935	0.102	0.677	0	NS
EFCAB1	0	-0.295599	0.112	0.687	0	NS
AFG3L2	0	-0.185435	0.07	0.645	0	NS
CRLS1	0	-0.728427	0.053	0.628	0	DN
CTDNEP1	0	-1.36915	0.032	0.607	0	DN
NIFK	0	0.182127	0.123	0.698	0	NS
PIAS3	0	-0.630207	0.055	0.63	0	DN
TFG	0	0.134837	0.119	0.694	0	NS
ACTR1B	0	-0.0387589	0.089	0.663	0	NS
CAVIN3	0	0.129674	0.106	0.68	0	NS
CLPX	0	-0.407529	0.07	0.644	0	NS
CYB5R1	0	-0.519986	0.061	0.635	0	DN
DHX9	0	-0.106225	0.075	0.649	0	NS
FARP1	0	-0.577166	0.065	0.639	0	DN
GLI4	0	-0.367056	0.077	0.651	0	NS
TMEM120A	0	-0.446204	0.068	0.642	0	NS
MLLT10	0	-0.840407	0.054	0.628	0	DN
PTPN12	0	-1.44346	0.029	0.603	0	DN
RARG	0	-0.686386	0.052	0.626	0	DN
SERTAD2	0	-0.70887	0.043	0.617	0	DN
SMARCC1	0	-0.484209	0.055	0.629	0	NS
SRGAP2	0	-1.40874	0.034	0.608	0	DN
EMP2	0	-0.685013	0.076	0.649	0	DN
RNF11	0	0.128379	0.094	0.667	0	NS
SPON2	0	-0.671651	0.088	0.661	0	DN
ARHGAP21	0	-1.06606	0.045	0.618	0	DN
GEM	0	-2.20515	0.059	0.632	0	DN
LONP2	0	-0.724644	0.051	0.624	0	DN
M6PR	0	-0.228812	0.067	0.64	0	NS
MAP3K20	0	-0.562669	0.068	0.641	0	DN
MGAT1	0	-0.763252	0.063	0.636	0	DN
USO1	0	-0.635438	0.058	0.631	0	DN
IP6K2	0	-0.507061	0.07	0.642	0	DN
NREP	0	-0.523454	0.094	0.666	0	DN
PFDN4	0	0.240813	0.113	0.685	0	NS
PITPNB	0	-0.459036	0.064	0.636	0	NS
SLC1A5	0	-0.422865	0.081	0.653	0	NS
THRA	0	-0.347269	0.073	0.645	0	NS
AHCTF1	0	-0.637606	0.047	0.619	0	DN
DCAF8	0	-1.10329	0.042	0.614	0	DN
ETNK2	0	0.056052	0.125	0.697	0	NS
NDUFAF3	0	0.430413	0.135	0.707	0	NS
FAM45A	0	-0.11615	0.083	0.654	0	NS
ARGLU1	0	-0.709571	0.049	0.62	0	DN
BZW1	0	0.379105	0.134	0.705	0	NS
ENAH	0	-0.91141	0.052	0.623	0	DN
TUT4	0	-1.29017	0.034	0.605	0	DN
XPO1	0	-0.512611	0.06	0.631	0	DN
CAVIN1	0	-0.166146	0.093	0.663	0	NS
CSNK2A1	0	0.129359	0.095	0.665	0	NS
DCTN2	0	0.158968	0.102	0.672	0	NS
NDUFA12	0	0.335376	0.107	0.677	0	NS
SMARCA4	0	-0.319458	0.072	0.642	0	NS
SRP72	0	0.165659	0.114	0.684	0	NS
EDEM3	0	-1.72232	0.025	0.595	0	DN
FEM1B	0	-0.776831	0.048	0.618	0	DN
CNPY3	0	-0.133929	0.084	0.653	0	NS
MRFAP1L1	0	-0.186343	0.082	0.651	0	NS
NBDY	0	0.282647	0.115	0.684	0	NS
REXO2	0	-0.100665	0.088	0.657	0	NS
AZIN1-AS1	0	-0.538086	0.066	0.635	0	DN
CRELD1	0	-1.2034	0.038	0.607	0	DN
PHIP	0	-1.20564	0.041	0.61	0	DN
PURA	0	-1.66282	0.026	0.595	0	DN
BLCAP	0	-0.314956	0.068	0.636	0	NS
CHMP5	0	0.310004	0.111	0.679	0	NS
DNAJC2	0	-0.190495	0.071	0.639	0	NS
EN1	0	-0.702222	0.082	0.65	0	DN
FXYD6	0	-0.138646	0.109	0.677	0	NS
NRBF2	0	-0.590416	0.072	0.64	0	DN
PBX1	0	-0.536803	0.065	0.633	0	DN
YWHAG	0	0.211576	0.089	0.657	0	NS
CYP7B1	0	-0.903599	0.042	0.61	0	DN
IREB2	0	-1.30814	0.037	0.605	0	DN
KAT6B	0	-1.37514	0.029	0.597	0	DN
MYO9B	0	-1.27981	0.027	0.595	0	DN
RDH14	0	-0.586872	0.058	0.626	0	DN
SEPT7	0	0.428593	0.143	0.711	0	NS
SPAG9	0	-1.10549	0.041	0.609	0	DN
PTPA	0	-0.142369	0.073	0.64	0	NS
TRA2B	0	-0.0127601	0.102	0.669	0	NS
ABI1	0	-0.580648	0.069	0.636	0	DN
ATP2B1	0	-1.16364	0.044	0.611	0	DN
MANF	0	-0.00409075	0.134	0.701	0	NS
PLAGL1	0	-1.587	0.035	0.602	0	DN
RNF139	0	-1.4473	0.032	0.599	0	DN
TMEM214	0	-0.50972	0.061	0.628	0	DN
ACTR2	0	0.317595	0.094	0.66	0	NS
POLR2J	0	0.196355	0.107	0.673	0	NS
UBA2	0	-0.0133402	0.104	0.67	0	NS
UFM1	0	-0.422577	0.073	0.639	0	NS
AZI2	0	-0.923423	0.047	0.613	0	DN
FAM53C	0	-1.40325	0.04	0.606	0	DN
MAFF	0	-1.4719	0.045	0.611	0	DN
TCEAL4	0	0.453103	0.126	0.692	0	NS
UNC50	0	-0.528072	0.057	0.623	0	DN
UQCRC2	0	0.329178	0.124	0.69	0	NS
DCTN1	0	-0.00101705	0.083	0.648	0	NS
HIST1H2AC	0	-0.378485	0.081	0.646	0	NS
IL17RC	0	-0.782166	0.075	0.64	0	DN
PSMD7	0	0.184037	0.11	0.675	0	NS
SNX6	0	0.0622924	0.085	0.65	0	NS
CCDC47	0	-0.21905	0.063	0.628	0	NS
CYBC1	0	-0.602983	0.049	0.614	0	DN
GABPB1	0	-0.479738	0.055	0.62	0	NS
LMBRD1	0	-0.812229	0.045	0.61	0	DN
LRRC41	0	-0.405995	0.066	0.631	0	NS
PDCD6IP	0	-0.73798	0.042	0.607	0	DN
LAD1	0	-0.279252	0.097	0.661	0	NS
LRRFIP2	0	-0.312955	0.079	0.643	0	NS
PAK2	0	0.230147	0.085	0.649	0	NS
PRPSAP1	0	-0.338662	0.093	0.657	0	NS
RSU1	0	0.0768564	0.089	0.653	0	NS
SVBP	0	-0.0713152	0.081	0.645	0	NS
AHNAK2	0	-2.03881	0.018	0.582	0	DN
CTDSP1	0	-0.811375	0.048	0.612	0	DN
SLC35F5	0	-0.637189	0.055	0.619	0	DN
TAF1D	0	-0.957466	0.048	0.612	0	DN
YIPF5	0	-0.46013	0.053	0.617	0	NS
C1orf35	0	-0.418357	0.071	0.634	0	NS
HSPA1B	0	-0.42846	0.102	0.665	0	NS
SNRNP27	0	-0.103073	0.083	0.646	0	NS
TMEM220	0	-0.315793	0.072	0.635	0	NS
YIF1B	0	-0.294171	0.074	0.637	0	NS
AF117829.1	0	-1.7026	0.035	0.598	0	DN
AHNAK	0	-0.860776	0.052	0.615	0	DN
ARL8B	0	-0.415469	0.069	0.632	0	NS
RAB3GAP2	0	-1.19402	0.035	0.598	0	DN
SMG7	0	-0.164742	0.062	0.625	0	NS
TXNL1	0	0.296244	0.128	0.691	0	NS
C15orf40	0	-0.373722	0.066	0.628	0	NS
C8orf76	0	-0.259948	0.073	0.635	0	NS
CBX1	0	0.365771	0.106	0.668	0	NS
FBXO22	0	-0.506543	0.074	0.636	0	DN
MAPKAPK5-AS1	0	-0.368372	0.062	0.624	0	NS
MRPS7	0	0.0275638	0.094	0.656	0	NS
THAP1	0	-0.242979	0.076	0.638	0	NS
TYMP	0	-0.0306694	0.122	0.684	0	NS
ESYT2	0	-1.48136	0.026	0.588	0	DN
UBE2H	0	-1.27611	0.037	0.599	0	DN
C7orf50	0	0.0823536	0.099	0.66	0	NS
ERG28	0	-0.266589	0.084	0.645	0	NS
FAM32A	0	-0.0106856	0.08	0.641	0	NS
NDUFAF8	0	0.336592	0.117	0.678	0	NS
STAMBP	0	-0.00269297	0.077	0.638	0	NS
BTF3L4	0	0.378714	0.136	0.697	0	NS
LRPPRC	0	-0.280931	0.064	0.625	0	NS
RAPH1	0	-0.548041	0.057	0.618	0	DN
RNF111	0	-0.865684	0.04	0.601	0	DN
SLC30A5	0	-0.568781	0.057	0.618	0	DN
ATP6AP2	0	0.385774	0.105	0.665	0	NS
FURIN	0	-0.452843	0.072	0.632	0	NS
MOSPD3	0	-0.0311954	0.083	0.643	0	NS
MRPS11	0	0.313424	0.121	0.681	0	NS
MRPS18A	0	-0.0908994	0.085	0.645	0	NS
MRPS5	0	-0.0941413	0.085	0.645	0	NS
MSN	0	0.267817	0.106	0.666	0	NS
RAMP2	0	0.0374363	0.099	0.659	0	NS
PLXND1	0	-0.623719	0.054	0.614	0	DN
TMEM248	0	-0.772012	0.047	0.607	0	DN
ATG101	0	-0.105158	0.086	0.645	0	NS
RTRAF	0	0.464062	0.128	0.687	0	NS
CLK3	0	-0.352905	0.061	0.62	0	NS
FBXO17	0	-0.684274	0.058	0.617	0	DN
GGT7	0	-0.975372	0.043	0.602	0	DN
OPLAH	0	-0.416816	0.065	0.624	0	NS
SMAD5	0	-0.440062	0.066	0.625	0	NS
TMEM173	0	-0.720493	0.06	0.619	0	DN
VEGFA	0	-1.5084	0.067	0.626	0	DN
ZFAND2B	0	-0.593293	0.059	0.618	0	DN
NUDT21	0	0.209437	0.109	0.667	0	NS
RNH1	0	0.111543	0.103	0.661	0	NS
USP16	0	-0.18695	0.071	0.629	0	NS
VAMP3	0	0.253029	0.091	0.649	0	NS
ARFGEF2	0	-0.78213	0.042	0.6	0	DN
HPS4	0	-1.40611	0.033	0.591	0	DN
LARP1	0	-0.741511	0.047	0.605	0	DN
C1orf122	0	-0.214263	0.08	0.637	0	NS
MRPL37	0	0.40159	0.128	0.685	0	NS
TUBB4B	0	0.0852401	0.11	0.667	0	NS
ZDHHC4	0	0.0409247	0.089	0.646	0	NS
CCPG1	0	-0.906551	0.048	0.605	0	DN
CD81	0	-0.285177	0.066	0.623	0	NS
HGS	0	-0.474459	0.061	0.618	0	NS
WDR6	0	-1.24338	0.033	0.59	0	DN
C1D	0	0.232771	0.097	0.653	0	NS
CAV2	0	-0.595657	0.062	0.618	0	DN
FAM204A	0	-0.0884885	0.087	0.643	0	NS
LRRC28	0	-0.514541	0.061	0.617	0	DN
SNRPA	0	0.106998	0.103	0.659	0	NS
TFAP2C	0	-0.848833	0.062	0.618	0	DN
CADM1	0	-0.964975	0.047	0.603	0	DN
HMGXB4	0	-0.444957	0.057	0.613	0	NS
NEK7	0	-0.811849	0.044	0.6	0	DN
CTNNB1	0	-0.145138	0.072	0.627	0	NS
FXR1	0	-0.0280022	0.091	0.646	0	NS
PAXX	0	-0.127122	0.086	0.641	0	NS
RUSC1	0	0.0525266	0.094	0.649	0	NS
SUDS3	0	-0.187129	0.075	0.63	0	NS
GCC2	0	-1.46958	0.028	0.583	0	DN
HK1	0	-0.101352	0.07	0.625	0	NS
INTS11	0	-0.416657	0.059	0.614	0	NS
RFXANK	0	-0.319394	0.066	0.621	0	NS
STAT6	0	-1.47413	0.032	0.587	0	DN
WTAP	0	-0.553344	0.064	0.619	0	DN
GYPC	0	0.174387	0.128	0.682	0	NS
SNAPC5	0	0.174724	0.095	0.649	0	NS
WDYHV1	0	0.132679	0.103	0.657	0	NS
COMMD4	0	0.317679	0.11	0.663	0	NS
ODC1	0	0.051409	0.121	0.674	0	NS
BSDC1	0	-0.909194	0.042	0.595	0	DN
LRP1	0	-1.24116	0.031	0.584	0	DN
SYTL1	0	-0.814128	0.058	0.611	0	DN
CD320	0	0.170294	0.131	0.683	0	NS
DDX1	0	-0.0589531	0.073	0.625	0	NS
EFEMP2	0	-0.240891	0.067	0.619	0	NS
GNG10	0	0.314036	0.111	0.663	0	NS
GRHL1	0	-0.368144	0.089	0.641	0	NS
MAGOH	0	0.247013	0.105	0.657	0	NS
MDH1	0	0.536305	0.125	0.677	0	UP
NANS	0	0.159998	0.11	0.662	0	NS
VCPIP1	0	-0.735865	0.048	0.6	0	DN
APMAP	0	0.106386	0.078	0.629	0	NS
CD164	0	-0.366586	0.075	0.626	0	NS
MAGEF1	0	0.146406	0.102	0.653	0	NS
MED28	0	0.110163	0.088	0.639	0	NS
PCIF1	0	0.00381526	0.074	0.625	0	NS
PIN4	0	0.085949	0.084	0.635	0	NS
ZNF217	0	-0.24151	0.083	0.634	0	NS
HUWE1	0	-0.730029	0.037	0.588	0	DN
SELENBP1	0	-1.03267	0.046	0.597	0	DN
TTC19	0	-1.24837	0.037	0.588	0	DN
AGPAT1	0	0.094726	0.081	0.631	0	NS
BUD23	0	-0.0762446	0.082	0.632	0	NS
CHMP1A	0	0.0923243	0.09	0.64	0	NS
ERCC1	0	-0.0331668	0.075	0.625	0	NS
PEMT	0	-0.296497	0.07	0.62	0	NS
RAB6A	0	0.0316624	0.081	0.631	0	NS
TNIP1	0	-0.34452	0.07	0.62	0	NS
DNAJC8	0	0.373197	0.103	0.652	0	NS
FLYWCH2	0	0.0728546	0.098	0.647	0	NS
NDUFA3	0	0.407752	0.123	0.672	0	NS
PDLIM1	0	0.350934	0.129	0.678	0	NS
EXTL1	0	-0.510377	0.083	0.632	0	DN
LINC01956	0	-0.256574	0.098	0.647	0	NS
ADCK5	0	-1.54261	0.031	0.58	0	DN
ATXN7L3B	0	-0.36519	0.061	0.61	0	NS
MROH6	0	-0.573719	0.055	0.604	0	DN
ZNF521	0	-0.985883	0.042	0.591	0	DN
BOLA1	0	-0.242676	0.066	0.614	0	NS
HDHD5	0	-0.180719	0.085	0.633	0	NS
IRF6	0	-0.243696	0.094	0.642	0	NS
JOSD2	0	0.0605289	0.077	0.625	0	NS
PFDN1	0	-0.255399	0.07	0.618	0	NS
SNHG15	0	-0.882322	0.06	0.608	0	DN
TP53RK	0	0.104779	0.093	0.641	0	NS
ACSL3	0	-0.916544	0.05	0.598	0	DN
SESTD1	0	-0.608464	0.055	0.603	0	DN
AKR1A1	0	-0.173604	0.076	0.623	0	NS
ATIC	0	0.504682	0.119	0.666	0	UP
CLPP	0	0.348156	0.11	0.657	0	NS
EIF4EBP3	0	-0.118511	0.084	0.631	0	NS
ZNF32	0	0.121349	0.089	0.636	0	NS
ABT1	0	-0.362886	0.065	0.612	0	NS
DHX36	0	-1.03749	0.037	0.584	0	DN
HBP1	0	-0.66604	0.048	0.595	0	DN
NFIB	0	-0.913743	0.047	0.594	0	DN
OSBPL8	0	-0.324285	0.061	0.608	0	NS
WAC	0	-0.492782	0.046	0.593	0	NS
ARID5A	0	-0.704554	0.06	0.606	0	DN
CLPTM1	0	-0.281503	0.069	0.615	0	NS
DYNLT1	0	0.501294	0.131	0.677	0	UP
ERI3	0	0.356354	0.121	0.667	0	NS
TOX4	0	-0.267142	0.063	0.609	0	NS
ACTN1	0	-1.20561	0.049	0.595	0	DN
EFCAB2	0	-1.00608	0.046	0.592	0	DN
RANBP2	0	-0.816688	0.035	0.581	0	DN
ZNF106	0	-0.86151	0.039	0.585	0	DN
CNDP2	0	0.0689212	0.086	0.631	0	NS
CUEDC2	0	0.199492	0.092	0.637	0	NS
FAM207A	0	0.103095	0.101	0.646	0	NS
HNRNPM	0	0.430998	0.11	0.655	0	NS
RABIF	0	0.0503466	0.087	0.632	0	NS
SLC35B1	0	-0.327	0.081	0.626	0	NS
CCSER2	0	-0.610989	0.055	0.6	0	DN
FDPS	0	-0.50152	0.068	0.613	0	DN
HCG18	0	-1.07015	0.04	0.585	0	DN
PDE7A	0	-1.99289	0.023	0.568	0	DN
SECISBP2	0	-1.21117	0.035	0.58	0	DN
SREK1IP1	0	-0.362205	0.06	0.605	0	NS
BHLHE40	0	-1.2245	0.059	0.603	0	DN
GMCL1	0	-0.248472	0.065	0.609	0	NS
NUDT8	0	-0.141843	0.077	0.621	0	NS
PWP1	0	-0.425841	0.059	0.603	0	NS
SLC25A11	0	0.214673	0.105	0.649	0	NS
TIMP3	0	-0.308387	0.123	0.667	0	NS
WASHC5	0	-0.365768	0.068	0.612	0	NS
CCNL2	0	-1.85939	0.025	0.569	0	DN
CHD6	0	-0.910016	0.032	0.576	0	DN
MBTPS1	0	-0.582298	0.049	0.593	0	DN
CRELD2	0	-0.011649	0.113	0.656	0	NS
SUPT16H	0	0.352898	0.1	0.643	0	NS
CSK	0	-0.535035	0.058	0.601	0	DN
DHX29	0	-0.392528	0.059	0.602	0	NS
SH3PXD2B	0	-0.90191	0.047	0.59	0	DN
TRIM47	0	-0.472574	0.065	0.608	0	NS
ACYP2	0	-0.108654	0.076	0.618	0	NS
ALG3	0	-0.390636	0.073	0.615	0	NS
INTS14	0	-0.190501	0.075	0.617	0	NS
NUDT14	0	-0.273964	0.067	0.609	0	NS
PHF1	0	-0.800229	0.049	0.591	0	DN
TLN1	0	-0.468738	0.042	0.584	0	NS
C18orf32	0	0.032432	0.085	0.626	0	NS
CHTF8	0	-0.0780551	0.081	0.622	0	NS
CNOT7	0	0.301361	0.094	0.635	0	NS
IMMT	0	0.126324	0.091	0.632	0	NS
DNAJB2	0	-0.389308	0.068	0.609	0	NS
ISG20L2	0	-0.295265	0.07	0.611	0	NS
OGA	0	-1.34706	0.029	0.57	0	DN
UFL1	0	-1.02322	0.029	0.57	0	DN
FAM210B	0	0.29236	0.115	0.655	0	NS
GINM1	0	0.0101899	0.069	0.609	0	NS
SCOC	0	0.173194	0.102	0.642	0	NS
SERTAD4-AS1	0	-0.0961072	0.107	0.647	0	NS
TOX	0	-0.542608	0.06	0.6	0	DN
IRX6	0	-1.01248	0.048	0.588	0	DN
ILVBL	0	0.119897	0.093	0.632	0	NS
OTUB1	0	-0.167133	0.074	0.613	0	NS
PRKAG2-AS1	0	-0.144395	0.096	0.635	0	NS
DYNC1I2	0	-0.50058	0.053	0.592	0	DN
MAN1A2	0	-1.26051	0.029	0.568	0	DN
PARP6	0	-1.11621	0.042	0.581	0	DN
RUNX1	0	-1.13705	0.038	0.577	0	DN
TPST1	0	-0.915133	0.045	0.584	0	DN
CNIH1	0	0.164102	0.094	0.632	0	NS
TMUB1	0	-0.0253735	0.08	0.618	0	NS
UBE2N	0	0.546237	0.109	0.647	0	UP
ARHGAP5	0	-0.0930969	0.056	0.594	0	NS
ELF3	0	-2.82735	0.028	0.566	0	DN
PDLIM7	0	-0.662401	0.052	0.59	0	DN
CBX5	0	0.392327	0.105	0.642	0	NS
CISD2	0	0.242441	0.107	0.644	0	NS
EI24	0	-0.0608419	0.084	0.621	0	NS
FAM173A	0	-0.120622	0.075	0.612	0	NS
FKBP11	0	0.0762462	0.091	0.628	0	NS
ITPA	0	0.209104	0.099	0.636	0	NS
NFAT5	0	-1.63479	0.025	0.562	0	DN
PSME2	0	0.198137	0.094	0.631	0	NS
RRP7A	0	0.395312	0.122	0.659	0	NS
SMIM1	0	0.227912	0.105	0.642	0	NS
THOC6	0	0.155039	0.094	0.631	0	NS
TSN	0	0.252764	0.088	0.625	0	NS
ACAP2	0	-0.644581	0.048	0.585	0	DN
ODR4	0	-1.45374	0.03	0.567	0	DN
RPP21	0	-0.573314	0.057	0.594	0	DN
SCAMP4	0	-0.910843	0.043	0.58	0	DN
TFAM	0	-0.238461	0.064	0.601	0	NS
AKAP1	0	-1.81711	0.024	0.56	0	DN
CHID1	0	0.132825	0.086	0.622	0	NS
DPM2	0	0.149355	0.082	0.618	0	NS
GGPS1	0	-0.110846	0.083	0.619	0	NS
LYN	0	-0.468403	0.088	0.624	0	NS
NUDT4	0	-0.0287025	0.094	0.63	0	NS
USP3	0	-0.431151	0.062	0.598	0	NS
ERGIC2	0	-0.465551	0.057	0.593	0	NS
FAM174B	0	-0.79193	0.057	0.593	0	DN
PDE4D	0	-1.72455	0.031	0.567	0	DN
TM9SF2	0	-0.40598	0.054	0.59	0	NS
KHDC4	0	-2.32034	0.022	0.557	0	DN
PPP1CC	0	0.452305	0.116	0.651	0	NS
DEGS1	0	-0.452008	0.058	0.593	0	NS
MPHOSPH10	0	-0.366321	0.058	0.593	0	NS
NSD1	0	-1.19362	0.038	0.573	0	DN
PTPRU	0	-0.971843	0.036	0.571	0	DN
RNF145	0	-0.652385	0.057	0.592	0	DN
RNF170	0	-0.566624	0.044	0.579	0	DN
TMF1	0	-0.686635	0.048	0.583	0	DN
ZNF250	0	-0.885793	0.043	0.578	0	DN
SF3A1	0	0.114286	0.082	0.616	0	NS
CNOT4	0	-0.730702	0.042	0.576	0	DN
ERBB2	0	-0.910382	0.039	0.573	0	DN
GSK3B	0	-0.439713	0.053	0.587	0	NS
ITCH	0	-0.579569	0.046	0.58	0	DN
BAG3	0	-0.325816	0.073	0.606	0	NS
FHL2	0	-0.325307	0.099	0.632	0	NS
PAGR1	0	0.0481618	0.087	0.62	0	NS
CLSTN1	0	-0.606691	0.05	0.583	0	DN
FAM189B	0	-0.398172	0.061	0.594	0	NS
ITPKB	0	-0.786241	0.05	0.583	0	DN
NCK1	0	-0.533012	0.056	0.589	0	DN
UBR4	0	-0.981472	0.033	0.566	0	DN
ANKRD46	0	-0.499199	0.059	0.591	0	NS
HDGFL3	0	0.00903867	0.071	0.603	0	NS
MRPS12	0	0.332274	0.097	0.629	0	NS
NCBP2-AS2	0	-0.0764545	0.081	0.613	0	NS
NOC2L	0	-0.403027	0.059	0.591	0	NS
SAR1A	0	-0.190106	0.075	0.607	0	NS
UBE2J1	0	-0.010674	0.095	0.627	0	NS
VAPB	0	-0.181624	0.066	0.598	0	NS
CCS	0	-0.693124	0.052	0.584	0	DN
PPP3CA	0	-0.378684	0.043	0.575	0	NS
PRPF38B	0	-0.957235	0.039	0.571	0	DN
COPS2	0	0.177463	0.08	0.611	0	NS
HOOK2	0	-1.74253	0.028	0.559	0	DN
HTATSF1	0	0.346095	0.084	0.615	0	NS
MRPL42	0	0.314787	0.1	0.631	0	NS
MRPS36	0	-0.157518	0.075	0.606	0	NS
PSMC5	0	0.495224	0.118	0.649	0	NS
SNAPIN	0	0.0217952	0.081	0.612	0	NS
BLOC1S6	0	-0.378965	0.054	0.585	0	NS
KLF5	0	-1.42742	0.037	0.568	0	DN
USP1	0	-0.23623	0.07	0.601	0	NS
WWP1	0	-0.542809	0.047	0.578	0	DN
BAIAP2L1	0	-0.286636	0.061	0.591	0	NS
BCL7C	0	-0.118309	0.079	0.609	0	NS
CCNB1IP1	0	0.289518	0.102	0.632	0	NS
DNAJC1	0	-0.471891	0.065	0.595	0	NS
HSPB11	0	0.373808	0.103	0.633	0	NS
IL34	0	-0.614233	0.062	0.592	0	DN
MAP3K2	0	-1.01071	0.031	0.561	0	DN
RNF10	0	-0.0431392	0.071	0.601	0	NS
HERC2	0	-0.898987	0.04	0.57	0	DN
ZMYND11	0	-0.294506	0.05	0.58	0	NS
ELOF1	0	0.178236	0.095	0.624	0	NS
KIAA1191	0	0.0638773	0.082	0.611	0	NS
MAPRE1	0	0.532859	0.112	0.641	0	UP
PSMG2	0	0.218591	0.093	0.622	0	NS
RPL26L1	0	0.38048	0.109	0.638	0	NS
SERTAD4	0	-0.0293622	0.117	0.646	0	NS
SUCLG1	0	0.321441	0.098	0.627	0	NS
THOC2	0	-1.22052	0.029	0.558	0	DN
CDC42BPA	0	-1.16931	0.037	0.566	0	DN
CERS4	0	-0.586029	0.053	0.582	0	DN
IRF2BPL	0	-0.928993	0.044	0.573	0	DN
NCOA7	0	-1.79235	0.041	0.57	0	DN
NUTM2B-AS1	0	-1.21638	0.038	0.567	0	DN
PDXK	0	-1.09501	0.038	0.567	0	DN
SAR1B	0	-0.568118	0.05	0.579	0	DN
SFSWAP	0	-0.797095	0.047	0.576	0	DN
UACA	0	-0.983963	0.064	0.593	0	DN
BCKDK	0	-0.00801073	0.083	0.611	0	NS
ETFA	0	0.100829	0.087	0.615	0	NS
HIBADH	0	-0.109857	0.069	0.597	0	NS
LSM10	0	0.159061	0.103	0.631	0	NS
MLX	0	-0.0107243	0.08	0.608	0	NS
MRPS35	0	0.515179	0.119	0.647	0	UP
TMEM222	0	-0.248598	0.062	0.59	0	NS
RRM2B	0	-0.498188	0.049	0.577	0	NS
COA4	0	0.134582	0.086	0.613	0	NS
MORN2	0	0.178844	0.097	0.624	0	NS
SCP2	0	0.669249	0.117	0.644	0	UP
SMIM14	0	0.0322305	0.078	0.605	0	NS
ABCF1	0	-0.1574	0.06	0.587	0	NS
CYP27A1	0	-0.797201	0.044	0.571	0	DN
ENOSF1	0	-1.26186	0.043	0.57	0	DN
FLAD1	0	-0.596185	0.053	0.58	0	DN
MYADM	0	-1.07127	0.04	0.567	0	DN
NFE2L2	0	-0.633232	0.057	0.584	0	DN
REST	0	-0.646501	0.044	0.571	0	DN
ATP9A	0	-1.86562	0.022	0.548	0	DN
MRPS18C	0	0.0381984	0.103	0.629	0	NS
PIP5K1A	0	-0.958036	0.036	0.562	0	DN
RASD1	0	-1.02783	0.06	0.586	0	DN
TBC1D8	0	-1.65603	0.034	0.56	0	DN
WBP11	0	0.317181	0.081	0.607	0	NS
WDR45B	0	-0.157373	0.076	0.602	0	NS
DSG2	0	-0.364975	0.044	0.57	0	NS
DRG1	0	0.278059	0.095	0.62	0	NS
HADHB	0	-0.160595	0.073	0.598	0	NS
HDAC1	0	0.327861	0.103	0.628	0	NS
SARS	0	0.0512191	0.097	0.622	0	NS
SERTAD1	0	-1.37084	0.031	0.556	0	DN
ADD1	0	-0.726079	0.04	0.565	0	DN
C14orf119	0	-0.132999	0.068	0.593	0	NS
CAPZA1	0	-0.300683	0.066	0.591	0	NS
DERL2	0	-0.72958	0.048	0.573	0	DN
DPP8	0	-0.676809	0.043	0.568	0	DN
HDAC5	0	-0.398246	0.058	0.583	0	NS
HNRNPD	0	-0.569278	0.048	0.573	0	DN
ADH5	0	0.149292	0.088	0.612	0	NS
ATP1B2	0	-0.718065	0.069	0.593	0	DN
PVT1	0	-0.801189	0.061	0.585	0	DN
TSPAN13	0	0.0860447	0.116	0.64	0	NS
CTDSP2	0	-0.607473	0.042	0.566	0	DN
NUTM2A-AS1	0	-0.60019	0.049	0.573	0	DN
OSBPL1A	0	-0.835553	0.049	0.573	0	DN
PTPRS	0	-0.969834	0.039	0.563	0	DN
RGS3	0	-0.620681	0.055	0.579	0	DN
RHOT2	0	-0.857157	0.04	0.564	0	DN
ANXA11	0	0.378351	0.098	0.621	0	NS
BAX	0	0.110952	0.09	0.613	0	NS
DNAJC15	0	0.0625798	0.079	0.602	0	NS
MAN2C1	0	-1.31053	0.03	0.553	0	DN
MARCH6	0	-1.06465	0.033	0.556	0	DN
NT5C3B	0	0.0957164	0.082	0.605	0	NS
PFKL	0	0.416121	0.101	0.624	0	NS
RAP1A	0	0.117471	0.102	0.625	0	NS
C1orf52	0	-0.961752	0.043	0.566	0	DN
CHMP1B	0	-1.05377	0.044	0.567	0	DN
CP	0	-0.825205	0.052	0.575	0	DN
FNBP1L	0	-0.818054	0.043	0.566	0	DN
PDE4B	0	-0.944915	0.055	0.578	0	DN
PUM1	0	-0.619492	0.041	0.564	0	DN
TBC1D9B	0	-0.50449	0.054	0.577	0	DN
TSC22D3	0	-1.14475	0.061	0.584	0	DN
IFT20	0	-0.319847	0.064	0.586	0	NS
LPIN1	0	-1.17203	0.031	0.553	0	DN
MXD4	0	-1.06094	0.036	0.558	0	DN
NDUFA8	0	0.168783	0.089	0.611	0	NS
PIGP	0	-0.111263	0.07	0.592	0	NS
PKP1	0	-0.286234	0.06	0.582	0	NS
PUM3	0	-0.282898	0.065	0.587	0	NS
ST8SIA1	0	-1.10636	0.039	0.561	0	DN
THAP4	0	-0.16805	0.072	0.594	0	NS
DDR1	0	-0.829135	0.044	0.566	0	DN
SERINC1	0	-0.401044	0.043	0.565	0	NS
BBX	0	-0.998339	0.033	0.554	0	DN
LPCAT1	0	-1.21003	0.039	0.56	0	DN
MKKS	0	0.153011	0.088	0.609	0	NS
SRPRB	0	-0.19682	0.075	0.596	0	NS
UBE2J2	0	-0.0904791	0.075	0.596	0	NS
ZNF791	0	-1.46269	0.026	0.547	0	DN
FAM120AOS	0	-0.278137	0.07	0.591	0	NS
FAHD2A	0	-0.00416611	0.074	0.594	0	NS
G6PC3	0	-0.220887	0.07	0.59	0	NS
LRRC47	0	-0.171065	0.071	0.591	0	NS
MPC1	0	0.287053	0.099	0.619	0	NS
NSMAF	0	-1.1916	0.037	0.557	0	DN
NUCB2	0	0.116929	0.086	0.606	0	NS
ZNF148	0	-0.877694	0.041	0.561	0	DN
KRAS	0	-0.477039	0.056	0.576	0	NS
TAPBP	0	-0.368883	0.053	0.573	0	NS
EIF2AK1	0	0.260912	0.088	0.607	0	NS
EIF2AK2	0	0.229868	0.081	0.6	0	NS
FAM89A	0	-1.70814	0.025	0.544	0	DN
ITGAV	0	-1.31876	0.031	0.55	0	DN
NDUFS4	0	0.298531	0.093	0.612	0	NS
PRELID3B	0	0.38185	0.109	0.628	0	NS
TRAF7	0	0.212587	0.091	0.61	0	NS
ZNF322	0	-0.813313	0.038	0.557	0	DN
BET1L	0	-0.57972	0.054	0.573	0	DN
CSNK1D	0	-0.461696	0.057	0.576	0	NS
SNW1	0	-0.356882	0.064	0.583	0	NS
XAB2	0	-0.419865	0.054	0.573	0	NS
ZCCHC7	0	-0.722082	0.045	0.564	0	DN
BAZ2A	0	-0.99242	0.033	0.551	0	DN
EIF4A3	0	0.0576192	0.079	0.597	0	NS
EMC3	0	-0.21277	0.062	0.58	0	NS
MRPL19	0	0.159713	0.084	0.602	0	NS
NIPSNAP2	0	0.102674	0.086	0.604	0	NS
PEX11B	0	-0.314639	0.06	0.578	0	NS
RBM6	0	-1.37685	0.025	0.543	0	DN
TUSC3	0	-0.205043	0.07	0.588	0	NS
ATG12	0	-0.633539	0.053	0.571	0	DN
COPS7A	0	-0.022126	0.072	0.589	0	NS
DSTYK	0	-1.23199	0.033	0.55	0	DN
RAP1B	0	0.196925	0.101	0.618	0	NS
RXRA	0	-0.981097	0.033	0.55	0	DN
STK16	0	0.0573481	0.078	0.595	0	NS
SUPT4H1	0	0.455772	0.091	0.608	0	NS
ZMIZ1	0	-0.814711	0.033	0.55	0	DN
CARD19	0	-0.559203	0.051	0.568	0	DN
DESI1	0	0.186146	0.081	0.597	0	NS
GPATCH4	0	-0.0505831	0.075	0.591	0	NS
GPATCH8	0	-1.33336	0.03	0.546	0	DN
LAMTOR3	0	0.0332001	0.074	0.59	0	NS
MFSD3	0	0.00230614	0.098	0.614	0	NS
NDUFAF2	0	-0.047214	0.077	0.593	0	NS
PSMD1	0	-0.18805	0.074	0.59	0	NS
TRA2A	0	-1.1254	0.039	0.555	0	DN
NR1H2	0	-0.175779	0.055	0.571	0	NS
TANK	0	-0.224662	0.057	0.573	0	NS
WDR43	0	-0.67427	0.048	0.564	0	DN
EPHB3	0	-1.17188	0.031	0.546	0	DN
PSME1	0	0.213237	0.093	0.608	0	NS
CITED2	0	-0.960052	0.063	0.578	0	DN
BIN1	0	0.028829	0.101	0.615	0	NS
CCDC130	0	-0.946432	0.042	0.556	0	DN
INTS3	0	-1.19695	0.036	0.55	0	DN
LSM6	0	0.103392	0.078	0.592	0	NS
ROCK1	0	-0.635	0.04	0.554	0	DN
UBQLN1	0	0.150507	0.078	0.592	0	NS
ZMAT2	0	0.473045	0.095	0.609	0	NS
AKT2	0	-0.478464	0.05	0.564	0	NS
GPR108	0	-0.370777	0.05	0.564	0	NS
ANXA6	0	0.357219	0.113	0.626	0	NS
EFNA4	0	-0.793546	0.043	0.556	0	DN
KIDINS220	0	-1.54771	0.018	0.531	0	DN
PMPCB	0	-0.787989	0.041	0.554	0	DN
SH3YL1	0	0.287718	0.095	0.608	0	NS
AKIRIN1	0	-0.0418124	0.082	0.594	0	NS
CCNC	0	-0.0201701	0.08	0.592	0	NS
COPS8	0	0.353816	0.099	0.611	0	NS
CYBA	0	-0.107743	0.086	0.598	0	NS
LMCD1	0	-0.082405	0.095	0.607	0	NS
PSMC1	0	0.416196	0.106	0.618	0	NS
ADPGK	0	-1.21117	0.035	0.546	0	DN
CFAP36	0	-0.0572564	0.078	0.589	0	NS
ETV6	0	-1.52405	0.025	0.536	0	DN
FLOT2	0	0.0905176	0.082	0.593	0	NS
GATAD2B	0	-0.899928	0.04	0.551	0	DN
HMGXB3	0	-1.11851	0.032	0.543	0	DN
IFT43	0	-0.543297	0.048	0.559	0	DN
RNF5	0	-0.0621984	0.075	0.586	0	NS
SMIM20	0	0.128679	0.082	0.593	0	NS
POLR2M	0	-0.0674663	0.058	0.569	0	NS
RRP15	0	-0.339077	0.059	0.57	0	NS
TXNDC12	0	-0.367986	0.055	0.566	0	NS
RAB14	0	0.152074	0.072	0.582	0	NS
UBA1	0	0.0726852	0.073	0.583	0	NS
BTG3	0	-0.0842259	0.083	0.592	0	NS
JUND	0	-0.981726	0.037	0.546	0	DN
NARS	0	0.236843	0.091	0.6	0	NS
SPAG16	0	-0.0957171	0.071	0.58	0	NS
TSEN15	0	0.228488	0.11	0.619	0	NS
UGDH	0	-0.0707268	0.08	0.589	0	NS
CMTM6	0	-0.119985	0.058	0.567	0	NS
NSL1	0	-0.353476	0.06	0.569	0	NS
RAB5B	0	0.0013328	0.065	0.574	0	NS
AL118516.1	0	-0.800426	0.042	0.55	0	DN
DMAC1	0	0.317384	0.086	0.594	0	NS
MED8	0	-0.0803193	0.075	0.583	0	NS
METTL17	0	-1.58745	0.029	0.537	0	DN
PGM2	0	-0.0548341	0.085	0.593	0	NS
POLR2H	0	0.222626	0.094	0.602	0	NS
PYCR3	0	-0.0791125	0.074	0.582	0	NS
TMEM254	0	-0.175799	0.061	0.569	0	NS
UCHL5	0	0.1349	0.08	0.588	0	NS
DDX27	0	-0.118335	0.055	0.563	0	NS
C6orf62	0	-0.453899	0.039	0.546	0	NS
CLK1	0	-1.74783	0.023	0.53	0	DN
CREBBP	0	-0.577955	0.034	0.541	0	DN
DHPS	0	0.145097	0.095	0.602	0	NS
DNAJB9	0	-0.969019	0.046	0.553	0	DN
GUSB	0	0.211795	0.089	0.596	0	NS
PLK2	0	-0.477565	0.08	0.587	0	NS
RARA	0	-0.635984	0.049	0.556	0	DN
RNF2	0	-0.0684098	0.075	0.582	0	NS
SPATS2	0	-0.263802	0.052	0.559	0	NS
TBL1XR1	0	-0.72	0.043	0.55	0	DN
SCARB2	0	-0.0151819	0.061	0.568	0	NS
STX12	0	-0.26204	0.067	0.574	0	NS
TNIP2	0	-0.376549	0.06	0.567	0	NS
FAM120A	0	-0.730782	0.035	0.541	0	DN
GRAMD1A	0	-0.66864	0.039	0.545	0	DN
H2AFJ	0	0.0302828	0.095	0.601	0	NS
HNRNPLL	0	-0.147468	0.068	0.574	0	NS
ISG20	0	-0.499052	0.096	0.602	0	NS
RTL8B	0	-0.0834677	0.072	0.578	0	NS
UBE2D1	0	0.0549979	0.081	0.587	0	NS
CEP170	0	-1.09997	0.033	0.538	0	DN
HMG20A	0	-0.912937	0.037	0.542	0	DN
LINC01301	0	-1.00748	0.042	0.547	0	DN
TMEM184B	0	-0.361122	0.051	0.556	0	NS
ZBTB20	0	-1.86774	0.023	0.528	0	DN
ZFYVE16	0	-1.61902	0.028	0.533	0	DN
ZMYM2	0	-1.99472	0.018	0.523	0	DN
BLOC1S4	0	-0.180927	0.065	0.57	0	NS
DNASE2	0	-0.313543	0.064	0.569	0	NS
ISCA1	0	-0.0548621	0.066	0.571	0	NS
TXNL4A	0	-0.375366	0.061	0.566	0	NS
VPS4B	0	-0.125875	0.058	0.563	0	NS
ATP6V1E1	0	0.2725	0.079	0.583	0	NS
BLVRB	0	0.167699	0.079	0.583	0	NS
CCAR1	0	-0.682667	0.04	0.544	0	DN
IDH3B	0	0.0919942	0.078	0.582	0	NS
KRIT1	0	-0.653682	0.038	0.542	0	DN
LYRM2	0	0.0651301	0.072	0.576	0	NS
RXRB	0	-0.443765	0.045	0.549	0	NS
SIAH1	0	-0.994931	0.035	0.539	0	DN
THBS3	0	-0.638387	0.047	0.551	0	DN
TMEM115	0	-0.831811	0.036	0.54	0	DN
VPS25	0	-0.0548507	0.07	0.574	0	NS
DNAJB11	0	-0.0845472	0.092	0.595	0	NS
GLOD4	0	0.123707	0.072	0.575	0	NS
GOSR1	0	-0.788321	0.041	0.544	0	DN
JRK	0	-1.35649	0.03	0.533	0	DN
NECAB3	0	-0.384105	0.056	0.559	0	NS
RPUSD3	0	0.00578455	0.071	0.574	0	NS
SH3BP2	0	-0.868565	0.047	0.55	0	DN
SORBS3	0	0.112345	0.071	0.574	0	NS
VPS4A	0	0.0583299	0.08	0.583	0	NS
DUSP12	0	-0.487294	0.063	0.566	0	NS
ANKRD17	0	-0.631042	0.039	0.541	0	DN
APOO	0	-0.0743037	0.07	0.572	0	NS
GNL1	0	-0.339292	0.061	0.563	0	NS
IFT22	0	0.276603	0.079	0.581	0	NS
KANSL1	0	-1.3931	0.026	0.528	0	DN
LIX1L	0	-0.319886	0.055	0.557	0	NS
MAFB	0	-1.76221	0.036	0.538	0	DN
NOTCH2	0	-1.72814	0.021	0.523	0	DN
SRI	0	0.252936	0.083	0.585	0	NS
SS18L2	0	0.0075242	0.076	0.578	0	NS
STOM	0	-0.518458	0.053	0.555	0	DN
TAF11	0	-0.347556	0.056	0.558	0	NS
DYNLT3	0	0.0273116	0.096	0.597	0	NS
FAM213A	0	0.16589	0.089	0.59	0	NS
GOLT1B	0	-0.538805	0.057	0.558	0	DN
IL6R	0	-1.87401	0.021	0.522	0	DN
ISYNA1	0	0.161204	0.09	0.591	0	NS
RAF1	0	-0.385904	0.058	0.559	0	NS
TBX3	0	-1.22553	0.032	0.533	0	DN
UBE2A	0	0.224024	0.087	0.588	0	NS
BAZ1B	0	-0.293803	0.057	0.557	0	NS
DGCR2	0	-0.613707	0.037	0.537	0	DN
GMPPA	0	-0.199825	0.057	0.557	0	NS
H1FX	0	-0.573184	0.046	0.546	0	DN
IST1	0	-0.519397	0.045	0.545	0	DN
NUFIP2	0	-1.02307	0.032	0.532	0	DN
PPP6R2	0	-0.700971	0.044	0.544	0	DN
SF3B3	0	-0.190934	0.059	0.559	0	NS
SPPL2A	0	-0.663156	0.043	0.543	0	DN
TAF9	0	0.348135	0.098	0.598	0	NS
ZC3H7A	0	-0.282145	0.052	0.552	0	NS
CDK2AP1	0	0.141175	0.085	0.585	0	NS
GALK1	0	-0.127016	0.07	0.57	0	NS
PMM1	0	-0.0715186	0.076	0.576	0	NS
CHD3	0	-0.491361	0.046	0.545	0	NS
NDUFS1	0	-0.171185	0.057	0.556	0	NS
PTPN18	0	-0.340039	0.062	0.561	0	NS
TMX4	0	-0.417821	0.054	0.553	0	NS
DCAF7	0	-0.958803	0.035	0.534	0	DN
MOB1A	0	0.332499	0.086	0.585	0	NS
CAP1	0	0.110656	0.072	0.571	0	NS
EIF3J	0	0.0787138	0.079	0.578	0	NS
MTHFS	0	0.153102	0.076	0.575	0	NS
PIGF	0	-0.252178	0.065	0.564	0	NS
ARMCX6	0	-0.339516	0.059	0.557	0	NS
GNB1	0	-0.153529	0.057	0.555	0	NS
LIMK2	0	-0.50579	0.054	0.552	0	DN
LNPK	0	-0.586574	0.043	0.541	0	DN
NCSTN	0	-0.425191	0.046	0.544	0	NS
MRPL54	0	0.488921	0.092	0.59	0	NS
TMUB2	0	-1.07838	0.032	0.53	0	DN
CDC26	0	0.131791	0.065	0.563	0	NS
R3HDM4	0	-0.112404	0.07	0.568	0	NS
C1orf131	0	-0.229324	0.059	0.556	0	NS
DNAJB4	0	-1.1011	0.036	0.533	0	DN
GLTP	0	-0.0356745	0.063	0.56	0	NS
SAP30BP	0	-0.730342	0.038	0.535	0	DN
NDUFB5	0	0.388519	0.099	0.596	0	NS
RBM33	0	-0.861016	0.032	0.529	0	DN
SMIM4	0	0.156287	0.084	0.581	0	NS
CDC42EP4	0	-0.698072	0.048	0.544	0	DN
EIF2AK4	0	-0.35802	0.047	0.543	0	NS
ELP5	0	-0.0183801	0.065	0.561	0	NS
FBXW11	0	-0.503934	0.047	0.543	0	DN
IL13RA1	0	-0.0174848	0.061	0.557	0	NS
LYPLAL1	0	-0.318561	0.063	0.559	0	NS
STEAP3	0	-1.03654	0.041	0.537	0	DN
TP53TG1	0	-0.0354295	0.064	0.56	0	NS
UBAC2	0	-0.446161	0.044	0.54	0	NS
NRBP2	0	-1.98309	0.019	0.515	0	DN
EMILIN3	0	-1.05421	0.034	0.53	0	DN
C3orf14	0	0.0228225	0.082	0.578	0	NS
PCOLCE	0	-0.14159	0.081	0.577	0	NS
SRPK1	0	-0.0623467	0.07	0.566	0	NS
EFNA3	0	-0.796732	0.052	0.547	0	DN
KLF3	0	-0.945873	0.038	0.533	0	DN
PTPN2	0	-0.297413	0.064	0.559	0	NS
SLC2A1	0	-0.932036	0.067	0.562	0	DN
SRSF6	0	-0.443435	0.048	0.543	0	NS
ARID1A	0	-1.08656	0.027	0.522	0	DN
LTBP4	0	-1.09785	0.035	0.53	0	DN
SFRP1	0	-1.27484	0.03	0.525	0	DN
NOB1	0	0.227503	0.081	0.576	0	NS
RRAGA	0	0.121274	0.078	0.573	0	NS
BTBD3	0	-0.376293	0.055	0.549	0	NS
TFDP2	0	-0.463875	0.052	0.546	0	NS
UXS1	0	-0.0211866	0.066	0.56	0	NS
ZFP64	0	-0.598482	0.061	0.555	0	DN
GTF2H5	0	0.42296	0.091	0.585	0	NS
IER3	0	-1.83617	0.031	0.525	0	DN
TMEM141	0	0.3119	0.094	0.588	0	NS
AGT	0	-0.470572	0.077	0.571	0	NS
CALCOCO2	0	0.0118979	0.07	0.564	0	NS
COPG1	0	0.159743	0.082	0.576	0	NS
TMCO3	0	0.1031	0.073	0.567	0	NS
ALG12	0	-0.778074	0.036	0.529	0	DN
CRTC2	0	-0.471238	0.053	0.546	0	NS
IFNGR1	0	-0.852627	0.037	0.53	0	DN
TM9SF4	0	-0.748001	0.037	0.53	0	DN
CNST	0	-1.22623	0.03	0.523	0	DN
LAMB2	0	-0.920869	0.032	0.525	0	DN
NCOR2	0	-0.976682	0.027	0.52	0	DN
RERE	0	-1.28028	0.027	0.52	0	DN
AC109322.1	0	0.0558461	0.076	0.569	0	NS
GNAI3	0	0.128724	0.079	0.572	0	NS
SMIM10L1	0	0.0109621	0.076	0.569	0	NS
DCAF10	0	-0.825948	0.041	0.533	0	DN
EIF4EBP2	0	0.0935832	0.069	0.561	0	NS
SLC5A3	0	-1.30807	0.037	0.529	0	DN
SSH3	0	-0.789945	0.045	0.537	0	DN
WHAMM	0	-1.71707	0.021	0.513	0	DN
BTBD1	0	0.224905	0.081	0.573	0	NS
MRPL34	0	0.270925	0.083	0.575	0	NS
AC007388.1	0	-0.687657	0.048	0.539	0	DN
DXO	0	-1.02424	0.037	0.528	0	DN
HIF1A	0	-0.361861	0.052	0.543	0	NS
PCGF1	0	-0.554431	0.049	0.54	0	DN
PRKAR2A	0	-0.579519	0.043	0.534	0	DN
CTBP2	0	-1.08268	0.034	0.525	0	DN
FMOD	0	-0.251101	0.098	0.589	0	NS
NFE2L1	0	-0.638541	0.035	0.526	0	DN
[truncated: 4,633 more rows]

## Sheet: Table S3
Table S3. Differential expressed genes of Major_group vs Dormant in the scRNAseq from PT26` tumor cells
	p_val	avg_log2FC	pct.1	pct.2	p_val_adj	change
XIST	0	-1.25438	0.074	0.632	0	DN
APP	0	-1.2232	0.309	0.851	0	DN
NEAT1	0	-0.694109	0.194	0.736	0	DN
CD59	0	-1.51838	0.276	0.813	0	DN
DDX17	0	-0.664826	0.213	0.738	0	DN
KMT2E	0	-1.19914	0.148	0.673	0	DN
CRNDE	0	-1.28834	0.188	0.712	0	DN
TRPS1	0	-1.15617	0.184	0.703	0	DN
YIPF3	0	-1.00051	0.156	0.672	0	DN
SDC4	0	-1.10905	0.138	0.651	0	DN
NFIC	0	-0.89885	0.171	0.677	0	DN
AKAP9	0	-1.2329	0.131	0.635	0	DN
NENF	0	-0.86799	0.209	0.711	0	DN
SON	0	-0.39972	0.219	0.721	0	NS
PNISR	0	-0.757322	0.147	0.648	0	DN
RABAC1	0	-0.92435	0.279	0.778	0	DN
UBXN4	0	-0.507004	0.219	0.718	0	DN
SEC62	0	-0.371578	0.202	0.701	0	NS
ZFP36L1	0	-1.01499	0.293	0.788	0	DN
SRRM2	0	-0.430161	0.177	0.671	0	NS
TSC22D1	0	-0.76407	0.178	0.671	0	DN
SELENOS	0	-0.896696	0.206	0.699	0	DN
IQGAP1	0	-0.789524	0.148	0.64	0	DN
SARAF	0	-0.359562	0.255	0.747	0	NS
ZKSCAN1	0	-1.61258	0.112	0.604	0	DN
CTSF	0	-1.42257	0.113	0.603	0	DN
TCF25	0	-0.388284	0.226	0.715	0	NS
YBX3	0	-0.793085	0.178	0.665	0	DN
MMP24OS	0	-0.966334	0.159	0.646	0	DN
RTN4	0	-0.374087	0.221	0.708	0	NS
FLNB	0	-1.34229	0.116	0.602	0	DN
DDAH2	0	-0.821393	0.152	0.637	0	DN
LAMTOR4	0	-0.673325	0.275	0.76	0	DN
BRD2	0	-0.692755	0.175	0.659	0	DN
NUCB1	0	-0.47215	0.184	0.668	0	NS
CD151	0	-0.450622	0.235	0.719	0	NS
ITGB1	0	-0.476478	0.233	0.717	0	NS
STAT3	0	-0.649029	0.181	0.664	0	DN
FUS	0	-0.397639	0.253	0.735	0	NS
MT1E	0	-0.729843	0.242	0.724	0	DN
RBM39	0	-0.630674	0.23	0.712	0	DN
ACTN4	0	-0.587821	0.19	0.671	0	DN
CYB5R3	0	-0.662725	0.23	0.711	0	DN
PRRC2C	0	-0.375937	0.21	0.691	0	NS
COPB2	0	-2.43512	0.17	0.65	0	DN
N4BP2L2	0	-0.768792	0.126	0.606	0	DN
DSP	0	-0.630945	0.177	0.656	0	DN
CAPG	0	-0.79235	0.253	0.732	0	DN
SELENOM	0	-0.705297	0.343	0.822	0	DN
CUTA	0	-0.560359	0.316	0.794	0	DN
GRN	0	-0.572776	0.175	0.653	0	DN
LPP	0	-1.01307	0.122	0.6	0	DN
ITM2B	0	-0.615958	0.299	0.776	0	DN
RSF1	0	-0.80095	0.187	0.663	0	DN
SRSF11	0	-0.333499	0.198	0.674	0	NS
GSN	0	-0.558596	0.236	0.712	0	DN
KRTCAP3	0	-0.901385	0.165	0.641	0	DN
LUC7L3	0	-0.540184	0.15	0.626	0	DN
MT-ND6	0	-0.515272	0.271	0.747	0	DN
MYDGF	0	-0.428134	0.232	0.708	0	NS
ALKBH7	0	-0.446325	0.211	0.686	0	NS
TMEM59	0	-0.359513	0.29	0.765	0	NS
ATP1A1	0	-0.496771	0.214	0.689	0	NS
GSTK1	0	-0.481272	0.221	0.696	0	NS
TMED10	0	-0.430267	0.281	0.756	0	NS
HERPUD1	0	-0.690292	0.177	0.651	0	DN
SERINC3	0	-0.870941	0.136	0.61	0	DN
TTC3	0	-0.510494	0.227	0.701	0	DN
CIRBP	0	-0.587403	0.303	0.776	0	DN
KTN1	0	-0.650159	0.191	0.664	0	DN
FIS1	0	-0.544498	0.267	0.739	0	DN
MGST3	0	-0.373806	0.297	0.768	0	NS
KDELR1	0	-0.19194	0.28	0.751	0	NS
TMEM219	0	-0.456574	0.264	0.735	0	NS
IGF1R	0	-1.83988	0.059	0.529	0	DN
LGALS3	0	-0.607879	0.343	0.813	0	DN
FLOT1	0	-0.623927	0.175	0.643	0	DN
GABARAPL2	0	-0.344031	0.284	0.752	0	NS
PLD3	0	-0.497654	0.153	0.621	0	NS
BSG	0	-0.318573	0.314	0.781	0	NS
RCN1	0	-0.515288	0.177	0.644	0	DN
ATRAID	0	-0.421928	0.26	0.727	0	NS
MFGE8	0	-1.66936	0.28	0.747	0	DN
GNB2	0	-0.659408	0.304	0.77	0	DN
CEBPD	0	-2.3294	0.167	0.633	0	DN
FCGRT	0	-0.615269	0.122	0.588	0	DN
MFSD10	0	-0.651618	0.165	0.631	0	DN
FBXO32	0	-1.49121	0.206	0.671	0	DN
BAMBI	0	-1.38296	0.124	0.589	0	DN
PTPRF	0	-0.666211	0.153	0.618	0	DN
DPM3	0	-0.331397	0.206	0.67	0	NS
IER2	0	-1.22177	0.207	0.671	0	DN
SDF4	0	-0.365681	0.192	0.656	0	NS
BCAP31	0	-0.149807	0.266	0.73	0	NS
LMNA	0	-0.193571	0.28	0.744	0	NS
EMP2	0	-1.13774	0.157	0.62	0	DN
PLPP2	0	-0.635032	0.16	0.623	0	DN
MTCH1	0	-0.454881	0.249	0.711	0	NS
MEA1	0	-0.397527	0.207	0.668	0	NS
REEP5	0	-0.270903	0.218	0.679	0	NS
CSNK1A1	0	-0.30773	0.201	0.662	0	NS
LMAN1	0	-0.360928	0.202	0.663	0	NS
FKBP8	0	-0.427782	0.269	0.73	0	NS
MLEC	0	-0.666726	0.166	0.627	0	DN
RBBP6	0	-1.26778	0.098	0.558	0	DN
AHNAK	0	-0.882062	0.174	0.634	0	DN
PNRC1	0	-0.516176	0.3	0.76	0	DN
GLG1	0	-0.892905	0.128	0.588	0	DN
LITAF	0	-0.624431	0.252	0.712	0	DN
PDLIM5	0	-0.688868	0.152	0.612	0	DN
TMEM50A	0	-0.155914	0.227	0.686	0	NS
FKBP2	0	-0.32035	0.229	0.688	0	NS
KRT10	0	-0.254926	0.24	0.699	0	NS
MYL9	0	-1.31156	0.244	0.703	0	DN
PPP1R1B	0	-0.70312	0.154	0.613	0	DN
ARF5	0	-0.394407	0.331	0.789	0	NS
PTTG1IP	0	-0.482003	0.191	0.649	0	NS
WASF2	0	-0.298341	0.192	0.65	0	NS
EFNA1	0	-1.0871	0.154	0.612	0	DN
EIF4A2	0	-0.0732371	0.237	0.695	0	NS
SAP18	0	-0.129187	0.273	0.731	0	NS
SMDT1	0	-0.261898	0.281	0.739	0	NS
CSRP1	0	-1.46477	0.22	0.677	0	DN
TNRC6B	0	-0.952851	0.103	0.56	0	DN
KHDRBS1	0	-0.27531	0.196	0.653	0	NS
TMEM179B	0	-0.410673	0.187	0.644	0	NS
APRT	0	-0.588205	0.354	0.81	0	DN
ATP5F1D	0	-0.205907	0.306	0.762	0	NS
GOLPH3	0	-0.649158	0.192	0.648	0	DN
GTF2I	0	-0.268679	0.183	0.639	0	NS
GOLGA4	0	-0.537939	0.142	0.598	0	DN
HSPA1A	0	-0.417455	0.17	0.626	0	NS
NGRN	0	-0.419853	0.217	0.672	0	NS
RAB11B	0	-0.23698	0.209	0.664	0	NS
SYPL1	0	-0.485435	0.171	0.626	0	NS
TM2D3	0	-0.983158	0.11	0.565	0	DN
SPINT2	0	-0.603376	0.342	0.796	0	DN
WSB1	0	-1.27674	0.121	0.575	0	DN
ZNHIT1	0	-0.480356	0.252	0.706	0	NS
TMCO1	0	-0.30643	0.195	0.648	0	NS
ANAPC16	0	-0.146683	0.268	0.721	0	NS
ATP6V0E1	0	0.0648886	0.27	0.723	0	NS
SPCS1	0	-0.134082	0.257	0.71	0	NS
SF1	0	-0.175339	0.212	0.664	0	NS
OCIAD1	0	-0.267753	0.184	0.636	0	NS
PPIG	0	-0.334475	0.17	0.622	0	NS
CD63	0	-0.281885	0.339	0.79	0	NS
C19orf70	0	-0.310062	0.23	0.68	0	NS
LAPTM4A	0	-0.270486	0.327	0.777	0	NS
EPC1	0	-0.66228	0.114	0.564	0	DN
GOLGB1	0	-0.644124	0.125	0.574	0	DN
XBP1	0	-1.21174	0.247	0.696	0	DN
CD9	0	-0.307922	0.322	0.77	0	NS
COMT	0	-0.151243	0.246	0.694	0	NS
MAP1LC3A	0	-0.721729	0.129	0.577	0	DN
OSTC	0	-0.176067	0.24	0.688	0	NS
TMEM14C	0	-0.161654	0.271	0.719	0	NS
NFIB	0	-1.5929	0.11	0.557	0	DN
SPTBN1	0	-0.897447	0.099	0.546	0	DN
SEM1	0	-1.07963	0.413	0.86	0	DN
TIMP1	0	-0.335166	0.296	0.743	0	NS
CEBPB	0	-0.818217	0.159	0.606	0	DN
DDR1	0	-1.19409	0.122	0.569	0	DN
DNPH1	0	-0.532269	0.231	0.677	0	DN
NDUFA5	0	-0.494447	0.183	0.629	0	NS
NINJ1	0	-0.577043	0.174	0.62	0	DN
WDR83OS	0	-0.271965	0.34	0.786	0	NS
YWHAB	0	-0.328098	0.336	0.782	0	NS
ARID4B	0	-0.632227	0.133	0.579	0	DN
HLA-E	0	-0.298229	0.274	0.72	0	NS
RPN1	0	-0.18307	0.259	0.705	0	NS
SRSF9	0	-0.597638	0.18	0.625	0	DN
SYNM	0	-2.01512	0.075	0.52	0	DN
TSTD1	0	-0.298323	0.295	0.74	0	NS
CDC37	0	0.0187117	0.251	0.696	0	NS
CFDP1	0	-0.74191	0.152	0.597	0	DN
TECR	0	-0.189945	0.244	0.689	0	NS
TGOLN2	0	-0.471988	0.129	0.574	0	NS
CCNL1	0	-0.799648	0.116	0.56	0	DN
UBE2E3	0	-0.342546	0.191	0.635	0	NS
C11orf58	0	-0.0926654	0.245	0.689	0	NS
COMMD6	0	-0.445775	0.38	0.824	0	NS
CHD9	0	-1.15834	0.091	0.534	0	DN
MZT2B	0	-0.428816	0.205	0.648	0	NS
SRRM1	0	0.0397467	0.229	0.672	0	NS
DAD1	0	-0.0755247	0.296	0.739	0	NS
HP1BP3	0	-0.0845632	0.191	0.634	0	NS
TMEM9	0	-0.402949	0.182	0.625	0	NS
ABHD14B	0	-0.347644	0.143	0.586	0	NS
AGTRAP	0	-0.598963	0.141	0.584	0	DN
GCSH	0	-0.743979	0.264	0.707	0	DN
NME3	0	-0.455285	0.168	0.611	0	NS
RBM25	0	-0.360896	0.152	0.595	0	NS
PDIA6	0	-0.310752	0.33	0.772	0	NS
RTL8A	0	-0.351066	0.197	0.639	0	NS
TOP1	0	-0.306888	0.174	0.616	0	NS
ARL6IP4	0	0.0104857	0.273	0.715	0	NS
CLIC1	0	-0.473993	0.402	0.844	0	NS
ERLEC1	0	-0.283721	0.148	0.59	0	NS
HNRNPDL	0	0.0113474	0.272	0.714	0	NS
MYH9	0	-0.27324	0.247	0.689	0	NS
PDCD6	0	-0.0692492	0.266	0.708	0	NS
SEC31A	0	-0.395329	0.144	0.586	0	NS
VGLL4	0	-0.684572	0.148	0.59	0	DN
NEU1	0	-0.731097	0.118	0.559	0	DN
SYNGR1	0	-1.10382	0.115	0.556	0	DN
TMBIM6	0	-0.0413466	0.301	0.742	0	NS
TMED3	0	-0.435293	0.296	0.737	0	NS
NDUFV1	0	-0.214878	0.258	0.699	0	NS
PYURF	0	-0.0826285	0.252	0.693	0	NS
ATF4	0	-0.244367	0.214	0.654	0	NS
LSM2	0	-0.250646	0.236	0.676	0	NS
NDFIP1	0	-0.274891	0.19	0.63	0	NS
SRSF10	0	-0.194627	0.192	0.632	0	NS
EPS8L2	0	-0.558938	0.146	0.586	0	DN
CTSB	0	0.012736	0.248	0.687	0	NS
ELF3	0	-1.39956	0.147	0.586	0	DN
MRPL14	0	-0.358097	0.23	0.668	0	NS
PDAP1	0	-0.332798	0.248	0.686	0	NS
POLR2I	0	0.00584633	0.23	0.668	0	NS
PSAP	0	0.0839795	0.344	0.782	0	NS
CANX	0	0.0284565	0.304	0.742	0	NS
NORAD	0	-0.249915	0.181	0.619	0	NS
SLC44A2	0	-0.49536	0.175	0.613	0	NS
RSL1D1	0	-0.0953031	0.258	0.696	0	NS
PON2	0	-1.05337	0.148	0.585	0	DN
HSP90B1	0	-0.131941	0.348	0.784	0	NS
LMAN2	0	0.00241544	0.207	0.643	0	NS
TUFM	0	-0.226508	0.222	0.658	0	NS
COPS6	0	-0.758822	0.185	0.621	0	DN
MAP1LC3B	0	-0.262332	0.182	0.618	0	NS
VAPA	0	0.0405567	0.283	0.719	0	NS
ANKRD12	0	-0.410649	0.132	0.568	0	NS
EBPL	0	-0.549825	0.159	0.595	0	DN
HMGN3	0	-0.231432	0.263	0.699	0	NS
IFNGR2	0	-0.537967	0.165	0.601	0	DN
NDUFC1	0	0.0226195	0.278	0.714	0	NS
RNF7	0	-0.0975434	0.254	0.69	0	NS
AKAP13	0	-0.531715	0.105	0.54	0	DN
ATP5MC1	0	-0.17884	0.254	0.689	0	NS
SLPI	0	-1.92059	0.253	0.688	0	DN
VDAC2	0	0.00389585	0.26	0.695	0	NS
ARHGEF9	0	-1.42315	0.096	0.53	0	DN
MEF2A	0	-0.958988	0.115	0.549	0	DN
FOSB	0	-1.86444	0.071	0.505	0	DN
HSBP1	0	-0.190262	0.342	0.776	0	NS
SRSF5	0	-0.572837	0.174	0.608	0	DN
TCEAL4	0	-0.862524	0.192	0.626	0	DN
TPM2	0	-1.30257	0.271	0.705	0	DN
ARPC1A	0	-0.877974	0.223	0.656	0	DN
EMD	0	-0.140835	0.251	0.684	0	NS
CPNE3	0	-0.0860326	0.203	0.636	0	NS
PIM3	0	-0.733247	0.18	0.613	0	DN
ZFP36	0	-1.20445	0.176	0.609	0	DN
ATP6AP1	0	-0.170693	0.155	0.588	0	NS
MAGED2	0	-0.796923	0.159	0.592	0	DN
COX20	0	-0.54425	0.214	0.646	0	DN
NDUFA1	0	-0.174512	0.361	0.793	0	NS
PRRC2B	0	-0.711172	0.117	0.549	0	DN
RUNX1	0	-1.09095	0.102	0.534	0	DN
TMED2	0	-0.27098	0.344	0.776	0	NS
DDX18	0	-0.257482	0.181	0.613	0	NS
EIF3F	0	0.0884258	0.293	0.725	0	NS
RRBP1	0	-0.377442	0.197	0.629	0	NS
TPR	0	-0.028995	0.174	0.606	0	NS
COA3	0	-0.19572	0.169	0.601	0	NS
ODF3B	0	-0.99648	0.14	0.572	0	DN
PIGT	0	-0.70393	0.137	0.569	0	DN
EIF4B	0	0.0833931	0.294	0.725	0	NS
TAPBP	0	-0.787729	0.18	0.611	0	DN
HSPA5	0	-0.100541	0.244	0.674	0	NS
TOMM20	0	-0.39259	0.368	0.798	0	NS
TOMM22	0	-0.231592	0.239	0.669	0	NS
LSM7	0	-0.109551	0.282	0.712	0	NS
MPG	0	-0.314631	0.174	0.604	0	NS
TMEM147	0	-0.22006	0.189	0.619	0	NS
NUCB2	0	-0.810224	0.15	0.58	0	DN
RAB13	0	0.131171	0.278	0.708	0	NS
TMEM208	0	-0.418972	0.167	0.597	0	NS
DYNC1LI2	0	-0.412103	0.133	0.562	0	NS
NCOR1	0	-0.44529	0.13	0.559	0	NS
SPCS2	0	-0.0517231	0.222	0.651	0	NS
ACTN1	0	-0.703071	0.182	0.611	0	DN
EIF3G	0	0.0638127	0.301	0.73	0	NS
APH1A	0	-0.184641	0.271	0.7	0	NS
HNRNPU	0	0.164067	0.279	0.708	0	NS
LRPAP1	0	-0.376088	0.142	0.571	0	NS
MESD	0	-0.42948	0.134	0.563	0	NS
EIF1AX	0	0.0788261	0.239	0.667	0	NS
MZT2A	0	-0.210894	0.214	0.642	0	NS
PHF3	0	-0.755248	0.113	0.541	0	DN
RSRP1	0	-0.44588	0.127	0.555	0	NS
SET	0	-0.0865664	0.218	0.646	0	NS
SLC35B2	0	-0.894775	0.1	0.528	0	DN
FAM96B	0	-0.15868	0.226	0.653	0	NS
RAB7A	0	-0.0270937	0.23	0.657	0	NS
GLUL	0	-0.091185	0.293	0.72	0	NS
LSM14A	0	-0.138277	0.19	0.617	0	NS
NPC2	0	-0.0275101	0.339	0.766	0	NS
RAB4A	0	-0.364892	0.189	0.616	0	NS
OS9	0	-0.0719389	0.155	0.582	0	NS
SSR3	0	-0.0673368	0.268	0.695	0	NS
EIF3L	0	-0.156788	0.357	0.783	0	NS
FXYD5	0	0.15753	0.247	0.673	0	NS
GLUD1	0	-0.937694	0.109	0.535	0	DN
PARK7	0	-0.0648175	0.358	0.784	0	NS
UXT	0	0.0582053	0.231	0.657	0	NS
NR2F2	0	-1.59244	0.082	0.508	0	DN
SELENOF	0	0.0138225	0.203	0.629	0	NS
TSPAN6	0	-0.9968	0.084	0.51	0	DN
ASH1L	0	-0.591978	0.115	0.54	0	DN
COX6A1	0	-0.190167	0.363	0.788	0	NS
HM13	0	-0.144929	0.227	0.652	0	NS
MPC2	0	-0.0768414	0.251	0.676	0	NS
PRDX4	0	-0.19742	0.257	0.682	0	NS
SLC25A36	0	-1.12526	0.11	0.535	0	DN
WWP2	0	-1.39315	0.118	0.543	0	DN
ANXA5	0	0.0680467	0.309	0.734	0	NS
AUP1	0	-0.0562511	0.204	0.628	0	NS
C9orf16	0	-0.616693	0.262	0.686	0	DN
DDX3X	0	-0.349753	0.135	0.559	0	NS
FXYD3	0	-0.63483	0.229	0.653	0	DN
PIK3R1	0	-0.832996	0.117	0.541	0	DN
TEX264	0	-0.476792	0.113	0.537	0	NS
WDR61	0	-0.298865	0.134	0.558	0	NS
ERGIC3	0	-0.118438	0.328	0.752	0	NS
SELENOH	0	0.0594969	0.314	0.738	0	NS
HMG20B	0	-0.343781	0.167	0.591	0	NS
TACSTD2	0	-1.74393	0.169	0.593	0	DN
ASPH	0	-0.279258	0.242	0.665	0	NS
DAZAP2	0	0.104087	0.232	0.655	0	NS
DYNC1H1	0	-0.362733	0.137	0.56	0	NS
JUN	0	-1.10555	0.249	0.672	0	DN
MORF4L1	0	-0.0608785	0.351	0.774	0	NS
PNKD	0	0.0660587	0.211	0.634	0	NS
CSDE1	0	0.0937688	0.338	0.761	0	NS
DAP	0	-0.811434	0.186	0.609	0	DN
NDUFAB1	0	0.0248857	0.287	0.71	0	NS
NDUFB10	0	0.0955929	0.299	0.722	0	NS
MRPL57	0	-0.00315642	0.215	0.637	0	NS
TMEM205	0	-0.526496	0.121	0.543	0	DN
UBR5	0	-0.643589	0.114	0.536	0	DN
ANP32B	0	-0.124313	0.31	0.732	0	NS
EMC4	0	-0.100754	0.177	0.599	0	NS
ST13	0	-0.26531	0.408	0.83	0	NS
ATRX	0	-0.382397	0.143	0.565	0	NS
KRT8	0	-0.24872	0.361	0.782	0	NS
RBMX	0	-0.00600158	0.209	0.63	0	NS
SOD2	0	-0.946568	0.241	0.662	0	DN
COMMD1	0	-0.469209	0.184	0.605	0	NS
DARS	0	-0.251495	0.177	0.598	0	NS
MRPS21	0	0.0520317	0.315	0.736	0	NS
NDUFB11	0	0.137713	0.327	0.748	0	NS
TMED4	0	-0.434272	0.147	0.568	0	NS
VPS35	0	-0.274071	0.162	0.583	0	NS
MMADHC	0	0.0218791	0.221	0.641	0	NS
PLP2	0	-0.280935	0.22	0.64	0	NS
PLXNB2	0	-0.855711	0.092	0.512	0	DN
QTRT1	0	-0.828879	0.104	0.524	0	DN
S100A13	0	-0.25773	0.358	0.778	0	NS
FAAP20	0	-0.00265621	0.202	0.622	0	NS
TRIR	0	0.133635	0.332	0.752	0	NS
VAMP8	0	0.0296908	0.287	0.707	0	NS
THRAP3	0	-0.21926	0.158	0.578	0	NS
UFC1	0	0.186441	0.274	0.694	0	NS
SFT2D2	0	-0.976178	0.14	0.559	0	DN
CLTA	0	0.130373	0.307	0.726	0	NS
ZFAND5	0	-0.170483	0.189	0.608	0	NS
GADD45B	0	-1.28354	0.115	0.533	0	DN
NAP1L1	0	0.221644	0.226	0.644	0	NS
NFKBIA	0	-0.130497	0.207	0.625	0	NS
PGLS	0	0.11487	0.237	0.655	0	NS
RAB2A	0	-0.328484	0.365	0.783	0	NS
SLC39A6	0	-1.53336	0.118	0.536	0	DN
WASL	0	-0.599444	0.123	0.541	0	DN
C4orf3	0	-0.0294287	0.313	0.731	0	NS
CHMP2A	0	-0.155531	0.202	0.62	0	NS
HCFC1R1	0	-0.162979	0.2	0.618	0	NS
UGP2	0	-0.242991	0.174	0.592	0	NS
DNAJC4	0	-0.711189	0.157	0.575	0	DN
H2AFJ	0	-0.499066	0.28	0.698	0	NS
RTL8C	0	-0.227666	0.169	0.587	0	NS
SNRPC	0	-0.0631069	0.225	0.642	0	NS
YTHDC1	0	-0.382098	0.123	0.54	0	NS
NDUFB7	0	-0.0342435	0.334	0.751	0	NS
MRPS18B	0	-0.290836	0.157	0.574	0	NS
COX7A2	0	-0.267621	0.385	0.801	0	NS
NME2	0	-0.334431	0.378	0.794	0	NS
ALDH9A1	0	-0.284753	0.182	0.598	0	NS
JUNB	0	-1.15752	0.282	0.698	0	DN
NOP53	0	-0.0539952	0.31	0.726	0	NS
SEC11A	0	0.056274	0.297	0.713	0	NS
PAPSS1	0	-0.38197	0.171	0.587	0	NS
ILF3-DT	0	-1.04123	0.091	0.506	0	DN
NFIX	0	-0.80456	0.116	0.531	0	DN
SLC39A7	0	-0.412052	0.126	0.541	0	NS
SNU13	0	-0.130719	0.36	0.775	0	NS
XRCC6	0	0.127574	0.284	0.699	0	NS
YIF1A	0	-0.460792	0.177	0.592	0	NS
COPA	0	-0.289541	0.152	0.567	0	NS
DEK	0	0.333358	0.246	0.66	0	NS
PDXDC1	0	-0.551486	0.143	0.557	0	DN
KPNB1	0	0.0311875	0.182	0.596	0	NS
MCL1	0	-0.227714	0.178	0.592	0	NS
UBE2D3	0	0.236346	0.29	0.704	0	NS
MRPL43	0	-0.206305	0.16	0.574	0	NS
PAM	0	-0.68065	0.153	0.567	0	DN
SNHG8	0	-0.164723	0.276	0.69	0	NS
IRX3	0	-1.19003	0.113	0.526	0	DN
LUC7L2	0	-0.311363	0.144	0.557	0	NS
RALBP1	0	-0.548177	0.144	0.557	0	DN
RPN2	0	0.186219	0.264	0.677	0	NS
SEC63	0	-0.582103	0.128	0.541	0	DN
AKR7A2	0	-0.128739	0.187	0.6	0	NS
APLP2	0	-0.153028	0.185	0.598	0	NS
CAPZB	0	0.210541	0.294	0.707	0	NS
DUSP23	0	-0.146257	0.199	0.612	0	NS
FLNA	0	-0.96175	0.187	0.6	0	DN
NUCKS1	0	0.1792	0.32	0.733	0	NS
RER1	0	0.0151424	0.191	0.604	0	NS
ATP5PD	0	0.222416	0.281	0.694	0	NS
EBAG9	0	-0.469617	0.157	0.57	0	NS
CAMTA1	0	0.0194582	0.228	0.64	0	NS
LAMP1	0	0.28929	0.231	0.643	0	NS
RAD21	0	0.286304	0.27	0.682	0	NS
RPS19BP1	0	-0.0197519	0.265	0.677	0	NS
ZNF292	0	-0.828372	0.1	0.512	0	DN
CLMN	0	-1.44184	0.082	0.494	0	DN
CTNNA1	0	-0.0933646	0.172	0.584	0	NS
PDLIM1	0	-0.391204	0.183	0.595	0	NS
MRPL40	0	-0.331116	0.154	0.566	0	NS
TMEM14A	0	-0.525444	0.165	0.577	0	DN
DDOST	0	0.236919	0.252	0.663	0	NS
EIF5	0	0.0229411	0.21	0.621	0	NS
SDHC	0	0.107435	0.254	0.665	0	NS
SFRP1	0	-1.96778	0.117	0.528	0	DN
SRSF2	0	0.051288	0.233	0.644	0	NS
ZRANB2	0	-0.354295	0.132	0.543	0	NS
HADHA	0	-0.0704154	0.172	0.583	0	NS
ATP6AP2	0	-0.163232	0.161	0.572	0	NS
NDUFV2	0	0.288348	0.28	0.691	0	NS
CTNNB1	0	-0.294828	0.14	0.55	0	NS
MRPL33	0	0.0656861	0.221	0.631	0	NS
MDH2	0	0.161596	0.3	0.71	0	NS
PCMTD1	0	-0.808786	0.202	0.612	0	DN
CYHR1	0	-0.362518	0.166	0.576	0	NS
RTF2	0	-0.298198	0.169	0.579	0	NS
EGR1	0	-1.74315	0.113	0.522	0	DN
EIF4G2	0	0.250338	0.27	0.679	0	NS
HLA-A	0	-0.887497	0.47	0.879	0	DN
KIF5B	0	0.174028	0.224	0.633	0	NS
SOX4	0	-0.46893	0.246	0.655	0	NS
SUMO3	0	-0.160297	0.267	0.676	0	NS
UQCRFS1	0	0.0600123	0.225	0.634	0	NS
BTG1	0	-0.198033	0.295	0.704	0	NS
PDIA4	0	-0.0784408	0.178	0.587	0	NS
SSR4	0	-0.262289	0.413	0.822	0	NS
RBM8A	0	0.227219	0.279	0.688	0	NS
YIPF2	0	-0.515073	0.16	0.569	0	DN
ADIPOR1	0	-0.0956799	0.253	0.661	0	NS
ERP29	0	0.180095	0.22	0.628	0	NS
PHF20L1	0	-0.402546	0.153	0.561	0	NS
RSRC2	0	-0.392135	0.136	0.544	0	NS
SAT2	0	-0.456673	0.13	0.538	0	NS
TMED9	0	0.0714875	0.256	0.664	0	NS
JTB	0	0.25349	0.292	0.7	0	NS
PRPF40A	0	-0.00520695	0.172	0.58	0	NS
SFPQ	0	-0.106784	0.184	0.592	0	NS
SUMO1	0	0.154631	0.295	0.703	0	NS
MDFI	0	-0.599383	0.163	0.571	0	DN
ARFGAP3	0	-0.347486	0.132	0.539	0	NS
AURKAIP1	0	0.273718	0.277	0.684	0	NS
PDCD5	0	0.0168629	0.28	0.687	0	NS
PLOD3	0	-0.80721	0.124	0.531	0	DN
RAD23A	0	0.0481864	0.275	0.682	0	NS
SEPT9	0	0.00805782	0.215	0.622	0	NS
SLC25A37	0	-0.745012	0.124	0.531	0	DN
SRSF3	0	0.28901	0.266	0.673	0	NS
CCNI	0	-0.599093	0.451	0.858	0	DN
SNRNP70	0	0.258395	0.179	0.586	0	NS
ZC3H15	0	-0.015324	0.2	0.607	0	NS
ARMCX3	0	-0.733976	0.099	0.505	0	DN
ATP6V1F	0	0.19531	0.277	0.683	0	NS
CALD1	0	-0.912377	0.256	0.662	0	DN
CHD2	0	-0.633808	0.104	0.51	0	DN
CIB1	0	0.0469395	0.233	0.639	0	NS
GHITM	0	0.110396	0.21	0.616	0	NS
IRF2BP2	0	-0.382878	0.13	0.536	0	NS
NDUFB6	0	0.0479265	0.208	0.614	0	NS
NIPBL	0	-0.783053	0.099	0.505	0	DN
PDLIM3	0	-1.96022	0.089	0.495	0	DN
PERP	0	-0.11312	0.269	0.675	0	NS
SDCCAG8	0	-0.730813	0.097	0.503	0	DN
SIVA1	0	0.150627	0.219	0.625	0	NS
SPG7	0	-0.876053	0.088	0.494	0	DN
UBE3A	0	-0.464211	0.122	0.528	0	NS
BNIP3L	0	-0.267842	0.174	0.58	0	NS
SMIM19	0	-0.2304	0.194	0.6	0	NS
SLC3A2	0	-0.075482	0.17	0.576	0	NS
CHMP3	0	-0.668946	0.123	0.528	0	DN
KRTCAP2	0	-0.046841	0.347	0.752	0	NS
LONP2	0	-0.805969	0.105	0.51	0	DN
TBCB	0	0.0367439	0.247	0.652	0	NS
TERF2IP	0	-0.395766	0.117	0.522	0	NS
UBXN1	0	0.0758998	0.209	0.614	0	NS
BLVRB	0	0.00379203	0.2	0.605	0	NS
U2SURP	0	-0.00389341	0.168	0.573	0	NS
CHMP4B	0	-0.393081	0.156	0.56	0	NS
FBL	0	0.0312449	0.232	0.636	0	NS
PSMD8	0	0.252654	0.276	0.68	0	NS
SCAF11	0	-0.201058	0.126	0.53	0	NS
SYF2	0	-0.0271487	0.157	0.561	0	NS
ZNF638	0	-0.596465	0.103	0.507	0	DN
CYBA	0	-0.400573	0.195	0.599	0	NS
HNRNPR	0	0.0865063	0.197	0.601	0	NS
SF3B1	0	0.020171	0.176	0.58	0	NS
TXN2	0	-0.00138045	0.186	0.59	0	NS
EIF5B	0	0.00431763	0.171	0.575	0	NS
CD46	0	-0.28546	0.148	0.551	0	NS
CLIC4	0	-0.170341	0.206	0.609	0	NS
DGUOK	0	-0.000902202	0.214	0.617	0	NS
LAMTOR5	0	0.179805	0.238	0.641	0	NS
PAIP1	0	-0.443012	0.154	0.557	0	NS
PPP1R11	0	-0.342497	0.148	0.551	0	NS
SUMF2	0	-0.237284	0.147	0.55	0	NS
TROVE2	0	-0.342559	0.132	0.534	0	NS
UHMK1	0	-0.332086	0.126	0.528	0	NS
CAPZA2	0	-0.0214822	0.184	0.586	0	NS
MIEN1	0	-0.0822138	0.182	0.584	0	NS
NHP2	0	0.23713	0.301	0.703	0	NS
POLR1D	0	-0.129398	0.185	0.587	0	NS
RAB1A	0	-0.0327621	0.183	0.585	0	NS
STAU1	0	-0.183305	0.178	0.58	0	NS
TSEN34	0	-0.13281	0.189	0.591	0	NS
UQCRC1	0	0.100053	0.196	0.598	0	NS
ACADVL	0	-0.150192	0.171	0.573	0	NS
CHCHD10	0	-0.252957	0.271	0.672	0	NS
CUX1	0	-0.824096	0.103	0.504	0	DN
EIF2S2	0	0.0233167	0.265	0.666	0	NS
ERRFI1	0	-0.217586	0.151	0.552	0	NS
MORF4L2	0	0.125031	0.233	0.634	0	NS
PHB	0	0.121294	0.221	0.622	0	NS
PRPF6	0	-0.140615	0.155	0.556	0	NS
SF3B2	0	0.15799	0.218	0.619	0	NS
SOX9	0	-0.882421	0.105	0.506	0	DN
ATP5F1C	0	0.245304	0.297	0.698	0	NS
NDUFS7	0	-0.00902471	0.184	0.585	0	NS
PET100	0	0.0701037	0.176	0.577	0	NS
PRKAR1A	0	0.0809581	0.173	0.574	0	NS
SLC39A1	0	-0.30317	0.175	0.576	0	NS
SELENOK	0	-0.207932	0.169	0.57	0	NS
ATP5PB	0	0.143431	0.258	0.658	0	NS
CD44	0	-0.0997949	0.206	0.606	0	NS
LRP10	0	-0.553169	0.121	0.521	0	DN
RALY	0	0.203785	0.261	0.661	0	NS
SSU72	0	0.149649	0.256	0.656	0	NS
ZYX	0	-0.161106	0.208	0.608	0	NS
MTDH	0	-0.63079	0.338	0.738	0	DN
PRMT2	0	-0.0562039	0.2	0.6	0	NS
TPM4	0	0.0234525	0.334	0.734	0	NS
ZNF593	0	-0.0268334	0.189	0.589	0	NS
ANKRD11	0	-0.642758	0.099	0.498	0	DN
APPL1	0	-0.480237	0.127	0.526	0	NS
CMTM6	0	-0.666576	0.126	0.525	0	DN
LAMTOR1	0	0.150016	0.23	0.629	0	NS
NT5C	0	-0.410759	0.122	0.521	0	NS
PPFIBP1	0	-0.811208	0.097	0.496	0	DN
REX1BD	0	0.262791	0.205	0.604	0	NS
SEPT2	0	0.231618	0.231	0.63	0	NS
NSA2	0	0.107617	0.194	0.593	0	NS
ARGLU1	0	-0.120969	0.15	0.548	0	NS
ATP6V0C	0	0.298684	0.262	0.66	0	NS
CPQ	0	-0.712774	0.118	0.516	0	DN
MCFD2	0	-0.512511	0.122	0.52	0	DN
MRPL52	0	0.260192	0.219	0.617	0	NS
POMP	0	0.289233	0.265	0.663	0	NS
PPP1CB	0	0.184633	0.214	0.612	0	NS
SPINT1	0	-0.436814	0.152	0.55	0	NS
WBP1	0	-0.156723	0.155	0.553	0	NS
ZFP36L2	0	-0.529109	0.251	0.649	0	DN
CRTAP	0	0.0466822	0.178	0.576	0	NS
CRYAB	0	-0.376736	0.282	0.679	0	NS
HOOK2	0	-0.972468	0.096	0.493	0	DN
SSBP1	0	0.250559	0.242	0.639	0	NS
TFAP2A	0	-1.02884	0.105	0.502	0	DN
AK2	0	0.147376	0.258	0.654	0	NS
EIF3A	0	0.0595819	0.161	0.557	0	NS
FOLR1	0	-2.82518	0.061	0.457	0	DN
FOS	0	-1.43361	0.277	0.673	0	DN
MYLK	0	-1.93277	0.147	0.543	0	DN
RPL7L1	0	-0.257962	0.14	0.536	0	NS
SMG1	0	-0.603168	0.105	0.501	0	DN
SRSF4	0	-0.115143	0.151	0.547	0	NS
TADA3	0	-0.342724	0.14	0.536	0	NS
TMEM256	0	0.142971	0.217	0.613	0	NS
TOB1	0	-0.836002	0.098	0.494	0	DN
TTYH1	0	-1.34041	0.109	0.505	0	DN
ZFR	0	-0.266735	0.133	0.529	0	NS
DYNLRB1	0	0.21985	0.31	0.706	0	NS
ARMC10	0	-0.59058	0.153	0.548	0	DN
NDUFB1	0	0.263751	0.228	0.623	0	NS
NDUFS6	0	0.108477	0.272	0.667	0	NS
POLR2E	0	0.177316	0.216	0.611	0	NS
POLR2F	0	0.16095	0.235	0.63	0	NS
SLC38A2	0	-0.809727	0.091	0.486	0	DN
SRSF7	0	0.0663399	0.236	0.631	0	NS
TSC22D4	0	-0.540876	0.133	0.528	0	DN
SBDS	0	0.156884	0.198	0.593	0	NS
UBE2B	0	-0.12205	0.178	0.573	0	NS
MFF	0	-0.155614	0.168	0.563	0	NS
ENSA	0	0.337302	0.262	0.656	0	NS
FAM133B	0	-0.598793	0.113	0.507	0	DN
GNPTG	0	-0.29766	0.127	0.521	0	NS
LRRFIP1	0	-0.173966	0.157	0.551	0	NS
MBTPS1	0	-0.847802	0.091	0.485	0	DN
NKTR	0	-0.59181	0.103	0.497	0	DN
POLR2J	0	-0.721368	0.167	0.561	0	DN
SUN2	0	-0.553232	0.1	0.494	0	DN
TM4SF1	0	-0.24845	0.244	0.638	0	NS
TMEM165	0	-0.129746	0.163	0.557	0	NS
TRABD	0	-0.0937632	0.148	0.542	0	NS
LSM8	0	0.0121556	0.176	0.57	0	NS
METTL9	0	-0.0340118	0.185	0.579	0	NS
PRKCSH	0	0.0881876	0.173	0.567	0	NS
SAT1	0	-0.210269	0.342	0.736	0	NS
SSNA1	0	0.0892866	0.178	0.572	0	NS
ZCRB1	0	-0.0174499	0.176	0.57	0	NS
MTPN	0	-0.0385787	0.171	0.565	0	NS
BCAM	0	-1.34482	0.116	0.509	0	DN
CDIPT	0	-0.430323	0.123	0.516	0	NS
DNAJC15	0	-0.369736	0.151	0.544	0	NS
ILF3	0	0.25924	0.207	0.6	0	NS
LEPROT	0	-0.40764	0.113	0.506	0	NS
PTK2	0	-0.474321	0.163	0.556	0	NS
SCRG1	0	-1.2397	0.137	0.53	0	DN
TRAM1	0	-0.0159786	0.274	0.667	0	NS
CORO1B	0	0.067677	0.174	0.567	0	NS
POLE4	0	-0.0314623	0.184	0.577	0	NS
HLA-C	0	-1.60612	0.531	0.923	0	DN
LAMP2	0	0.362251	0.17	0.562	0	NS
SSR1	0	-0.070405	0.166	0.558	0	NS
TMEM230	0	0.0852504	0.249	0.641	0	NS
ZBTB20	0	-0.89064	0.072	0.464	0	DN
FAM177A1	0	0.157474	0.182	0.574	0	NS
NDUFA6	0	0.25196	0.302	0.694	0	NS
RNF24	0	-1.18498	0.079	0.471	0	DN
CAVIN1	0	-0.592357	0.119	0.51	0	DN
CD55	0	-0.630869	0.11	0.501	0	DN
CTNND1	0	-0.935006	0.104	0.495	0	DN
EIF4H	0	0.286052	0.225	0.616	0	NS
ERBB2	0	-1.19302	0.074	0.465	0	DN
IMPDH2	0	0.140073	0.222	0.613	0	NS
PGRMC1	0	0.587995	0.23	0.621	0	UP
PLEC	0	-0.304756	0.123	0.514	0	NS
RB1CC1	0	-0.484908	0.158	0.549	0	NS
RPS10	0	0.0944954	0.217	0.608	0	NS
KDELR2	0	0.133948	0.302	0.693	0	NS
MRPS6	0	-0.438292	0.199	0.59	0	NS
BRD4	0	-0.626045	0.108	0.498	0	DN
COL6A1	0	-0.15414	0.124	0.514	0	NS
HNRNPA0	0	0.1701	0.244	0.634	0	NS
JAK1	0	0.155274	0.148	0.538	0	NS
MAT2A	0	-0.294912	0.142	0.532	0	NS
REL	0	-0.723679	0.09	0.48	0	DN
RNF13	0	-0.722124	0.103	0.493	0	DN
STMP1	0	0.311737	0.271	0.661	0	NS
MT1X	0	-0.823842	0.341	0.731	0	DN
LTBR	0	-0.106244	0.172	0.561	0	NS
ACP1	0	0.241258	0.255	0.644	0	NS
ARF4	0	0.363777	0.264	0.653	0	NS
CCS	0	-0.457295	0.106	0.495	0	NS
CLTB	0	-0.618496	0.206	0.595	0	DN
GADD45GIP1	0	0.252632	0.267	0.656	0	NS
IARS2	0	-0.305132	0.11	0.499	0	NS
IRF6	0	-0.758938	0.116	0.505	0	DN
LAGE3	0	-0.344938	0.216	0.605	0	NS
MACF1	0	-0.236734	0.117	0.506	0	NS
MRAS	0	-3.50239	0.087	0.476	0	DN
PARP1	0	-0.00407819	0.206	0.595	0	NS
PRR13	0	0.369084	0.257	0.646	0	NS
RNF130	0	-0.0399965	0.158	0.547	0	NS
SCAND1	0	0.249628	0.261	0.65	0	NS
SND1	0	0.0928133	0.171	0.56	0	NS
RNH1	0	-0.0378626	0.174	0.563	0	NS
TAX1BP1	0	0.190958	0.185	0.574	0	NS
VCP	0	0.183948	0.194	0.583	0	NS
A1BG	0	-0.368604	0.112	0.5	0	NS
ACTR3	0	0.176273	0.245	0.633	0	NS
NDUFS4	0	-0.499143	0.128	0.516	0	NS
PCBD1	0	0.0934384	0.226	0.614	0	NS
PRRC2A	0	-0.32523	0.125	0.513	0	NS
PSMD4	0	0.245785	0.217	0.605	0	NS
RNF19A	0	-0.436696	0.118	0.506	0	NS
SMIM26	0	0.178912	0.248	0.636	0	NS
SPSB3	0	-0.303198	0.137	0.525	0	NS
SURF4	0	-0.215568	0.145	0.533	0	NS
HNRNPUL1	0	0.105877	0.186	0.574	0	NS
STUB1	0	0.00267715	0.194	0.582	0	NS
AAMDC	0	-0.261143	0.138	0.525	0	NS
BAG6	0	-0.13361	0.151	0.538	0	NS
FNTA	0	-0.236987	0.168	0.555	0	NS
NDRG2	0	-0.856914	0.127	0.514	0	DN
NELFE	0	-0.131343	0.158	0.545	0	NS
PSMB5	0	0.384705	0.242	0.629	0	NS
RCN2	0	-0.0344412	0.224	0.611	0	NS
SELENBP1	0	-0.797131	0.103	0.49	0	DN
SMIM29	0	-0.614928	0.111	0.498	0	DN
SRPK2	0	-0.532909	0.125	0.512	0	DN
TUSC3	0	-0.79281	0.122	0.509	0	DN
BUD31	0	-0.0967087	0.187	0.574	0	NS
CCDC124	0	-0.120478	0.191	0.578	0	NS
PAIP2	0	0.125634	0.179	0.566	0	NS
NUDT21	0	-0.423806	0.174	0.56	0	NS
ANXA4	0	-0.129725	0.168	0.554	0	NS
C6orf89	0	-0.94267	0.086	0.472	0	DN
CTSD	0	0.448619	0.257	0.643	0	NS
KDM5B	0	-0.403759	0.112	0.498	0	NS
NDUFA2	0	0.317475	0.22	0.606	0	NS
PRNP	0	-0.521921	0.132	0.518	0	DN
RAB11A	0	0.215613	0.217	0.603	0	NS
RGL2	0	-0.840438	0.09	0.476	0	DN
RNF167	0	-0.0930003	0.15	0.536	0	NS
RNF181	0	0.26975	0.226	0.612	0	NS
SUCLG1	0	-0.2175	0.159	0.545	0	NS
UNC45A	0	-0.848153	0.091	0.477	0	DN
ARPC5	0	0.288273	0.297	0.682	0	NS
TALDO1	0	0.138086	0.289	0.674	0	NS
C19orf24	0	-0.159657	0.149	0.534	0	NS
COPS9	0	0.281007	0.24	0.625	0	NS
CST3	0	-0.809914	0.388	0.773	0	DN
EIF4EBP3	0	-0.987899	0.083	0.468	0	DN
EPRS	0	-0.232403	0.163	0.548	0	NS
FHL2	0	-0.66993	0.123	0.508	0	DN
FUNDC2	0	-0.0349525	0.158	0.543	0	NS
GOLGA2	0	-0.475852	0.101	0.486	0	NS
HNRNPF	0	0.447722	0.262	0.647	0	NS
NAPA	0	0.152813	0.23	0.615	0	NS
PEX2	0	-0.183776	0.152	0.537	0	NS
PRDX3	0	0.15506	0.227	0.612	0	NS
TMBIM1	0	-0.473552	0.132	0.517	0	NS
TNFRSF1A	0	-0.2383	0.149	0.534	0	NS
ZFAND1	0	-0.229255	0.165	0.55	0	NS
CTSH	0	-0.191949	0.136	0.52	0	NS
FAM114A1	0	-0.233713	0.13	0.514	0	NS
HOOK3	0	-0.555383	0.1	0.484	0	DN
MOSPD3	0	-1.02423	0.115	0.499	0	DN
NOL7	0	0.289924	0.205	0.589	0	NS
CD164	0	-0.12764	0.184	0.568	0	NS
EID1	0	-0.0600281	0.192	0.576	0	NS
COL6A2	0	0.0638058	0.145	0.528	0	NS
JMJD1C	0	-0.54993	0.097	0.48	0	DN
NAXE	0	0.302171	0.234	0.617	0	NS
POLDIP3	0	-0.572522	0.104	0.487	0	DN
RNF5	0	-0.492622	0.122	0.505	0	NS
CNIH4	0	0.0810267	0.184	0.567	0	NS
EWSR1	0	0.302359	0.196	0.579	0	NS
GLO1	0	0.0842095	0.19	0.573	0	NS
SEC11C	0	-0.200331	0.194	0.577	0	NS
ATP5F1A	0	0.213903	0.252	0.634	0	NS
HIGD2A	0	0.307691	0.263	0.645	0	NS
KDSR	0	-0.657094	0.112	0.494	0	DN
LDOC1	0	-1.03146	0.102	0.484	0	DN
MPHOSPH8	0	-0.489746	0.101	0.483	0	NS
NFAT5	0	-1.14381	0.069	0.451	0	DN
NUTF2	0	0.167724	0.245	0.627	0	NS
PHF14	0	-0.527109	0.107	0.489	0	DN
SLC29A1	0	-0.874471	0.096	0.478	0	DN
SNX17	0	-0.00895114	0.164	0.546	0	NS
TMEM134	0	-0.0214633	0.236	0.618	0	NS
NDUFAF3	0	0.0326453	0.191	0.573	0	NS
COX7A2L	0	0.306313	0.297	0.678	0	NS
DGCR6L	0	0.120156	0.18	0.561	0	NS
AFF4	0	-0.652322	0.102	0.483	0	DN
ATP6V0B	0	0.368755	0.263	0.644	0	NS
CRABP2	0	-0.131966	0.165	0.546	0	NS
EIF1B	0	-0.0838645	0.144	0.525	0	NS
FAM200B	0	-0.0538813	0.15	0.531	0	NS
LAPTM4B	0	-0.406987	0.142	0.523	0	NS
LMO4	0	-0.733269	0.157	0.538	0	DN
POGZ	0	-0.726236	0.086	0.467	0	DN
STOM	0	-0.671414	0.102	0.483	0	DN
TMEM18	0	-0.132801	0.147	0.528	0	NS
WDR1	0	0.165663	0.215	0.596	0	NS
MRPL55	0	0.197462	0.191	0.572	0	NS
OTUB1	0	-0.116124	0.182	0.563	0	NS
SMARCB1	0	0.180902	0.18	0.56	0	NS
CCDC14	0	-1.19887	0.083	0.463	0	DN
FAT1	0	-0.877194	0.085	0.465	0	DN
NAMPT	0	-0.308722	0.163	0.543	0	NS
NOL3	0	-0.739367	0.102	0.482	0	DN
PSMA4	0	0.221934	0.213	0.593	0	NS
SNHG7	0	-0.346967	0.132	0.512	0	NS
USO1	0	-0.538755	0.106	0.486	0	DN
ZFAND6	0	-0.158156	0.141	0.521	0	NS
CALU	0	0.128739	0.196	0.576	0	NS
RPS27L	0	0.136869	0.309	0.689	0	NS
CDC42EP1	0	-0.0673818	0.178	0.557	0	NS
GPBP1	0	-0.113823	0.126	0.505	0	NS
HNRNPD	0	-0.51984	0.12	0.499	0	DN
MRPS34	0	0.437763	0.246	0.625	0	NS
PFN2	0	0.115623	0.251	0.63	0	NS
SDHAF3	0	-1.53803	0.099	0.478	0	DN
TRAPPC1	0	0.393515	0.226	0.605	0	NS
HEBP1	0	-0.0291457	0.187	0.566	0	NS
STOML2	0	0.0468575	0.193	0.572	0	NS
UQCRC2	0	0.0973516	0.182	0.56	0	NS
AP2M1	0	0.375745	0.27	0.648	0	NS
BCAP29	0	-0.600135	0.114	0.492	0	DN
CCDC107	0	-0.520572	0.117	0.495	0	DN
COPE	0	0.231111	0.236	0.614	0	NS
RBPJ	0	-0.308387	0.101	0.479	0	NS
SLTM	0	-0.0747604	0.144	0.522	0	NS
UAP1	0	-0.294352	0.153	0.531	0	NS
YPEL5	0	-0.0539376	0.125	0.503	0	NS
MPV17	0	-0.244385	0.141	0.518	0	NS
PAPOLA	0	0.315503	0.209	0.586	0	NS
RSL24D1	0	0.145167	0.261	0.638	0	NS
SENP6	0	-0.504724	0.101	0.478	0	DN
SPG21	0	0.093117	0.224	0.601	0	NS
STAG2	0	-0.516154	0.102	0.479	0	DN
YY1	0	-0.0191449	0.149	0.526	0	NS
ATXN10	0	0.133443	0.185	0.561	0	NS
GID8	0	0.0814974	0.18	0.556	0	NS
NDUFS2	0	0.183709	0.174	0.55	0	NS
RAB1B	0	-0.123121	0.182	0.558	0	NS
CNN3	0	0.189557	0.225	0.601	0	NS
DDRGK1	0	-0.00481095	0.156	0.532	0	NS
ELOVL1	0	-0.261402	0.147	0.523	0	NS
MRPL20	0	0.309016	0.224	0.6	0	NS
POP7	0	-0.395524	0.16	0.536	0	NS
PPP2R1A	0	0.312416	0.223	0.599	0	NS
PRKDC	0	-0.0976923	0.24	0.616	0	NS
RAB10	0	0.234242	0.209	0.585	0	NS
SCAMP2	0	-0.256905	0.119	0.495	0	NS
TSPO	0	-0.633144	0.479	0.855	0	DN
COPZ1	0	0.327988	0.203	0.579	0	NS
METTL5	0	-0.0102901	0.179	0.554	0	NS
C15orf40	0	-0.830968	0.083	0.458	0	DN
CERS2	0	-0.472593	0.104	0.479	0	NS
COPS5	0	0.0125476	0.209	0.584	0	NS
DRAP1	0	0.248225	0.233	0.608	0	NS
EIF3D	0	0.385988	0.239	0.614	0	NS
IDH2	0	-0.00387291	0.261	0.636	0	NS
MAGED1	0	-0.0532885	0.155	0.53	0	NS
NTPCR	0	-0.454614	0.13	0.505	0	NS
NUDT3	0	-0.589692	0.103	0.478	0	DN
PA2G4	0	0.381659	0.213	0.588	0	NS
SCAMP3	0	-0.172652	0.138	0.513	0	NS
TRIP6	0	-0.976436	0.113	0.488	0	DN
UBE2D2	0	0.413707	0.261	0.636	0	NS
MIA	0	-0.879801	0.11	0.485	0	DN
AZIN1	0	-0.145981	0.191	0.566	0	NS
HAX1	0	0.0950946	0.203	0.578	0	NS
CLNS1A	0	0.207086	0.3	0.674	0	NS
CNN2	0	-0.329855	0.175	0.549	0	NS
OTUD6B-AS1	0	-0.147626	0.185	0.559	0	NS
COMMD7	0	-0.120254	0.149	0.523	0	NS
FBXO2	0	-1.45957	0.053	0.427	0	DN
HNRNPH1	0	0.0663285	0.14	0.514	0	NS
METTL26	0	0.273008	0.269	0.643	0	NS
PPP3CA	0	-0.91196	0.065	0.439	0	DN
SEC13	0	0.200535	0.219	0.593	0	NS
TIMM13	0	0.267716	0.228	0.602	0	NS
MRPL36	0	0.0399983	0.184	0.557	0	NS
ANXA11	0	-0.0054128	0.16	0.533	0	NS
CLTC	0	0.0411151	0.143	0.516	0	NS
DUSP1	0	-0.646199	0.134	0.507	0	DN
EIF4G1	0	0.142578	0.159	0.532	0	NS
LENG8	0	-0.126335	0.101	0.474	0	NS
MT-ND2	0	-0.949721	0.507	0.88	0	DN
OSBPL1A	0	-0.906867	0.099	0.472	0	DN
PMVK	0	-0.0973291	0.156	0.529	0	NS
SORBS2	0	-1.97048	0.072	0.445	0	DN
TAF7	0	-0.261222	0.124	0.497	0	NS
RBM17	0	0.190511	0.194	0.567	0	NS
ARL5A	0	-0.0133777	0.162	0.534	0	NS
ATF6B	0	-0.647175	0.102	0.474	0	DN
DNAJB1	0	-0.210183	0.212	0.584	0	NS
DPP7	0	-0.430279	0.141	0.513	0	NS
EBLN3P	0	-0.607041	0.089	0.461	0	DN
POLD4	0	0.125963	0.137	0.509	0	NS
RNPS1	0	0.467585	0.253	0.625	0	NS
SETD5	0	-0.667664	0.098	0.47	0	DN
SRP72	0	-0.151325	0.152	0.524	0	NS
SSB	0	0.227833	0.204	0.576	0	NS
NBEAL1	0	0.286854	0.193	0.565	0	NS
PPCS	0	0.213277	0.195	0.567	0	NS
SPTSSA	0	0.0886622	0.185	0.556	0	NS
DCTN3	0	0.0478387	0.161	0.532	0	NS
DDX46	0	-0.00587094	0.142	0.513	0	NS
PCAT6	0	-0.877402	0.089	0.46	0	DN
RSBN1L	0	-0.450126	0.102	0.473	0	NS
TSPAN13	0	-0.338198	0.159	0.53	0	NS
YIPF4	0	-0.136504	0.137	0.508	0	NS
ADAR	0	0.0560976	0.16	0.53	0	NS
ARL2BP	0	-0.266685	0.129	0.499	0	NS
BPTF	0	-0.537756	0.096	0.466	0	DN
CDC42	0	0.53949	0.255	0.625	0	UP
NAPRT	0	-0.56478	0.105	0.475	0	DN
TMEM50B	0	-0.532486	0.113	0.483	0	DN
ZC3H11A	0	-0.369897	0.092	0.462	0	NS
PPM1G	0	0.272818	0.202	0.572	0	NS
UBE2L3	0	0.376006	0.194	0.564	0	NS
APEX1	0	0.289598	0.225	0.594	0	NS
CCDC47	0	-0.170945	0.121	0.49	0	NS
CHCHD5	0	-0.061232	0.138	0.507	0	NS
DHX29	0	-0.543299	0.098	0.467	0	DN
DPY30	0	0.362821	0.204	0.573	0	NS
ENAH	0	-0.465906	0.118	0.487	0	NS
IL6ST	0	-1.17625	0.079	0.448	0	DN
KDM2A	0	-0.714152	0.085	0.454	0	DN
KRT14	0	-2.61943	0.155	0.524	0	DN
PAFAH1B3	0	0.111466	0.211	0.58	0	NS
PHPT1	0	0.331671	0.235	0.604	0	NS
PPA1	0	0.098807	0.271	0.64	0	NS
SEC61A1	0	0.142888	0.167	0.536	0	NS
SLIRP	0	0.521579	0.262	0.631	0	UP
TAF1D	0	-0.201194	0.153	0.522	0	NS
TES	0	-0.870918	0.12	0.489	0	DN
TXNDC17	0	0.505845	0.241	0.61	0	UP
ERCC1	0	-0.25385	0.148	0.516	0	NS
GTF2A2	0	0.189395	0.236	0.604	0	NS
HDGF	0	0.0720448	0.162	0.53	0	NS
PCNP	0	0.3142	0.204	0.572	0	NS
SLC26A2	0	-1.71327	0.056	0.424	0	DN
ZNF24	0	-0.456401	0.104	0.472	0	NS
PSMD7	0	-0.0871996	0.189	0.556	0	NS
C1GALT1	0	-1.21848	0.079	0.446	0	DN
CEP350	0	-0.682651	0.081	0.448	0	DN
CHMP5	0	0.0310319	0.144	0.511	0	NS
MAN1A2	0	-0.859081	0.094	0.461	0	DN
NET1	0	-0.428028	0.14	0.507	0	NS
NPEPPS	0	-0.441745	0.113	0.48	0	NS
TOMM5	0	0.389318	0.241	0.608	0	NS
TRAPPC6A	0	-0.529053	0.133	0.5	0	DN
TXNL1	0	0.255595	0.213	0.58	0	NS
VDAC3	0	0.271088	0.201	0.568	0	NS
DSG2	0	-0.624407	0.098	0.464	0	DN
MRPL41	0	0.423331	0.229	0.595	0	NS
RHOB	0	-0.792356	0.162	0.528	0	DN
RND3	0	-1.12081	0.074	0.44	0	DN
ST5	0	-1.34147	0.057	0.423	0	DN
TM9SF2	0	-0.221358	0.142	0.508	0	NS
CCT8	0	0.249691	0.203	0.569	0	NS
CLSTN1	0	-0.600215	0.097	0.462	0	DN
CLU	0	0.492686	0.233	0.598	0	NS
EI24	0	-0.118116	0.161	0.526	0	NS
KLF5	0	-1.17309	0.068	0.433	0	DN
MRPL34	0	-0.128105	0.169	0.534	0	NS
MYL6B	0	-0.0184878	0.135	0.5	0	NS
TCEA3	0	-0.386213	0.14	0.505	0	NS
H1F0	0	-0.0412485	0.308	0.672	0	NS
MEAF6	0	0.208942	0.178	0.542	0	NS
NFKBIL1	0	-0.478568	0.102	0.466	0	NS
LSM3	0	0.322902	0.213	0.577	0	NS
NFE2L2	0	-0.399267	0.126	0.49	0	NS
NOP10	0	0.495613	0.245	0.609	0	NS
PQBP1	0	0.0585509	0.153	0.517	0	NS
QSOX1	0	-0.651008	0.098	0.462	0	DN
RHOBTB3	0	-0.959772	0.166	0.53	0	DN
THUMPD3-AS1	0	-0.487121	0.114	0.478	0	NS
TMEM30A	0	-0.224111	0.12	0.484	0	NS
THOC7	0	0.088942	0.181	0.544	0	NS
C6orf48	0	-0.0646613	0.145	0.508	0	NS
H2AFY	0	0.294377	0.212	0.575	0	NS
MRPS18C	0	-0.100501	0.149	0.512	0	NS
POLR2C	0	-0.184166	0.142	0.505	0	NS
RHOD	0	-0.133005	0.163	0.526	0	NS
SH3YL1	0	-0.187858	0.157	0.52	0	NS
RAD23B	0	0.0215491	0.172	0.534	0	NS
KLF6	0	-0.398584	0.167	0.529	0	NS
LARP6	0	-0.511406	0.162	0.524	0	DN
MAGEF1	0	-0.159881	0.139	0.501	0	NS
MDH1	0	0.209706	0.211	0.573	0	NS
PNN	0	-0.0831903	0.133	0.495	0	NS
PTPA	0	-0.169428	0.116	0.478	0	NS
RING1	0	-0.742465	0.081	0.443	0	DN
SLC1A5	0	-0.549673	0.134	0.496	0	DN
TIPRL	0	0.0438443	0.147	0.509	0	NS
TMEM99	0	-0.447635	0.11	0.472	0	NS
TSPAN3	0	-0.363289	0.218	0.58	0	NS
UQCC2	0	0.0624765	0.22	0.582	0	NS
LINC02256	0	-2.00778	0.041	0.402	0	DN
AAMP	0	0.0320385	0.157	0.518	0	NS
GORASP2	0	0.00765928	0.16	0.521	0	NS
MKRN1	0	0.000850554	0.144	0.505	0	NS
NUDC	0	0.390704	0.218	0.579	0	NS
OXR1	0	-0.727836	0.093	0.454	0	DN
PPP1R15A	0	-0.695294	0.1	0.461	0	DN
PSME1	0	0.310166	0.261	0.622	0	NS
TRIQK	0	-0.702046	0.095	0.456	0	DN
YME1L1	0	0.224422	0.17	0.531	0	NS
ADSS	0	0.0666532	0.155	0.515	0	NS
AP3S1	0	0.194691	0.169	0.529	0	NS
DMAC1	0	-0.21463	0.137	0.497	0	NS
HACD3	0	-0.305417	0.145	0.505	0	NS
LRRC28	0	-1.49368	0.06	0.42	0	DN
SELENOT	0	0.0512699	0.164	0.524	0	NS
ZNF207	0	0.0654121	0.152	0.512	0	NS
CLDN4	0	-1.20094	0.178	0.537	0	DN
DENR	0	0.148174	0.173	0.532	0	NS
GRSF1	0	0.282404	0.179	0.538	0	NS
STARD7	0	0.0209357	0.176	0.535	0	NS
ZNF428	0	0.294377	0.201	0.56	0	NS
BACE2	0	-0.838903	0.152	0.511	0	DN
DCXR	0	0.303707	0.241	0.6	0	NS
HTATSF1	0	-0.519671	0.132	0.491	0	DN
IMP3	0	0.113679	0.166	0.525	0	NS
MYOF	0	-1.108	0.067	0.426	0	DN
RSU1	0	-0.429144	0.143	0.502	0	NS
SDF2L1	0	-0.645167	0.157	0.516	0	DN
SERTAD4	0	-0.790878	0.08	0.439	0	DN
SLC25A39	0	0.342716	0.246	0.605	0	NS
TPD52L2	0	-0.234329	0.148	0.507	0	NS
YWHAH	0	0.223403	0.226	0.585	0	NS
BOLA3	0	-0.0545347	0.185	0.543	0	NS
C1QBP	0	0.572924	0.256	0.614	0	UP
HIST1H2AC	0	-0.33306	0.126	0.484	0	NS
LIMK2	0	-1.07895	0.081	0.439	0	DN
NANS	0	-0.283122	0.133	0.491	0	NS
NDUFA10	0	0.143942	0.159	0.517	0	NS
NDUFB3	0	0.444388	0.242	0.6	0	NS
PSMB6	0	0.540277	0.243	0.601	0	UP
RAB18	0	0.0443922	0.161	0.519	0	NS
TXNIP	0	-0.0258424	0.154	0.512	0	NS
USP22	0	-0.350911	0.115	0.473	0	NS
AP1S1	0	0.0381826	0.173	0.53	0	NS
C5orf24	0	-0.313314	0.111	0.468	0	NS
DNAJC19	0	0.168338	0.184	0.541	0	NS
RNF114	0	0.220912	0.186	0.543	0	NS
ACO2	0	-0.113821	0.134	0.491	0	NS
ACYP2	0	-0.536347	0.12	0.477	0	DN
CAV2	0	-1.34558	0.07	0.427	0	DN
HSPA1B	0	-0.236596	0.131	0.488	0	NS
IER3	0	-1.1556	0.101	0.458	0	DN
MGMT	0	-0.401574	0.113	0.47	0	NS
OBSL1	0	-0.870408	0.085	0.442	0	DN
TRAPPC3	0	0.00763322	0.162	0.519	0	NS
VMP1	0	-0.209648	0.156	0.513	0	NS
XRN2	0	0.23289	0.167	0.524	0	NS
LINC01956	0	-1.65434	0.063	0.42	0	DN
DHX36	0	-0.425952	0.111	0.467	0	NS
PSMB4	0	0.313748	0.198	0.554	0	NS
AMZ2	0	-0.0240986	0.149	0.505	0	NS
CDK5RAP3	0	-0.032218	0.125	0.481	0	NS
EMC10	0	0.106238	0.148	0.504	0	NS
RC3H1	0	-1.0616	0.075	0.431	0	DN
SH3GLB1	0	0.161594	0.155	0.511	0	NS
SLC25A1	0	0.19696	0.171	0.527	0	NS
SYNGR2	0	0.114184	0.219	0.575	0	NS
HUWE1	0	-0.349662	0.11	0.465	0	NS
LMF2	0	-0.276089	0.109	0.464	0	NS
SPIDR	0	-0.694752	0.106	0.461	0	DN
TMEM141	0	0.0657801	0.176	0.531	0	NS
CCND1	0	-0.0225845	0.253	0.608	0	NS
COA5	0	0.019314	0.145	0.5	0	NS
DESI2	0	-0.237337	0.128	0.483	0	NS
DUT	0	0.407623	0.23	0.585	0	NS
FAM162A	0	0.231754	0.218	0.573	0	NS
HDDC2	0	0.104666	0.169	0.524	0	NS
PHF5A	0	-0.0931137	0.159	0.514	0	NS
PTK7	0	-0.496261	0.089	0.444	0	NS
SF3A2	0	0.125409	0.159	0.514	0	NS
SNRNP200	0	-0.150891	0.117	0.472	0	NS
HNRNPM	0	0.266005	0.186	0.54	0	NS
PHIP	0	-0.538169	0.106	0.46	0	DN
LARS	0	0.0432368	0.141	0.495	0	NS
MBNL1	0	0.232552	0.139	0.493	0	NS
NONO	0	0.434904	0.213	0.567	0	NS
CCDC85B	0	0.194795	0.193	0.546	0	NS
GAA	0	-0.519664	0.105	0.458	0	DN
MRFAP1	0	0.277109	0.179	0.532	0	NS
PFKL	0	0.17321	0.186	0.539	0	NS
PSMF1	0	0.378687	0.198	0.551	0	NS
ACBD3	0	-0.999137	0.072	0.425	0	DN
AHCY	0	0.408795	0.245	0.598	0	NS
CRELD2	0	-0.649154	0.14	0.493	0	DN
PKN2	0	-0.434314	0.097	0.45	0	NS
RAB14	0	0.00552205	0.142	0.495	0	NS
SCP2	0	0.483095	0.216	0.569	0	NS
ST3GAL1	0	-0.798259	0.078	0.431	0	DN
ISCU	0	0.331851	0.192	0.544	0	NS
NDUFA12	0	0.377721	0.188	0.54	0	NS
COA6	0	-0.137406	0.144	0.496	0	NS
COX16	0	0.126659	0.164	0.516	0	NS
CYB5R1	0	-0.575247	0.099	0.451	0	DN
ESD	0	-0.474705	0.127	0.479	0	NS
MAF1	0	0.221916	0.22	0.572	0	NS
PIAS1	0	-0.688413	0.084	0.436	0	DN
SMS	0	0.317256	0.243	0.595	0	NS
TARSL2	0	-0.752316	0.06	0.412	0	DN
TENT5A	0	-1.41432	0.066	0.418	0	DN
TLN1	0	-0.25722	0.101	0.453	0	NS
TRA2B	0	0.104914	0.163	0.515	0	NS
WDR33	0	-0.195045	0.122	0.474	0	NS
DNAJC3	0	-0.585417	0.107	0.458	0	DN
DNAL4	0	-0.348772	0.102	0.453	0	NS
CDK2AP2	0	0.0681792	0.244	0.595	0	NS
GNG10	0	-0.360008	0.123	0.474	0	NS
H2AFV	0	0.407822	0.244	0.595	0	NS
KLHDC3	0	-0.0886197	0.141	0.492	0	NS
KRT23	0	-0.976968	0.155	0.506	0	DN
MAP4	0	0.100041	0.128	0.479	0	NS
NCKAP1	0	-0.484048	0.095	0.446	0	NS
PHF1	0	-0.666741	0.074	0.425	0	DN
TOB2	0	-0.811142	0.077	0.428	0	DN
RBBP4	0	0.349529	0.208	0.558	0	NS
SDCBP	0	0.493199	0.208	0.558	0	NS
BRWD1	0	-0.417092	0.107	0.457	0	NS
CAPNS1	0	-0.46089	0.111	0.461	0	NS
DDR2	0	-1.42278	0.045	0.395	0	DN
EPHX1	0	0.592445	0.192	0.542	0	UP
RAB6A	0	0.280157	0.192	0.542	0	NS
RNF149	0	-0.199734	0.114	0.464	0	NS
UTP23	0	-0.350216	0.103	0.453	0	NS
CTTN	0	0.0352691	0.218	0.568	0	NS
DCTN2	0	0.0928918	0.154	0.504	0	NS
DLX5	0	-1.33993	0.057	0.407	0	DN
FAM210B	0	0.0510579	0.165	0.515	0	NS
MARCH6	0	-0.619354	0.092	0.442	0	DN
MPZL1	0	-0.0967804	0.141	0.491	0	NS
MRPL24	0	0.200425	0.17	0.52	0	NS
RARRES1	0	-2.59809	0.095	0.445	0	DN
TMEM14B	0	0.370223	0.214	0.564	0	NS
WBP2	0	0.145459	0.159	0.509	0	NS
CD320	0	-0.37045	0.112	0.461	0	NS
MRPL4	0	0.246521	0.184	0.533	0	NS
ZNF22	0	-0.0989398	0.115	0.464	0	NS
ANP32A	0	0.392153	0.226	0.575	0	NS
ASS1	0	-0.662691	0.223	0.572	0	DN
MINCR	0	-0.368043	0.096	0.445	0	NS
MYC	0	-0.254691	0.142	0.491	0	NS
PSMA6	0	0.483229	0.23	0.579	0	NS
REXO2	0	0.193098	0.17	0.519	0	NS
SMIM14	0	-0.00397642	0.146	0.495	0	NS
SRSF1	0	0.183622	0.171	0.52	0	NS
USP34	0	-0.347407	0.097	0.446	0	NS
CNOT7	0	-0.0729642	0.152	0.5	0	NS
PPP1R10	0	-0.623529	0.095	0.443	0	DN
PTBP1	0	0.143289	0.15	0.498	0	NS
SSFA2	0	-1.01417	0.073	0.421	0	DN
IP6K2	0	-0.351817	0.109	0.456	0	NS
ARL6IP1	0	-0.29714	0.094	0.441	0	NS
BCLAF1	0	0.0107113	0.134	0.481	0	NS
DHRS3	0	-1.07179	0.068	0.415	0	DN
DHX15	0	-0.106669	0.126	0.473	0	NS
EIF3I	0	0.433186	0.232	0.579	0	NS
NAA38	0	0.425555	0.226	0.573	0	NS
NIFK	0	0.0467596	0.143	0.49	0	NS
PPP4C	0	0.51777	0.23	0.577	0	UP
TRAF4	0	0.0212791	0.164	0.511	0	NS
TUBB4B	0	0.431036	0.227	0.574	0	NS
CDK4	0	0.492706	0.213	0.559	0	NS
BET1	0	-0.863449	0.107	0.453	0	DN
HSPA9	0	0.368656	0.202	0.548	0	NS
JAGN1	0	-0.26068	0.115	0.461	0	NS
PPP4R3B	0	-0.14984	0.121	0.467	0	NS
ADAM10	0	-0.897996	0.074	0.42	0	DN
GPAA1	0	0.0182731	0.281	0.627	0	NS
MVB12A	0	-0.227651	0.128	0.474	0	NS
RERE	0	-0.889415	0.067	0.413	0	DN
RWDD1	0	0.0163855	0.166	0.512	0	NS
STK3	0	-0.687498	0.087	0.433	0	DN
ZNF644	0	-0.428803	0.098	0.444	0	NS
COA4	0	0.0868801	0.188	0.533	0	NS
FNDC3B	0	-0.212529	0.12	0.465	0	NS
PACSIN2	0	-0.334796	0.103	0.448	0	NS
TIMP3	0	-0.021834	0.117	0.462	0	NS
AGO2	0	-0.597596	0.087	0.432	0	DN
ARPP19	0	-0.0519419	0.127	0.472	0	NS
BIRC6	0	-0.375364	0.093	0.438	0	NS
CREB3L2	0	-0.478995	0.088	0.433	0	NS
DNAJC8	0	0.253032	0.161	0.506	0	NS
ETHE1	0	-0.412301	0.131	0.476	0	NS
FAIM	0	-2.24449	0.096	0.441	0	DN
GNL1	0	-0.619318	0.092	0.437	0	DN
IGSF8	0	-0.505807	0.089	0.434	0	DN
ITGB1BP1	0	-0.0256031	0.164	0.509	0	NS
NDUFA8	0	0.116679	0.155	0.5	0	NS
PLIN3	0	-0.192959	0.1	0.445	0	NS
PNRC2	0	0.112336	0.153	0.498	0	NS
TERF1	0	-0.651382	0.084	0.429	0	DN
TYMP	0	0.124688	0.251	0.596	0	NS
XRCC5	0	0.645374	0.225	0.57	0	UP
ARHGDIA	0	0.569935	0.209	0.553	0	UP
CHID1	0	-0.22758	0.12	0.464	0	NS
COX14	0	0.293081	0.181	0.525	0	NS
EIF6	0	0.260744	0.197	0.541	0	NS
FAM3C	0	-0.35475	0.116	0.46	0	NS
PPT1	0	-0.165609	0.124	0.468	0	NS
PRPF8	0	-0.183338	0.108	0.452	0	NS
PSMC5	0	0.346953	0.198	0.542	0	NS
RTF1	0	-0.189735	0.115	0.459	0	NS
SCARB1	0	-0.345217	0.121	0.465	0	NS
SYNCRIP	0	0.340696	0.172	0.516	0	NS
ANKRD17	0	-0.450926	0.093	0.437	0	NS
CSNK1E	0	-0.402046	0.09	0.434	0	NS
DDX24	0	0.328408	0.156	0.5	0	NS
DNAJA2	0	0.000761406	0.154	0.498	0	NS
HBP1	0	-0.567093	0.081	0.425	0	DN
HECTD1	0	-0.4938	0.088	0.432	0	NS
LRRFIP2	0	-0.278766	0.131	0.475	0	NS
PTPRK	0	-0.999108	0.099	0.443	0	DN
SREK1	0	-0.720101	0.085	0.429	0	DN
CAVIN3	0	-0.147774	0.121	0.464	0	NS
DCTD	0	-0.259796	0.113	0.456	0	NS
PPIC	0	-0.425206	0.116	0.459	0	NS
PPP1CC	0	0.369185	0.185	0.528	0	NS
PTRHD1	0	0.107976	0.187	0.53	0	NS
ZBTB10	0	-1.08405	0.052	0.395	0	DN
ACBD6	0	-0.0965981	0.132	0.475	0	NS
AGRN	0	-0.75506	0.077	0.42	0	DN
ARMC8	0	-2.18716	0.082	0.425	0	DN
FAM207A	0	-0.297829	0.135	0.478	0	NS
P4HA1	0	-0.284489	0.135	0.478	0	NS
SDC2	0	-0.477209	0.23	0.573	0	NS
SMARCE1	0	0.161599	0.138	0.481	0	NS
SNHG19	0	-1.32405	0.08	0.423	0	DN
CNFN	0	-0.798271	0.106	0.448	0	DN
DHRS7	0	-0.477892	0.106	0.448	0	NS
MIDN	0	-0.894972	0.062	0.404	0	DN
PPP4R2	0	-0.160268	0.107	0.449	0	NS
AES	0	-0.0809006	0.164	0.506	0	NS
CDC5L	0	-0.596699	0.091	0.433	0	DN
IRF2BPL	0	-0.749396	0.073	0.415	0	DN
KRIT1	0	-0.784181	0.086	0.428	0	DN
MRPL13	0	0.43158	0.224	0.566	0	NS
PBX1	0	-0.573145	0.093	0.435	0	DN
SVIL	0	-1.18548	0.07	0.412	0	DN
WRB	0	-0.31044	0.098	0.44	0	NS
SF3B5	0	0.627932	0.221	0.562	0	UP
ATP1B1	0	-1.01026	0.103	0.444	0	DN
EAPP	0	-0.210681	0.107	0.448	0	NS
GFPT1	0	-0.183909	0.119	0.46	0	NS
HNRNPH3	0	0.318192	0.174	0.515	0	NS
NSD3	0	-0.0470861	0.126	0.467	0	NS
PMP22	0	-0.568527	0.114	0.455	0	DN
DNPEP	0	-0.176488	0.131	0.472	0	NS
G3BP1	0	0.234598	0.16	0.501	0	NS
KLF10	0	-0.725525	0.076	0.417	0	DN
KXD1	0	0.224978	0.163	0.504	0	NS
MRPL9	0	0.178547	0.16	0.501	0	NS
NELFCD	0	-0.188158	0.128	0.469	0	NS
UBA1	0	0.169183	0.145	0.486	0	NS
TPD52	0	0.102228	0.219	0.559	0	NS
CD81	0	-0.228407	0.106	0.446	0	NS
LIMS1	0	-0.142508	0.128	0.468	0	NS
OSBPL8	0	-0.204445	0.106	0.446	0	NS
RBCK1	0	0.282563	0.181	0.521	0	NS
VPS51	0	-0.243852	0.124	0.464	0	NS
AIP	0	0.242545	0.149	0.489	0	NS
PRSS8	0	-0.590517	0.09	0.43	0	DN
SCPEP1	0	-0.34187	0.145	0.485	0	NS
SSBP4	0	-0.448446	0.083	0.423	0	NS
BHLHE40	0	-0.779879	0.107	0.446	0	DN
BTG2	0	-0.825228	0.109	0.448	0	DN
CHPT1	0	-0.516948	0.11	0.449	0	DN
CNPY3	0	-0.188231	0.112	0.451	0	NS
DCAF6	0	-0.203321	0.119	0.458	0	NS
MRPS18A	0	-0.394013	0.103	0.442	0	NS
NUMA1	0	-0.441642	0.103	0.442	0	NS
ANAPC13	0	-0.0385749	0.136	0.475	0	NS
ARL1	0	0.0175361	0.138	0.477	0	NS
CHPF	0	-0.161715	0.154	0.493	0	NS
PRKRA	0	0.150593	0.156	0.495	0	NS
REST	0	-0.441291	0.092	0.431	0	NS
SUGT1	0	-0.0732168	0.136	0.475	0	NS
UFM1	0	0.102066	0.14	0.479	0	NS
CDC42BPA	0	-1.06394	0.066	0.404	0	DN
CDK16	0	0.212042	0.187	0.525	0	NS
EMC7	0	-0.156284	0.105	0.443	0	NS
KDM5A	0	-0.129877	0.107	0.445	0	NS
PPP1R16A	0	-0.225661	0.189	0.527	0	NS
TAGLN	0	-1.41386	0.199	0.537	0	DN
CMTM7	0	-0.668208	0.096	0.434	0	DN
CREG1	0	-0.253574	0.131	0.469	0	NS
ISOC2	0	-0.379739	0.155	0.493	0	NS
MYADM	0	-0.516335	0.098	0.436	0	DN
NFKBIZ	0	-1.0858	0.077	0.415	0	DN
NIPSNAP2	0	0.117661	0.166	0.504	0	NS
ORAOV1	0	-1.18558	0.075	0.413	0	DN
PTPRA	0	-0.600121	0.084	0.422	0	DN
RIF1	0	-0.434362	0.093	0.431	0	NS
SARS	0	0.131111	0.148	0.486	0	NS
SRI	0	0.436363	0.211	0.548	0	NS
CCDC167	0	-0.611078	0.121	0.458	0	DN
CRISPLD1	0	-1.17331	0.126	0.463	0	DN
MRPS26	0	0.38412	0.197	0.534	0	NS
NOB1	0	-0.267397	0.116	0.453	0	NS
PNPLA2	0	-0.62692	0.125	0.462	0	DN
CD2AP	0	-0.800255	0.077	0.414	0	DN
CLPP	0	0.161573	0.155	0.492	0	NS
CNOT1	0	-0.566753	0.095	0.432	0	DN
PAK2	0	0.374321	0.165	0.502	0	NS
TMEM43	0	-0.628506	0.078	0.415	0	DN
VPS25	0	-0.329966	0.098	0.435	0	NS
ATP6V1C1	0	-0.00787043	0.127	0.463	0	NS
NR4A1	0	-1.56287	0.067	0.403	0	DN
PHF20	0	-0.245148	0.117	0.453	0	NS
RAMMET	0	-0.201071	0.109	0.445	0	NS
RFC1	0	-0.143305	0.11	0.446	0	NS
SMARCC1	0	-0.325534	0.108	0.444	0	NS
DSG3	0	-1.80321	0.045	0.381	0	DN
MANF	0	0.0387043	0.153	0.489	0	NS
METAP2	0	0.17773	0.14	0.476	0	NS
S100P	0	-0.848195	0.15	0.486	0	DN
SNRPA1	0	0.0197734	0.149	0.485	0	NS
SSRP1	0	0.0261672	0.17	0.506	0	NS
ZC3H13	0	-0.767658	0.073	0.409	0	DN
FSCN1	0	-0.17243	0.217	0.552	0	NS
C3orf14	0	-0.458033	0.113	0.448	0	NS
CDH1	0	-0.96873	0.102	0.437	0	DN
INO80E	0	-0.204744	0.122	0.457	0	NS
NDUFB5	0	0.207217	0.192	0.527	0	NS
ADH5	0	0.083301	0.146	0.481	0	NS
DERL1	0	0.0655912	0.148	0.483	0	NS
ITM2C	0	-0.282134	0.238	0.573	0	NS
PCM1	0	-0.448587	0.1	0.435	0	NS
PGM1	0	0.00589433	0.146	0.481	0	NS
SPEN	0	-0.735887	0.072	0.407	0	DN
TIMM17B	0	0.307601	0.164	0.499	0	NS
TRIM56	0	-0.770461	0.082	0.417	0	DN
ARL16	0	-0.188541	0.122	0.456	0	NS
CHD4	0	0.077893	0.123	0.457	0	NS
CTSA	0	0.122626	0.133	0.467	0	NS
ESF1	0	-0.168603	0.105	0.439	0	NS
LCN2	0	-3.41979	0.058	0.392	0	DN
THOC2	0	-0.0140824	0.105	0.439	0	NS
FNBP1L	0	-0.456597	0.1	0.434	0	NS
IMP4	0	0.0517582	0.14	0.474	0	NS
PIGP	0	-0.44762	0.1	0.434	0	NS
SMARCA2	0	-0.562642	0.084	0.418	0	DN
UBA2	0	0.0019699	0.154	0.488	0	NS
CHMP1A	0	-0.195901	0.12	0.453	0	NS
CNIH1	0	0.384641	0.178	0.511	0	NS
LRRC59	0	0.230215	0.191	0.524	0	NS
MANBAL	0	-0.184552	0.11	0.443	0	NS
MYO9A	0	-1.15914	0.051	0.384	0	DN
SOX6	0	-1.66434	0.045	0.378	0	DN
BUD23	0	0.0690041	0.154	0.487	0	NS
DDX21	0	0.234351	0.143	0.476	0	NS
PLK2	0	-0.959006	0.076	0.409	0	DN
SNRPA	0	0.206322	0.168	0.501	0	NS
VIRMA	0	-0.477105	0.08	0.413	0	NS
ZNF280D	0	-0.380899	0.099	0.432	0	NS
CCT7	0	0.591873	0.215	0.547	0	UP
ARFGEF1	0	-0.72878	0.073	0.405	0	DN
ATN1	0	-0.457807	0.102	0.434	0	NS
CHD6	0	-0.867564	0.066	0.398	0	DN
EPN1	0	0.315804	0.182	0.514	0	NS
GTF3A	0	-0.00689355	0.198	0.53	0	NS
MRPS14	0	0.00181964	0.134	0.466	0	NS
PLPP1	0	-1.62062	0.057	0.389	0	DN
SUDS3	0	-0.0693029	0.12	0.452	0	NS
TMEM87A	0	-0.323197	0.105	0.437	0	NS
DNTTIP1	0	-0.849403	0.095	0.427	0	DN
FIBP	0	-0.19764	0.154	0.486	0	NS
ADI1	0	0.484492	0.209	0.54	0	NS
CHI3L1	0	-1.04884	0.216	0.547	0	DN
CMPK1	0	0.497656	0.218	0.549	0	NS
C1D	0	-0.0943769	0.119	0.45	0	NS
C1orf198	0	0.0158346	0.135	0.466	0	NS
HADHB	0	-0.140469	0.123	0.454	0	NS
HGSNAT	0	-0.875744	0.069	0.4	0	DN
HLA-DMA	0	-1.76814	0.103	0.434	0	DN
LAMB2	0	-0.859533	0.054	0.385	0	DN
PMPCB	0	-0.161656	0.116	0.447	0	NS
PRPF4B	0	-0.190481	0.105	0.436	0	NS
RMDN1	0	-0.230624	0.121	0.452	0	NS
RNMT	0	-0.136447	0.112	0.443	0	NS
FAHD2A	0	-0.728475	0.08	0.411	0	DN
MDM4	0	-0.433176	0.078	0.409	0	NS
MRPS16	0	0.272005	0.161	0.492	0	NS
MSN	0	0.212172	0.157	0.488	0	NS
PPFIA1	0	-0.732979	0.088	0.419	0	DN
SUCO	0	-0.544077	0.085	0.416	0	DN
TM9SF3	0	-0.511457	0.081	0.412	0	DN
TRAPPC2L	0	0.0640788	0.14	0.471	0	NS
ZFAND3	0	-0.71101	0.092	0.423	0	DN
OLA1	0	0.479775	0.219	0.549	0	NS
ACAP2	0	-0.00618529	0.117	0.447	0	NS
BAG1	0	-0.395974	0.123	0.453	0	NS
EMC3	0	-0.255073	0.109	0.439	0	NS
PEA15	0	0.217456	0.183	0.513	0	NS
PLOD1	0	-0.00869844	0.129	0.459	0	NS
SNHG9	0	-0.711419	0.073	0.403	0	DN
EFHD1	0	-0.512767	0.166	0.496	0	DN
EIF2AK1	0	0.206161	0.155	0.485	0	NS
MED30	0	-0.0714987	0.151	0.481	0	NS
MRPS12	0	0.216975	0.169	0.499	0	NS
SF3B4	0	0.317627	0.16	0.49	0	NS
UBR4	0	-0.620299	0.081	0.411	0	DN
FBXO9	0	-0.456588	0.107	0.436	0	NS
MINOS1	0	0.411855	0.174	0.503	0	NS
SYAP1	0	0.550004	0.174	0.503	0	UP
TGIF1	0	-0.452951	0.114	0.443	0	NS
ENOSF1	0	-0.766928	0.093	0.422	0	DN
MDK	0	-0.178707	0.251	0.58	0	NS
PABPN1	0	-0.507701	0.1	0.429	0	DN
RNF11	0	0.190067	0.149	0.478	0	NS
RPP21	0	-0.517386	0.101	0.43	0	DN
BTG3	0	-0.23662	0.124	0.452	0	NS
CAMLG	0	-0.0604641	0.122	0.45	0	NS
CCT2	0	0.531114	0.201	0.529	0	UP
M6PR	0	0.115819	0.139	0.467	0	NS
MRPS36	0	-0.159459	0.117	0.445	0	NS
SECISBP2L	0	-0.701269	0.073	0.401	0	DN
SRPK1	0	-0.469407	0.134	0.462	0	NS
ELP5	0	-0.448019	0.084	0.412	0	NS
NQO2	0	-0.281459	0.1	0.428	0	NS
PDE4DIP	0	-0.207486	0.1	0.428	0	NS
PQLC3	0	-0.735444	0.097	0.425	0	DN
PTDSS1	0	0.222272	0.159	0.487	0	NS
PUM2	0	-0.425979	0.088	0.416	0	NS
SCOC	0	0.182233	0.149	0.477	0	NS
STX10	0	0.180589	0.141	0.469	0	NS
BZW1	0	0.406093	0.211	0.538	0	NS
TFG	0	0.429363	0.205	0.532	0	NS
CAP1	0	0.468655	0.187	0.514	0	NS
CYB561	0	-0.193965	0.127	0.454	0	NS
DCTN1	0	-0.202964	0.106	0.433	0	NS
NPTN	0	-0.167928	0.115	0.442	0	NS
PDCD6IP	0	-0.216055	0.106	0.433	0	NS
PIGC	0	-0.240179	0.105	0.432	0	NS
RNPEP	0	-0.544603	0.123	0.45	0	DN
RRAGA	0	-0.199132	0.119	0.446	0	NS
SMARCA4	0	0.169889	0.134	0.461	0	NS
TEAD2	0	-0.0357538	0.103	0.43	0	NS
TMEM183A	0	0.470184	0.196	0.523	0	NS
TMEM9B	0	-0.522559	0.106	0.433	0	DN
VPS4B	0	-0.1226	0.125	0.452	0	NS
ZNRD1	0	-0.268092	0.102	0.429	0	NS
ADGRG1	0	-0.961159	0.084	0.411	0	DN
CCDC115	0	-0.322497	0.098	0.425	0	NS
CHI3L2	0	-0.909959	0.082	0.409	0	DN
ITFG1	0	-0.600526	0.094	0.421	0	DN
LMBRD1	0	-0.611966	0.082	0.409	0	DN
MBNL2	0	-0.70452	0.095	0.422	0	DN
SDF2	0	-0.33403	0.094	0.421	0	NS
SNX6	0	0.389475	0.158	0.485	0	NS
YTHDF2	0	0.181676	0.141	0.467	0	NS
AL118516.1	0	-1.11946	0.064	0.39	0	DN
ARHGAP29	0	-1.09022	0.076	0.402	0	DN
CHD7	0	-0.879469	0.071	0.397	0	DN
COQ4	0	-0.0280786	0.118	0.444	0	NS
DSC2	0	-0.212925	0.116	0.442	0	NS
GDI1	0	0.269537	0.134	0.46	0	NS
MRPL27	0	0.186067	0.138	0.464	0	NS
PYCR1	0	0.137276	0.173	0.499	0	NS
RCOR3	0	-0.639286	0.079	0.405	0	DN
RWDD4	0	-0.613903	0.103	0.429	0	DN
S100B	0	-1.07741	0.128	0.454	0	DN
TATDN1	0	0.411105	0.203	0.529	0	NS
CASC3	0	-0.197312	0.097	0.423	0	NS
CNOT4	0	-0.419936	0.087	0.413	0	NS
PIN4	0	0.215215	0.154	0.48	0	NS
TCEAL3	0	-0.9635	0.088	0.414	0	DN
UBE2H	0	-0.656877	0.082	0.408	0	DN
ABCF1	0	-0.30021	0.102	0.427	0	NS
ACSL3	0	-0.104937	0.11	0.435	0	NS
HAPLN3	0	-1.69882	0.069	0.394	0	DN
RAB34	0	-0.0521948	0.109	0.434	0	NS
TBX3	0	-1.83131	0.038	0.363	0	DN
TCF12	0	-0.59937	0.081	0.406	0	DN
ARL6IP5	0	-0.0516954	0.156	0.481	0	NS
ASAH1	0	-0.578366	0.145	0.47	0	DN
CDC42SE1	0	0.144412	0.155	0.48	0	NS
HSD17B10	0	0.106174	0.165	0.49	0	NS
MRPL11	0	0.0512484	0.163	0.488	0	NS
RAB24	0	-0.31723	0.099	0.424	0	NS
RBL2	0	-0.223544	0.094	0.419	0	NS
SURF1	0	-0.473431	0.098	0.423	0	NS
DECR1	0	0.523528	0.192	0.516	0	UP
DNAJC2	0	-0.230804	0.12	0.444	0	NS
ECHS1	0	0.105137	0.173	0.497	0	NS
LPGAT1	0	-0.62177	0.082	0.406	0	DN
MRPL3	0	0.285221	0.195	0.519	0	NS
PTPN12	0	-0.785398	0.072	0.396	0	DN
RAPH1	0	-0.89935	0.068	0.392	0	DN
TMEM109	0	-0.301888	0.113	0.437	0	NS
CHRAC1	0	0.111807	0.154	0.478	0	NS
EIF2D	0	-0.327679	0.095	0.419	0	NS
EMC6	0	0.379725	0.162	0.486	0	NS
PDCD4	0	0.246864	0.166	0.49	0	NS
SFT2D1	0	0.176595	0.147	0.471	0	NS
SNAP47	0	-0.404473	0.087	0.411	0	NS
TMF1	0	-0.291968	0.089	0.413	0	NS
GRHPR	0	0.0210698	0.144	0.467	0	NS
BCL7C	0	-0.381781	0.109	0.432	0	NS
SAYSD1	0	-0.839052	0.077	0.4	0	DN
SDHB	0	0.420426	0.174	0.497	0	NS
SHISA5	0	0.227279	0.136	0.459	0	NS
SZRD1	0	0.173831	0.139	0.462	0	NS
ASNA1	0	0.26597	0.157	0.48	0	NS
GCC2	0	-0.27651	0.096	0.419	0	NS
GPR108	0	-0.481895	0.089	0.412	0	NS
IL17RC	0	-0.600421	0.085	0.408	0	DN
TOM1	0	-0.0566225	0.089	0.412	0	NS
CDC42EP3	0	-0.340621	0.117	0.439	0	NS
CDC73	0	0.0312064	0.113	0.435	0	NS
CIAO1	0	-0.0980603	0.113	0.435	0	NS
EN1	0	-1.24235	0.063	0.385	0	DN
GNL3	0	-0.0201488	0.125	0.447	0	NS
PAXX	0	0.51606	0.188	0.51	0	UP
RHBDD2	0	-0.058693	0.126	0.448	0	NS
RNF115	0	-0.160389	0.114	0.436	0	NS
SLC35C2	0	-0.59295	0.075	0.397	0	DN
TMEM159	0	-0.89915	0.104	0.426	0	DN
VMA21	0	-0.390476	0.112	0.434	0	NS
ZMAT2	0	0.166952	0.13	0.452	0	NS
C15orf61	0	-0.00223852	0.15	0.472	0	NS
FBXO7	0	0.428829	0.154	0.476	0	NS
KMT2C	0	-0.384606	0.093	0.415	0	NS
NDUFV3	0	0.41327	0.159	0.481	0	NS
RNASET2	0	0.0489364	0.154	0.476	0	NS
DNAJB6	0	0.270773	0.205	0.526	0	NS
EMC2	0	0.222988	0.147	0.468	0	NS
SNAI2	0	-0.616772	0.146	0.467	0	DN
DAP3	0	0.558223	0.193	0.514	0	UP
MALL	0	-0.731829	0.083	0.404	0	DN
MAP3K2	0	-0.795233	0.066	0.387	0	DN
MRPS28	0	-0.0433628	0.117	0.438	0	NS
MYO6	0	-1.21193	0.116	0.437	0	DN
NDUFAF8	0	0.315632	0.179	0.5	0	NS
PJA2	0	-0.24089	0.079	0.4	0	NS
POLD2	0	0.247874	0.18	0.501	0	NS
RBM42	0	-0.0385696	0.125	0.446	0	NS
RETREG2	0	-0.620702	0.075	0.396	0	DN
SERPING1	0	-0.899515	0.11	0.431	0	DN
SHARPIN	0	0.184747	0.202	0.523	0	NS
TAF11	0	-0.451397	0.103	0.424	0	NS
TANK	0	-0.275013	0.108	0.429	0	NS
VTCN1	0	-1.34181	0.064	0.385	0	DN
DYNC1I2	0	-0.330022	0.097	0.418	0	NS
MAZ	0	0.344692	0.149	0.47	0	NS
TMEM106B	0	-0.616771	0.1	0.421	0	DN
WIPI1	0	-0.398634	0.089	0.41	0	NS
ANAPC5	0	0.122999	0.146	0.466	0	NS
IAH1	0	0.0956643	0.143	0.463	0	NS
OXA1L	0	0.266209	0.143	0.463	0	NS
BDP1	0	-0.547667	0.075	0.395	0	DN
CHTF8	0	-0.0692831	0.121	0.441	0	NS
CLINT1	0	0.177068	0.127	0.447	0	NS
CWC15	0	-0.11103	0.138	0.458	0	NS
DNAJB11	0	-0.287974	0.133	0.453	0	NS
ERBB3	0	-1.53799	0.077	0.397	0	DN
GSK3B	0	-0.350745	0.108	0.428	0	NS
MAP3K20	0	-0.710337	0.077	0.397	0	DN
TSN	0	-0.103077	0.115	0.435	0	NS
YTHDF3	0	-0.472796	0.08	0.4	0	NS
ZNF148	0	-0.384537	0.09	0.41	0	NS
NAA20	0	0.802894	0.209	0.528	0	UP
NMRAL1	0	0.414547	0.143	0.462	0	NS
C6orf226	0	-1.18831	0.062	0.381	0	DN
CUEDC2	0	0.0976779	0.122	0.441	0	NS
MRPS5	0	0.188295	0.139	0.458	0	NS
PSMG2	0	0.397129	0.179	0.498	0	NS
PTPN18	0	-0.654543	0.084	0.403	0	DN
SERTAD4-AS1	0	-0.821562	0.063	0.382	0	DN
TCF7L2	0	-0.959405	0.063	0.382	0	DN
ZNF146	0	-0.0546016	0.113	0.432	0	NS
HACD2	0	-1.32549	0.098	0.417	0	DN
IFNAR1	0	-0.386736	0.09	0.409	0	NS
HLA-DPB1	0	-0.816181	0.212	0.53	0	DN
COL9A3	0	-1.03299	0.077	0.395	0	DN
GGNBP2	0	-0.0280921	0.109	0.427	0	NS
GNPAT	0	-0.262177	0.112	0.43	0	NS
KAT6B	0	-1.02286	0.055	0.373	0	DN
LTBP3	0	-0.252449	0.118	0.436	0	NS
NPRL3	0	-0.207314	0.105	0.423	0	NS
TFAP2C	0	-0.870383	0.082	0.4	0	DN
TIMM17A	0	0.257829	0.182	0.5	0	NS
TM2D1	0	-0.306331	0.103	0.421	0	NS
TP53TG1	0	0.106313	0.107	0.425	0	NS
ZNF580	0	-0.220497	0.12	0.438	0	NS
MAN2B1	0	-0.550901	0.093	0.411	0	DN
MRPS7	0	0.426525	0.161	0.479	0	NS
PPP1R2	0	0.248107	0.152	0.47	0	NS
SPAG9	0	-0.179407	0.092	0.41	0	NS
CHTOP	0	0.159519	0.142	0.459	0	NS
EIF3M	0	0.561528	0.206	0.523	0	UP
MPLKIP	0	0.197128	0.144	0.461	0	NS
NSFL1C	0	0.277871	0.148	0.465	0	NS
ACTR1B	0	-0.209519	0.106	0.423	0	NS
AIMP1	0	-0.0475696	0.117	0.434	0	NS
CLPTM1	0	0.0635605	0.126	0.443	0	NS
MT1F	0	-0.39262	0.133	0.45	0	NS
SLC39A4	0	-0.0211471	0.197	0.514	0	NS
BFAR	0	-0.398154	0.095	0.412	0	NS
IDH3G	0	0.0116743	0.141	0.457	0	NS
ATP2B4	0	-0.645622	0.068	0.384	0	DN
CALCOCO2	0	-0.0234568	0.115	0.431	0	NS
CBX5	0	0.194553	0.119	0.435	0	NS
CFAP36	0	-0.167373	0.106	0.422	0	NS
FAM50A	0	0.321178	0.14	0.456	0	NS
MTCH2	0	0.152493	0.202	0.518	0	NS
RBM47	0	-0.935055	0.081	0.397	0	DN
STAMBP	0	-0.0866695	0.117	0.433	0	NS
VPS72	0	0.244614	0.133	0.449	0	NS
ABI2	0	-0.617883	0.097	0.413	0	DN
ETNK1	0	-0.582656	0.092	0.408	0	DN
SNRPB2	0	0.35603	0.17	0.486	0	NS
ZMYND11	0	-0.424216	0.092	0.408	0	NS
C5orf15	0	-0.234522	0.09	0.405	0	NS
EIF4E2	0	0.342259	0.153	0.468	0	NS
ATP9A	0	-1.59086	0.044	0.359	0	DN
CAPRIN1	0	0.404653	0.175	0.49	0	NS
CFLAR	0	-0.20783	0.122	0.437	0	NS
CP	0	-0.0300745	0.103	0.418	0	NS
FKBP11	0	-0.0442036	0.08	0.395	0	NS
GLTP	0	-0.153044	0.118	0.433	0	NS
HEXB	0	-0.239736	0.105	0.42	0	NS
MAFB	0	-1.12155	0.062	0.377	0	DN
MIA3	0	-0.43101	0.074	0.389	0	NS
NBDY	0	0.339323	0.126	0.441	0	NS
NCOA2	0	-0.75402	0.061	0.376	0	DN
TMED1	0	-0.446944	0.084	0.399	0	NS
DRAM2	0	-0.151869	0.099	0.414	0	NS
ARID5B	0	-0.333269	0.091	0.405	0	NS
PLA2G12A	0	-0.455839	0.088	0.402	0	NS
POLR2H	0	0.145756	0.154	0.468	0	NS
SNX1	0	0.0503722	0.148	0.462	0	NS
MAFF	0	-1.5351	0.045	0.359	0	DN
PFDN6	0	-0.139847	0.125	0.439	0	NS
PRPF38B	0	-0.0176778	0.111	0.425	0	NS
ROCK1	0	0.045819	0.117	0.431	0	NS
TGS1	0	-0.514479	0.119	0.433	0	DN
TPD52L1	0	0.339666	0.176	0.49	0	NS
YIF1B	0	-0.147169	0.12	0.434	0	NS
ZFYVE21	0	-0.128684	0.11	0.424	0	NS
ELAVL1	0	0.312856	0.16	0.474	0	NS
MRFAP1L1	0	0.0047682	0.101	0.415	0	NS
AZGP1	0	-1.92637	0.208	0.521	0	DN
CFAP97	0	-0.411159	0.089	0.402	0	NS
NARS	0	0.172341	0.145	0.458	0	NS
PFDN4	0	0.142929	0.148	0.461	0	NS
SMC5	0	-0.43531	0.089	0.402	0	NS
UBXN2A	0	-0.436333	0.093	0.406	0	NS
UNC50	0	-0.264578	0.086	0.399	0	NS
ATXN2L	0	-0.270705	0.103	0.416	0	NS
BTF3L4	0	0.49331	0.199	0.512	0	NS
HCG18	0	-0.981046	0.062	0.375	0	DN
HIPK2	0	-0.665811	0.074	0.387	0	DN
JOSD2	0	-0.021535	0.124	0.437	0	NS
KAT6A	0	-0.434935	0.066	0.379	0	NS
MRPS11	0	0.0179089	0.123	0.436	0	NS
NSMCE1	0	-0.451767	0.107	0.42	0	NS
ORMDL1	0	0.152956	0.138	0.451	0	NS
PAFAH1B1	0	0.258695	0.134	0.447	0	NS
RBPMS	0	-1.65764	0.077	0.39	0	DN
RGS10	0	0.353191	0.188	0.501	0	NS
SHROOM3	0	-2.52821	0.039	0.352	0	DN
ACTR2	0	0.670128	0.17	0.483	0	UP
C7orf50	0	0.313545	0.157	0.47	0	NS
CAST	0	0.191143	0.156	0.469	0	NS
GTF2F1	0	-0.113443	0.101	0.414	0	NS
NOP58	0	0.321341	0.168	0.481	0	NS
PITPNB	0	-0.140363	0.099	0.412	0	NS
SERPINH1	0	0.25042	0.165	0.478	0	NS
CISD2	0	0.0680659	0.147	0.459	0	NS
FXR1	0	0.368192	0.153	0.465	0	NS
CNOT2	0	-0.0737489	0.109	0.421	0	NS
EPB41L4A-AS1	0	-0.398321	0.085	0.397	0	NS
KRCC1	0	-0.264546	0.104	0.416	0	NS
MRPL2	0	-0.366718	0.105	0.417	0	NS
PURA	0	-0.976974	0.055	0.367	0	DN
TCEA2	0	-0.766309	0.072	0.384	0	DN
TNIP1	0	0.0987391	0.121	0.433	0	NS
WDR6	0	-0.437369	0.065	0.377	0	NS
POLDIP2	0	0.361621	0.161	0.473	0	NS
HTATIP2	0	-0.419384	0.145	0.456	0	NS
TMEM160	0	0.196758	0.153	0.464	0	NS
TMX4	0	-0.279402	0.09	0.401	0	NS
ARMC1	0	0.00487039	0.125	0.436	0	NS
BBX	0	-0.246537	0.106	0.417	0	NS
DRG1	0	0.177577	0.137	0.448	0	NS
FAM32A	0	0.144839	0.134	0.445	0	NS
PSME4	0	-0.947961	0.08	0.391	0	DN
SERPINB5	0	-1.43653	0.081	0.392	0	DN
CCSER2	0	-0.205948	0.096	0.407	0	NS
BAX	0	0.332724	0.15	0.46	0	NS
BRI3	0	-0.553893	0.094	0.404	0	DN
IST1	0	-0.112111	0.094	0.404	0	NS
OAT	0	0.114612	0.154	0.464	0	NS
SEPHS2	0	0.253449	0.153	0.463	0	NS
ARL8B	0	-0.182399	0.12	0.43	0	NS
DPM2	0	0.150388	0.123	0.433	0	NS
EIF4A3	0	0.186117	0.133	0.443	0	NS
ERG28	0	-0.04112	0.121	0.431	0	NS
FAM120A	0	-0.457203	0.081	0.391	0	NS
FARP1	0	-0.289796	0.106	0.416	0	NS
OXLD1	0	-0.098272	0.109	0.419	0	NS
RNASEH2C	0	-0.311771	0.11	0.42	0	NS
USP16	0	0.0521405	0.126	0.436	0	NS
FNBP4	0	-0.270514	0.1	0.41	0	NS
VPS36	0	-0.436176	0.095	0.404	0	NS
ATP6V1H	0	-0.368392	0.113	0.422	0	NS
BNIP2	0	-0.0858773	0.107	0.416	0	NS
CBX1	0	0.176876	0.125	0.434	0	NS
SQLE	0	-0.240322	0.139	0.448	0	NS
TAF15	0	0.159721	0.126	0.435	0	NS
VEGFA	0	-0.954519	0.078	0.387	0	DN
ZDHHC4	0	-0.602387	0.073	0.382	0	DN
SERINC1	0	-0.0943936	0.1	0.409	0	NS
B4GALT3	0	0.0911941	0.13	0.438	0	NS
FAM204A	0	-0.0469388	0.116	0.424	0	NS
GON4L	0	-0.44945	0.078	0.386	0	NS
ILVBL	0	-0.0719663	0.084	0.392	0	NS
LRP5	0	-0.645891	0.076	0.384	0	DN
MAML2	0	-1.01157	0.083	0.391	0	DN
MAP3K13	0	-0.285354	0.138	0.446	0	NS
MAPRE1	0	0.0580438	0.131	0.439	0	NS
PCIF1	0	-0.273983	0.08	0.388	0	NS
PHYKPL	0	-0.616321	0.065	0.373	0	DN
RNF10	0	0.131226	0.136	0.444	0	NS
SHC1	0	-0.19516	0.12	0.428	0	NS
SPOP	0	-0.62256	0.078	0.386	0	DN
WNK1	0	0.320207	0.124	0.432	0	NS
G3BP2	0	-0.207632	0.101	0.409	0	NS
NRBP1	0	0.329859	0.143	0.45	0	NS
OSER1	0	-0.506014	0.089	0.396	0	DN
RAP1A	0	0.289576	0.144	0.451	0	NS
SEZ6L2	0	-0.656045	0.086	0.393	0	DN
SWI5	0	-0.428606	0.089	0.396	0	NS
TMEM167A	0	0.275785	0.156	0.463	0	NS
AGPAT1	0	-0.417613	0.084	0.391	0	NS
C9orf78	0	0.00179693	0.126	0.433	0	NS
CRIPT	0	-0.231181	0.113	0.42	0	NS
EIF2AK4	0	-0.447933	0.085	0.392	0	NS
MEF2C	0	-0.734155	0.06	0.367	0	DN
MRPS24	0	-0.401891	0.112	0.419	0	NS
NBN	0	0.362939	0.134	0.441	0	NS
SMIM15	0	0.0979696	0.117	0.424	0	NS
SUMF1	0	-0.827523	0.068	0.375	0	DN
THRA	0	-0.526457	0.063	0.37	0	DN
TMOD3	0	-0.217474	0.106	0.413	0	NS
TTC19	0	-0.818952	0.078	0.385	0	DN
WAC-AS1	0	-0.791668	0.074	0.381	0	DN
WWTR1	0	-0.144798	0.112	0.419	0	NS
BCKDK	0	-0.201683	0.1	0.407	0	NS
CCAR1	0	-0.220602	0.1	0.407	0	NS
FAM96A	0	0.395442	0.215	0.521	0	NS
AFG3L2	0	0.113446	0.116	0.422	0	NS
DLGAP4	0	0.136037	0.116	0.422	0	NS
EFR3A	0	0.262358	0.122	0.428	0	NS
EXOSC5	0	-0.45356	0.113	0.419	0	NS
GPRC5B	0	-1.03111	0.064	0.37	0	DN
PRPSAP1	0	-0.127482	0.129	0.435	0	NS
TFAM	0	0.0255961	0.105	0.411	0	NS
TOX4	0	-0.015375	0.104	0.41	0	NS
VASP	0	-0.0133927	0.138	0.444	0	NS
VAT1	0	-0.00478606	0.107	0.413	0	NS
MCUR1	0	0.22396	0.151	0.456	0	NS
MOB1A	0	0.387584	0.154	0.459	0	NS
MTRNR2L8	0	0.244325	0.157	0.462	0	NS
NDUFS3	0	0.0587096	0.156	0.461	0	NS
PAICS	0	0.146996	0.154	0.459	0	NS
TMEM45A	0	0.200326	0.141	0.446	0	NS
WAC	0	-0.213285	0.094	0.399	0	NS
ALG3	0	-0.140394	0.123	0.428	0	NS
ARPC5L	0	0.563009	0.184	0.489	0	UP
ATF3	0	-1.37922	0.07	0.375	0	DN
BAD	0	-0.0543802	0.134	0.439	0	NS
HNRNPL	0	-0.199979	0.116	0.421	0	NS
HSPG2	0	-0.680939	0.06	0.365	0	DN
IL13RA1	0	0.309497	0.103	0.408	0	NS
UBE2K	0	0.237855	0.138	0.443	0	NS
ZBTB38	0	-0.524356	0.078	0.383	0	DN
AARD	0	0.243772	0.167	0.472	0	NS
ACIN1	0	0.021361	0.101	0.405	0	NS
ANXA1	0	-0.0209118	0.211	0.515	0	NS
MFSD1	0	-0.360527	0.09	0.394	0	NS
PIN1	0	0.210761	0.157	0.461	0	NS
SDR39U1	0	-0.263855	0.095	0.399	0	NS
ADSL	0	0.111993	0.138	0.442	0	NS
ATP6V1E1	0	0.131486	0.123	0.427	0	NS
FAM192A	0	-0.373963	0.104	0.408	0	NS
KLHL24	0	-0.582869	0.075	0.379	0	DN
SCARB2	0	0.0587808	0.121	0.425	0	NS
SESTD1	0	-0.492895	0.08	0.384	0	NS
SF3A1	0	0.218852	0.124	0.428	0	NS
VPS4A	0	-0.0133851	0.116	0.42	0	NS
SOX10	0	-1.00705	0.05	0.354	0	DN
EIF2A	0	0.141129	0.152	0.455	0	NS
ADD1	0	-0.414359	0.072	0.375	0	NS
BOD1	0	-0.148481	0.105	0.408	0	NS
DIDO1	0	-0.502073	0.081	0.384	0	DN
PCYOX1	0	-0.596686	0.069	0.372	0	DN
PDE4D	0	-1.83201	0.028	0.331	0	DN
PPP6R2	0	-0.527398	0.079	0.382	0	DN
PTP4A1	0	-0.195806	0.14	0.443	0	NS
SCAMP4	0	-0.322555	0.07	0.373	0	NS
TMEM248	0	0.292025	0.125	0.428	0	NS
MRPL54	0	0.263164	0.142	0.444	0	NS
TCERG1	0	-0.235787	0.09	0.392	0	NS
COQ8A	0	-0.779039	0.065	0.367	0	DN
DCAF8	0	-0.402694	0.079	0.381	0	NS
DDX1	0	0.0202032	0.109	0.411	0	NS
FBXW5	0	0.126745	0.13	0.432	0	NS
MAD2L2	0	0.206564	0.126	0.428	0	NS
NUDCD2	0	0.0262225	0.137	0.439	0	NS
RRP7A	0	0.18368	0.131	0.433	0	NS
TIAL1	0	0.184742	0.132	0.434	0	NS
XAB2	0	-0.396132	0.074	0.376	0	NS
UBE2A	0	0.556838	0.168	0.47	0	UP
CAT	0	-0.463279	0.097	0.398	0	NS
MPHOSPH10	0	-0.282801	0.092	0.393	0	NS
SLC25A32	0	-0.378642	0.095	0.396	0	NS
UPF2	0	-0.112601	0.092	0.393	0	NS
ZHX1	0	-0.275856	0.092	0.393	0	NS
CBX6	0	-0.75704	0.059	0.36	0	DN
CCNG2	0	-1.14847	0.056	0.357	0	DN
CCPG1	0	-0.278439	0.078	0.379	0	NS
DHX9	0	0.210833	0.116	0.417	0	NS
FLYWCH2	0	0.16121	0.121	0.422	0	NS
FOXP1	0	-0.780877	0.077	0.378	0	DN
GSPT1	0	-0.328084	0.114	0.415	0	NS
KANSL1	0	-0.742062	0.066	0.367	0	DN
KIF21A	0	-0.490441	0.075	0.376	0	NS
NBR1	0	-0.581808	0.065	0.366	0	DN
NUBP2	0	0.230747	0.138	0.439	0	NS
PTOV1	0	0.225293	0.138	0.439	0	NS
PTPN14	0	-1.20414	0.057	0.358	0	DN
TMEM214	0	-0.262178	0.08	0.381	0	NS
TMEM70	0	0.102526	0.126	0.427	0	NS
DAXX	0	-0.491043	0.088	0.388	0	NS
FIP1L1	0	-0.273988	0.094	0.394	0	NS
JPX	0	-0.163129	0.104	0.404	0	NS
RPL26L1	0	0.281748	0.145	0.445	0	NS
THAP7	0	-0.0517463	0.1	0.4	0	NS
VAMP3	0	0.151144	0.103	0.403	0	NS
EMP1	0	-0.682555	0.066	0.366	0	DN
HDHD5	0	-0.151882	0.108	0.408	0	NS
SLC41A3	0	-0.560214	0.083	0.383	0	DN
UACA	0	-0.441691	0.07	0.37	0	NS
ZNF302	0	-0.770271	0.067	0.367	0	DN
AARS	0	-0.433919	0.101	0.4	0	NS
BAIAP2L1	0	-0.626785	0.096	0.395	0	DN
DCTPP1	0	0.1545	0.155	0.454	0	NS
ISYNA1	0	-0.243738	0.098	0.397	0	NS
PTBP3	0	-0.371659	0.106	0.405	0	NS
RERG	0	-2.29604	0.041	0.34	0	DN
APMAP	0	0.23269	0.132	0.431	0	NS
ARHGAP21	0	-0.695295	0.072	0.371	0	DN
CLCN3	0	-0.65654	0.064	0.363	0	DN
FAM129B	0	-0.306395	0.071	0.37	0	NS
GUSB	0	0.311901	0.125	0.424	0	NS
KLF3	0	-0.539182	0.082	0.381	0	DN
MRPS33	0	0.457946	0.174	0.473	0	NS
MUC1	0	-1.46818	0.062	0.361	0	DN
NSRP1	0	-0.0903403	0.085	0.384	0	NS
PRKAR2A	0	-0.347123	0.08	0.379	0	NS
RBFOX2	0	-0.907371	0.057	0.356	0	DN
RORA	0	-0.740891	0.053	0.352	0	DN
RTKN	0	-0.421349	0.077	0.376	0	NS
SH3BGRL	0	-0.419205	0.174	0.473	0	NS
WDR46	0	-0.566291	0.08	0.379	0	DN
ZFPL1	0	-0.213125	0.115	0.414	0	NS
BCL2L1	0	-0.0765569	0.094	0.392	0	NS
DTNB	0	-0.490934	0.102	0.4	0	NS
FAM49B	0	0.505534	0.197	0.495	0	UP
C8orf82	0	-0.41055	0.094	0.391	0	NS
CDC26	0	-0.0125938	0.105	0.402	0	NS
NRDC	0	0.47549	0.149	0.446	0	NS
RFXANK	0	-0.0282438	0.103	0.4	0	NS
SNF8	0	-0.155439	0.102	0.399	0	NS
SRD5A1	0	-1.01952	0.105	0.402	0	DN
ABI1	0	0.148186	0.123	0.42	0	NS
C1orf35	0	-0.0893067	0.111	0.408	0	NS
CTDSP2	0	-0.484725	0.083	0.38	0	NS
DAAM1	0	-0.812641	0.072	0.369	0	DN
GPATCH8	0	-0.759187	0.063	0.36	0	DN
HSBP1L1	0	-0.411191	0.113	0.41	0	NS
KIFAP3	0	-0.245834	0.074	0.371	0	NS
TOR1AIP1	0	-0.402864	0.074	0.371	0	NS
TRIM47	0	-0.21464	0.114	0.411	0	NS
ZCCHC17	0	-0.00756881	0.116	0.413	0	NS
ZNF326	0	-0.460711	0.076	0.373	0	NS
CHMP2B	0	-0.276038	0.105	0.401	0	NS
OAZ2	0	0.0552671	0.102	0.398	0	NS
PUM1	0	-0.326617	0.092	0.388	0	NS
SMIM20	0	-0.246809	0.096	0.392	0	NS
SPR	0	-0.363587	0.086	0.382	0	NS
TMEM54	0	-0.424271	0.103	0.399	0	NS
USP10	0	-0.156917	0.105	0.401	0	NS
ARHGAP5	0	-0.155313	0.082	0.378	0	NS
GABPB1-AS1	0	-0.99266	0.058	0.354	0	DN
IMMT	0	0.136066	0.117	0.413	0	NS
MED10	0	-0.0808009	0.12	0.416	0	NS
RDH14	0	-0.664368	0.078	0.374	0	DN
USP1	0	-0.000291486	0.133	0.429	0	NS
ANXA6	0	0.556817	0.143	0.438	0	UP
INTS11	0	0.140751	0.111	0.406	0	NS
PYGB	0	-0.419025	0.103	0.398	0	NS
SDAD1	0	-0.352091	0.093	0.388	0	NS
GMCL1	0	-0.408338	0.083	0.378	0	NS
HYI	0	0.267486	0.125	0.42	0	NS
KIDINS220	0	-0.832017	0.057	0.352	0	DN
NARF	0	-0.0334008	0.127	0.422	0	NS
PDXK	0	0.0986737	0.14	0.435	0	NS
PKP1	0	-0.698594	0.064	0.359	0	DN
PRMT1	0	0.507969	0.186	0.481	0	UP
RAD50	0	-0.54642	0.073	0.368	0	DN
SAA1	0	-2.40718	0.135	0.43	0	DN
TXNDC15	0	-0.436391	0.069	0.364	0	NS
ECHDC2	0	-0.437592	0.109	0.403	0	NS
MCRIP1	0	0.474386	0.154	0.448	0	NS
PAK1	0	-0.112721	0.099	0.393	0	NS
PTPN11	0	-0.0730916	0.102	0.396	0	NS
PWP1	0	-0.0492814	0.1	0.394	0	NS
RANBP2	0	-0.0662622	0.087	0.381	0	NS
SAR1B	0	-0.0135259	0.102	0.396	0	NS
SORBS3	0	-0.0880331	0.096	0.39	0	NS
TRIM44	0	-0.567347	0.093	0.387	0	DN
YY1AP1	0	-0.0876608	0.097	0.391	0	NS
C1orf131	0	-0.417974	0.084	0.378	0	NS
FAM173A	0	0.0869377	0.123	0.417	0	NS
LMCD1	0	-0.408852	0.074	0.368	0	NS
NCBP2-AS2	0	0.232976	0.123	0.417	0	NS
PLEKHF2	0	0.0189507	0.116	0.41	0	NS
TNNT1	0	-0.871871	0.065	0.359	0	DN
UBE2N	0	0.528518	0.167	0.46	0	UP
COL9A2	0	-0.862962	0.063	0.356	0	DN
DHPS	0	0.171594	0.127	0.42	0	NS
FGFR1	0	-1.4759	0.051	0.344	0	DN
HIBADH	0	0.12186	0.121	0.414	0	NS
RHOC	0	0.298023	0.138	0.431	0	NS
SEL1L	0	-0.461169	0.063	0.356	0	NS
TMUB1	0	0.163244	0.126	0.419	0	NS
YIPF5	0	-0.114745	0.084	0.377	0	NS
ANKRD10	0	-0.0818093	0.101	0.393	0	NS
CCDC59	0	0.104974	0.11	0.402	0	NS
CEP57	0	-0.30282	0.111	0.403	0	NS
CHD3	0	-0.0756577	0.089	0.381	0	NS
COPB1	0	-0.388625	0.09	0.382	0	NS
DDX27	0	0.00565263	0.112	0.404	0	NS
MCTS1	0	0.406129	0.148	0.44	0	NS
MRPS10	0	-0.286342	0.103	0.395	0	NS
NOSIP	0	0.335095	0.141	0.433	0	NS
PFDN1	0	0.0304944	0.108	0.4	0	NS
PML	0	-0.0736524	0.092	0.384	0	NS
SDC1	0	0.298836	0.151	0.443	0	NS
SLC35B1	0	-0.232114	0.103	0.395	0	NS
SNRNP27	0	-0.184876	0.091	0.383	0	NS
ARFGEF2	0	-0.633933	0.058	0.35	0	DN
JUP	0	-0.202002	0.14	0.432	0	NS
MTX2	0	0.103987	0.118	0.41	0	NS
SRSF6	0	-0.144414	0.083	0.375	0	NS
STAT6	0	-0.698448	0.063	0.355	0	DN
TTC17	0	-0.88352	0.075	0.367	0	DN
ADAM15	0	0.506263	0.174	0.465	0	UP
ANXA7	0	0.246127	0.154	0.445	0	NS
COPG1	0	0.188661	0.143	0.434	0	NS
DCAF7	0	-0.120415	0.101	0.392	0	NS
EHMT2	0	-0.104515	0.099	0.39	0	NS
FOPNL	0	-0.155502	0.098	0.389	0	NS
POP5	0	-0.219154	0.106	0.397	0	NS
PUM3	0	0.0889308	0.107	0.398	0	NS
TFDP2	0	-0.279363	0.097	0.388	0	NS
TMEM263	0	-0.0773844	0.09	0.381	0	NS
YDJC	0	-0.275376	0.108	0.399	0	NS
ZNF704	0	-1.08157	0.036	0.327	0	DN
DNAJB9	0	-0.501011	0.076	0.367	0	DN
MTHFS	0	-0.28111	0.085	0.376	0	NS
NSD1	0	-0.354061	0.083	0.374	0	NS
SMARCC2	0	-0.479021	0.079	0.37	0	NS
SPNS1	0	-0.340154	0.076	0.367	0	NS
STK38	0	-0.83629	0.075	0.366	0	DN
TANC1	0	-0.842067	0.059	0.35	0	DN
TMEM101	0	-1.03698	0.065	0.356	0	DN
TRIB1	0	-1.09703	0.063	0.354	0	DN
TSPYL5	0	-0.299319	0.079	0.37	0	NS
UFL1	0	-0.396903	0.07	0.361	0	NS
AUTS2	0	-1.11185	0.053	0.343	0	DN
C8orf33	0	0.203288	0.154	0.444	0	NS
CCNL2	0	0.118785	0.091	0.381	0	NS
EMC8	0	-0.259466	0.111	0.401	0	NS
ETFB	0	0.159605	0.144	0.434	0	NS
ITPKB	0	-1.15307	0.045	0.335	0	DN
LAMTOR3	0	0.0780232	0.102	0.392	0	NS
LSM6	0	0.220414	0.116	0.406	0	NS
MRPS22	0	-1.84892	0.095	0.385	0	DN
RAP1B	0	0.539134	0.177	0.467	0	UP
RNF145	0	-0.0515108	0.107	0.397	0	NS
UBAC2	0	0.0615122	0.113	0.403	0	NS
BAZ2A	0	-0.288532	0.08	0.37	0	NS
BCCIP	0	0.166775	0.129	0.419	0	NS
FAHD2B	0	-0.836304	0.071	0.361	0	DN
HEBP2	0	-0.00240604	0.118	0.408	0	NS
POLB	0	0.211213	0.118	0.408	0	NS
CD47	0	0.470597	0.162	0.451	0	NS
CSPP1	0	-0.77851	0.051	0.34	0	DN
FAM120AOS	0	-0.170057	0.102	0.391	0	NS
PLOD2	0	-0.319562	0.105	0.394	0	NS
SEPT10	0	-0.169702	0.1	0.389	0	NS
TMEM120A	0	-0.201431	0.098	0.387	0	NS
BOLA1	0	-0.302672	0.073	0.362	0	NS
CCDC88A	0	-0.479726	0.067	0.356	0	NS
[truncated: 2,618 more rows]

## Sheet: Table S4
Table S4. Differential expressed genes in the CEBPB overexpression RNAseq from 4T07 cells
gene_id	CebpbvsCtrl_log2FoldChange	CebpbvsCtrl_pvalue	CebpbvsCtrl_padj	gene_name	gene_chr	gene_start	gene_end	gene_strand	gene_length	gene_biotype	gene_description
ENSMUSG00000035385	-1.00713	0.000113383	0.0970879	Ccl2	11	82035571	82037453	+	1138	protein_coding	chemokine (C-C motif) ligand 2 [Source:MGI Symbol;Acc:MGI:98259]
ENSMUSG00000078921	-2.00495	0.000139787	0.111718	Tgtp2	11	49057194	49064206	-	2938	protein_coding	T cell specific GTPase 2 [Source:MGI Symbol;Acc:MGI:3710083]
ENSMUSG00000026104	-0.907851	0.000272195	0.163154	Stat1	1	52119440	52161865	+	7105	protein_coding	signal transducer and activator of transcription 1 [Source:MGI Symbol;Acc:MGI:103063]
ENSMUSG00000073490	-0.891042	0.00035506	0.18663	Ifi207	1	173723427	173741747	-	3422	protein_coding	interferon activated gene 207 [Source:MGI Symbol;Acc:MGI:2138302]
ENSMUSG00000060550	-1.09115	0.000403259	0.193371	H2-Q7	17	35439155	35443773	+	4265	protein_coding	histocompatibility 2, Q region locus 7 [Source:MGI Symbol;Acc:MGI:95936]
ENSMUSG00000045932	-0.838013	0.0004288	0.193949	Ifit2	19	34550694	34576419	+	3927	protein_coding	interferon-induced protein with tetratricopeptide repeats 2 [Source:MGI Symbol;Acc:MGI:99449]
ENSMUSG00000034459	-0.740778	0.000527287	0.225754	Ifit1	19	34640871	34650009	+	2656	protein_coding	interferon-induced protein with tetratricopeptide repeats 1 [Source:MGI Symbol;Acc:MGI:99450]
ENSMUSG00000105504	-0.907813	0.000778616	0.300128	Gbp5	3	142493978	142522344	+	6637	protein_coding	guanylate binding protein 5 [Source:MGI Symbol;Acc:MGI:2429943]
ENSMUSG00000040328	-1.77218	0.000801143	0.300128	Olfr56	11	48978889	49135387	+	4537	protein_coding	olfactory receptor 56 [Source:MGI Symbol;Acc:MGI:1333785]
ENSMUSG00000031639	-1.04745	0.000843241	0.306326	Tlr3	8	45395665	45411080	-	5207	protein_coding	toll-like receptor 3 [Source:MGI Symbol;Acc:MGI:2156367]
ENSMUSG00000038507	-0.682256	0.000923645	0.309868	Parp12	6	39086410	39118349	-	3995	protein_coding	poly (ADP-ribose) polymerase family, member 12 [Source:MGI Symbol;Acc:MGI:2143990]
ENSMUSG00000073489	-0.814147	0.00098489	0.318603	Ifi204	1	173747293	173766943	-	3561	protein_coding	interferon activated gene 204 [Source:MGI Symbol;Acc:MGI:96429]
ENSMUSG00000037997	-0.748708	0.00100992	0.318603	Parp11	6	127446840	127494261	+	7026	protein_coding	poly (ADP-ribose) polymerase family, member 11 [Source:MGI Symbol;Acc:MGI:2141505]
ENSMUSG00000079363	-0.765525	0.00108325	0.332976	Gbp4	5	105115767	105139586	-	7494	protein_coding	guanylate binding protein 4 [Source:MGI Symbol;Acc:MGI:97072]
ENSMUSG00000062691	-1.23299	0.00132516	0.378238	Cebpzos	17	78916500	78920306	+	1131	protein_coding	CCAAT/enhancer binding protein (C/EBP), zeta, opposite strand [Source:MGI Symbol;Acc:MGI:1915804]
ENSMUSG00000020034	-1.33827	0.00138008	0.384753	Tcp11l2	10	84576626	84614359	+	3438	protein_coding	t-complex 11 (mouse) like 2 [Source:MGI Symbol;Acc:MGI:2444679]
ENSMUSG00000058600	-0.852343	0.00159795	0.435369	Rpl30	15	34440505	34443640	-	3020	protein_coding	ribosomal protein L30 [Source:MGI Symbol;Acc:MGI:98037]
ENSMUSG00000078922	-1.5958	0.0020068	0.534611	Tgtp1	11	48985327	48994172	-	3205	protein_coding	T cell specific GTPase 1 [Source:MGI Symbol;Acc:MGI:98734]
ENSMUSG00000028270	-0.685187	0.00237026	0.591974	Gbp2	3	142620602	142638008	+	2516	protein_coding	guanylate binding protein 2 [Source:MGI Symbol;Acc:MGI:102772]
ENSMUSG00000034422	-0.609752	0.00298928	0.702655	Parp14	16	35832874	35871544	-	9306	protein_coding	poly (ADP-ribose) polymerase family, member 14 [Source:MGI Symbol;Acc:MGI:1919489]
ENSMUSG00000089862	-0.867446	0.00322575	0.729629	Umad1	6	8259288	8459470	+	5018	protein_coding	UMAP1-MVP12 associated (UMA) domain containing 1 [Source:MGI Symbol;Acc:MGI:3840148]
ENSMUSG00000040253	-0.873264	0.00351879	0.736008	Gbp7	3	142530342	142550149	+	5614	protein_coding	guanylate binding protein 7 [Source:MGI Symbol;Acc:MGI:2444421]
ENSMUSG00000037321	-0.68801	0.00355436	0.736008	Tap1	17	34187553	34197225	+	5476	protein_coding	transporter 1, ATP-binding cassette, sub-family B (MDR/TAP) [Source:MGI Symbol;Acc:MGI:98483]
ENSMUSG00000032690	-0.599228	0.00431603	0.832898	Oas2	5	120730333	120749853	-	4451	protein_coding	2'-5' oligoadenylate synthetase 2 [Source:MGI Symbol;Acc:MGI:2180852]
ENSMUSG00000040483	-0.59698	0.00434019	0.832898	Xaf1	11	72301629	72313733	+	4689	protein_coding	XIAP associated factor 1 [Source:MGI Symbol;Acc:MGI:3772572]
ENSMUSG00000058093	-0.923843	0.00462336	0.858907	Zfp729b	13	67589439	67609707	-	4865	protein_coding	zinc finger protein 729b [Source:MGI Symbol;Acc:MGI:2145180]
ENSMUSG00000039997	-0.818017	0.0049448	0.88475	Ifi203	1	173920407	173942672	-	6706	protein_coding	interferon activated gene 203 [Source:MGI Symbol;Acc:MGI:96428]
ENSMUSG00000036304	-1.4543	0.00598567	0.999447	Zdhhc23	16	43965033	43979791	-	5836	protein_coding	zinc finger, DHHC domain containing 23 [Source:MGI Symbol;Acc:MGI:2685625]
ENSMUSG00000028268	-0.577014	0.00665152	0.999447	Gbp3	3	142560026	142573209	+	3265	protein_coding	guanylate binding protein 3 [Source:MGI Symbol;Acc:MGI:1926263]
ENSMUSG00000016496	-0.911844	0.00688381	0.999447	Cd274	19	29367455	29388095	+	3622	protein_coding	CD274 antigen [Source:MGI Symbol;Acc:MGI:1926446]
ENSMUSG00000028037	-0.827057	0.00703124	0.999447	Ifi44	3	151730922	151749960	-	6129	protein_coding	interferon-induced protein 44 [Source:MGI Symbol;Acc:MGI:2443016]
ENSMUSG00000027368	-0.92905	0.00733044	0.999447	Dusp2	2	127336159	127338376	+	2003	protein_coding	dual specificity phosphatase 2 [Source:MGI Symbol;Acc:MGI:101911]
ENSMUSG00000075602	-0.871194	0.00740177	0.999447	Ly6a	15	74994877	74998031	-	1205	protein_coding	lymphocyte antigen 6 complex, locus A [Source:MGI Symbol;Acc:MGI:107527]
ENSMUSG00000015222	-0.723259	0.00766863	0.999447	Map2	1	66175273	66442583	+	16449	protein_coding	microtubule-associated protein 2 [Source:MGI Symbol;Acc:MGI:97175]
ENSMUSG00000057596	-0.820656	0.00809623	0.999447	Trim30d	7	104470014	104507849	-	3758	protein_coding	tripartite motif-containing 30D [Source:MGI Symbol;Acc:MGI:3035181]
ENSMUSG00000030107	-0.554523	0.00811115	0.999447	Usp18	6	121245906	121270917	+	2790	protein_coding	ubiquitin specific peptidase 18 [Source:MGI Symbol;Acc:MGI:1344364]
ENSMUSG00000046573	-0.730383	0.00904244	0.999447	Lyrm4	13	35978395	36117526	-	2086	protein_coding	LYR motif containing 4 [Source:MGI Symbol;Acc:MGI:2683538]
ENSMUSG00000054716	-0.800125	0.00991897	0.999447	Zfp771	7	127244274	127254803	+	2009	protein_coding	zinc finger protein 771 [Source:MGI Symbol;Acc:MGI:2442050]
ENSMUSG00000026535	-0.749789	0.0106224	0.999447	Ifi202b	1	173962568	173982744	-	1697	protein_coding	interferon activated gene 202B [Source:MGI Symbol;Acc:MGI:1347083]
ENSMUSG00000062783	-1.52318	0.0109946	0.999447	Csprs	GL456221.1	111572	163011	-	2719	protein_coding	component of Sp100-rs [Source:NCBI gene;Acc:114564]
ENSMUSG00000048852	-1.62261	0.0118594	0.999447	Gm12185	11	48904656	48992226	-	5587	protein_coding	predicted gene 12185 [Source:MGI Symbol;Acc:MGI:3652173]
ENSMUSG00000002728	-0.527591	0.0121532	0.999447	Naa20	2	145902099	145916425	+	3705	protein_coding	N(alpha)-acetyltransferase 20, NatB catalytic subunit [Source:MGI Symbol;Acc:MGI:1915127]
ENSMUSG00000026896	-0.679533	0.0125386	0.999447	Ifih1	2	62595798	62646255	-	8165	protein_coding	interferon induced with helicase C domain 1 [Source:MGI Symbol;Acc:MGI:1918836]
ENSMUSG00000035208	-0.60071	0.0128449	0.999447	Slfn8	11	83002158	83020810	-	4091	protein_coding	schlafen 8 [Source:MGI Symbol;Acc:MGI:2672859]
ENSMUSG00000022867	-0.664788	0.0136892	0.999447	Usp25	16	77013706	77116780	+	5201	protein_coding	ubiquitin specific peptidase 25 [Source:MGI Symbol;Acc:MGI:1353655]
ENSMUSG00000060519	-0.590051	0.0140809	0.999447	Tor3a	1	156653617	156674356	-	3892	protein_coding	torsin family 3, member A [Source:MGI Symbol;Acc:MGI:1353652]
ENSMUSG00000104713	-1.00798	0.0142894	0.999447	Gbp6	5	105270702	105293698	-	5954	protein_coding	guanylate binding protein 6 [Source:MGI Symbol;Acc:MGI:2140937]
ENSMUSG00000043263	-1.01958	0.0145878	0.999447	Ifi209	1	173630917	173647928	+	3547	protein_coding	interferon activated gene 209 [Source:MGI Symbol;Acc:MGI:2138243]
ENSMUSG00000090272	-0.598264	0.015321	0.999447	Mndal	1	173849126	173942491	-	3628	protein_coding	myeloid nuclear differentiation antigen like [Source:MGI Symbol;Acc:MGI:3780953]
ENSMUSG00000044763	-0.569656	0.0179885	0.999447	Trmt10c	16	56032609	56037819	-	3002	protein_coding	tRNA methyltransferase 10C [Source:MGI Symbol;Acc:MGI:1196261]
ENSMUSG00000040329	-0.994423	0.0182073	0.999447	Il7	3	7569994	7613760	-	5664	protein_coding	interleukin 7 [Source:MGI Symbol;Acc:MGI:96561]
ENSMUSG00000068245	-0.508982	0.0201456	0.999447	Phf11d	14	59347407	59365470	-	4498	protein_coding	PHD finger protein 11D [Source:MGI Symbol;Acc:MGI:1277133]
ENSMUSG00000037465	-0.620494	0.020511	0.999447	Klf10	15	38291463	38300706	-	4179	protein_coding	Kruppel-like factor 10 [Source:MGI Symbol;Acc:MGI:1101353]
ENSMUSG00000026096	-0.787858	0.021254	0.999447	Osgepl1	1	53313624	53326343	+	6147	protein_coding	O-sialoglycoprotein endopeptidase-like 1 [Source:MGI Symbol;Acc:MGI:1919335]
ENSMUSG00000116953	-0.976577	0.0214029	0.999447	9030025P20Rik	17	14978468	14991572	+	3999	protein_coding	RIKEN cDNA 9030025P20 gene [Source:MGI Symbol;Acc:MGI:3583895]
ENSMUSG00000026222	-0.522801	0.0217012	0.999447	Sp100	1	85649988	85709998	+	7556	protein_coding	nuclear antigen Sp100 [Source:MGI Symbol;Acc:MGI:109561]
ENSMUSG00000044982	-0.990488	0.0221162	0.999447	Sft2d3	18	31909094	31911903	-	2810	protein_coding	SFT2 domain containing 3 [Source:MGI Symbol;Acc:MGI:1914408]
ENSMUSG00000078954	-1.16534	0.0227484	0.999447	Arhgap8	15	84720052	84772207	+	3546	protein_coding	Rho GTPase activating protein 8 [Source:MGI Symbol;Acc:MGI:1920417]
ENSMUSG00000066677	-1.02933	0.0233926	0.999447	Ifi208	1	173673675	173698395	+	5258	protein_coding	interferon activated gene 208 [Source:MGI Symbol;Acc:MGI:2442822]
ENSMUSG00000073409	-0.491667	0.0243819	0.999447	H2-Q6	17	35424850	35430055	+	2085	protein_coding	histocompatibility 2, Q region locus 6 [Source:MGI Symbol;Acc:MGI:95935]
ENSMUSG00000055435	-1.16051	0.0247319	0.999447	Maf	8	115682942	115707794	-	8241	protein_coding	avian musculoaponeurotic fibrosarcoma oncogene homolog [Source:MGI Symbol;Acc:MGI:96909]
ENSMUSG00000027078	-0.578811	0.024911	0.999447	Ube2l6	2	84798828	84810335	+	1996	protein_coding	ubiquitin-conjugating enzyme E2L 6 [Source:MGI Symbol;Acc:MGI:1914500]
ENSMUSG00000032724	-0.589325	0.0249367	0.999447	Abtb2	2	103566310	103718423	+	6032	protein_coding	ankyrin repeat and BTB (POZ) domain containing 2 [Source:MGI Symbol;Acc:MGI:2139365]
ENSMUSG00000019791	-1.17469	0.0256522	0.999447	Hint3	10	30608141	30629632	-	5519	protein_coding	histidine triad nucleotide binding protein 3 [Source:MGI Symbol;Acc:MGI:1914097]
ENSMUSG00000026466	-0.627364	0.026825	0.999447	Tor1aip1	1	156004599	156036480	-	5406	protein_coding	torsin A interacting protein 1 [Source:MGI Symbol;Acc:MGI:3582693]
ENSMUSG00000050565	-0.617486	0.0271105	0.999447	Tor1aip2	1	156035403	156068861	+	9218	protein_coding	torsin A interacting protein 2 [Source:MGI Symbol;Acc:MGI:3582695]
ENSMUSG00000029798	-0.688606	0.0273081	0.999447	Herc6	6	57581000	57664632	+	9292	protein_coding	hect domain and RLD 6 [Source:MGI Symbol;Acc:MGI:1914388]
ENSMUSG00000047735	-0.534936	0.0275286	0.999447	Samd9l	6	3372257	3399572	-	5427	protein_coding	sterile alpha motif domain containing 9-like [Source:MGI Symbol;Acc:MGI:1343184]
ENSMUSG00000029380	-0.570602	0.0281368	0.999447	Cxcl1	5	90891241	90893115	+	1875	protein_coding	chemokine (C-X-C motif) ligand 1 [Source:MGI Symbol;Acc:MGI:108068]
ENSMUSG00000090215	-0.600927	0.0288648	0.999447	Trim34b	7	104329471	104336909	+	1850	protein_coding	tripartite motif-containing 34B [Source:MGI Symbol;Acc:MGI:4821264]
ENSMUSG00000023947	-0.516596	0.0295873	0.999447	Nfkbie	17	45555703	45563169	+	3045	protein_coding	nuclear factor of kappa light polypeptide gene enhancer in B cells inhibitor, epsilon [Source:MGI Symbol;Acc:MGI:1194908]
ENSMUSG00000062116	-0.708779	0.0300723	0.999447	Zfp954	7	7114690	7121488	-	2394	protein_coding	zinc finger protein 954 [Source:MGI Symbol;Acc:MGI:1917764]
ENSMUSG00000026946	-0.457228	0.0305829	0.999447	Nmi	2	51948487	51973494	-	2001	protein_coding	N-myc (and STAT) interactor [Source:MGI Symbol;Acc:MGI:1928368]
ENSMUSG00000030921	-0.596035	0.0306348	0.999447	Trim30a	7	104409025	104465193	-	4111	protein_coding	tripartite motif-containing 30A [Source:MGI Symbol;Acc:MGI:98178]
ENSMUSG00000030654	-0.811376	0.0311753	0.999447	Arl6ip1	7	118118891	118129662	-	2482	protein_coding	ADP-ribosylation factor-like 6 interacting protein 1 [Source:MGI Symbol;Acc:MGI:1858943]
ENSMUSG00000069255	-0.806502	0.0315062	0.999447	Dusp22	13	30659999	30711231	+	5108	protein_coding	dual specificity phosphatase 22 [Source:MGI Symbol;Acc:MGI:1915926]
ENSMUSG00000002326	-0.686046	0.0316259	0.999447	Gmpr2	14	55671941	55679200	+	3925	protein_coding	guanosine monophosphate reductase 2 [Source:MGI Symbol;Acc:MGI:1917903]
ENSMUSG00000028274	-0.511241	0.0321779	0.999447	Rngtt	4	33310311	33502614	+	7094	protein_coding	RNA guanylyltransferase and 5'-phosphatase [Source:MGI Symbol;Acc:MGI:1329041]
ENSMUSG00000071350	-0.554683	0.0326384	0.999447	Setdb2	14	59402009	59440884	-	4047	protein_coding	SET domain, bifurcated 2 [Source:MGI Symbol;Acc:MGI:2685139]
ENSMUSG00000049502	-0.520246	0.03293	0.999447	Dtx3l	16	35926511	35939151	-	5725	protein_coding	deltex 3-like, E3 ubiquitin ligase [Source:MGI Symbol;Acc:MGI:2656973]
ENSMUSG00000062110	-0.666396	0.0330987	0.999447	Scfd2	5	74204816	74531759	-	8196	protein_coding	Sec1 family domain containing 2 [Source:MGI Symbol;Acc:MGI:2443446]
ENSMUSG00000041135	-0.671905	0.0336056	0.999447	Ripk2	4	16122733	16163647	-	2816	protein_coding	receptor (TNFRSF)-interacting serine-threonine kinase 2 [Source:MGI Symbol;Acc:MGI:1891456]
ENSMUSG00000024642	-0.708321	0.0339528	0.999447	Tle4	19	14448072	14598051	-	4640	protein_coding	transducin-like enhancer of split 4 [Source:MGI Symbol;Acc:MGI:104633]
ENSMUSG00000060002	-0.739317	0.034599	0.999447	Chpt1	10	88452745	88504073	-	8324	protein_coding	choline phosphotransferase 1 [Source:MGI Symbol;Acc:MGI:2384841]
ENSMUSG00000046879	-0.431497	0.0346809	0.999447	Irgm1	11	48861968	48871683	-	5810	protein_coding	immunity-related GTPase family M member 1 [Source:MGI Symbol;Acc:MGI:107567]
ENSMUSG00000028690	-0.658226	0.0358372	0.999447	Mmachc	4	116702279	116708406	-	2224	protein_coding	methylmalonic aciduria cblC type, with homocystinuria [Source:MGI Symbol;Acc:MGI:1914346]
ENSMUSG00000029298	-0.562403	0.0360766	0.999447	Gbp9	5	105077630	105139539	-	5173	protein_coding	guanylate-binding protein 9 [Source:MGI Symbol;Acc:MGI:3605620]
ENSMUSG00000075266	-0.80925	0.0368614	0.999447	Cenpw	10	30194569	30200560	-	4211	protein_coding	centromere protein W [Source:MGI Symbol;Acc:MGI:1913561]
ENSMUSG00000021359	-0.571308	0.0379773	0.999447	Tfap2a	13	40715302	40738376	-	4903	protein_coding	transcription factor AP-2, alpha [Source:MGI Symbol;Acc:MGI:104671]
ENSMUSG00000021025	-0.56761	0.0385502	0.999447	Nfkbia	12	55489410	55492647	-	1610	protein_coding	nuclear factor of kappa light polypeptide gene enhancer in B cells inhibitor, alpha [Source:MGI Symbol;Acc:MGI:104741]
ENSMUSG00000003062	-0.647432	0.0411683	0.999447	Stard3nl	13	19357676	19395795	-	5600	protein_coding	STARD3 N-terminal like [Source:MGI Symbol;Acc:MGI:1923455]
ENSMUSG00000023961	-0.584496	0.0413949	0.999447	Enpp4	17	44096308	44105809	-	4560	protein_coding	ectonucleotide pyrophosphatase/phosphodiesterase 4 [Source:MGI Symbol;Acc:MGI:2682634]
ENSMUSG00000032661	-0.542969	0.0414616	0.999447	Oas3	5	120753098	120777661	-	7069	protein_coding	2'-5' oligoadenylate synthetase 3 [Source:MGI Symbol;Acc:MGI:2180850]
ENSMUSG00000042901	-0.498966	0.0417636	0.999447	Aida	1	183296590	183325476	+	6175	protein_coding	axin interactor, dorsalization associated [Source:MGI Symbol;Acc:MGI:1919737]
ENSMUSG00000037730	-0.576991	0.0419117	0.999447	Mynn	3	30602065	30619873	+	6764	protein_coding	myoneurin [Source:MGI Symbol;Acc:MGI:1931415]
ENSMUSG00000096696	-0.853937	0.0420625	0.999447	Zfp960	17	17064113	17089628	+	2667	protein_coding	zinc finger protein 960 [Source:MGI Symbol;Acc:MGI:3052731]
ENSMUSG00000039501	-0.43517	0.0422761	0.999447	Znfx1	2	167035793	167063015	-	8189	protein_coding	zinc finger, NFX1-type containing 1 [Source:MGI Symbol;Acc:MGI:2138982]
ENSMUSG00000052776	-0.441766	0.0423824	0.999447	Oas1a	5	120896256	120907521	-	1885	protein_coding	2'-5' oligoadenylate synthetase 1A [Source:MGI Symbol;Acc:MGI:2180860]
ENSMUSG00000020464	-0.461586	0.0428734	0.999447	Pnpt1	11	29130744	29161828	+	3516	protein_coding	polyribonucleotide nucleotidyltransferase 1 [Source:MGI Symbol;Acc:MGI:1918951]
ENSMUSG00000037887	-0.526496	0.0437716	0.999447	Dusp8	7	142079490	142095843	-	4870	protein_coding	dual specificity phosphatase 8 [Source:MGI Symbol;Acc:MGI:106626]
ENSMUSG00000078853	-0.524574	0.044046	0.999447	Igtp	11	58199556	58207591	+	2022	protein_coding	interferon gamma induced GTPase [Source:MGI Symbol;Acc:MGI:107729]
ENSMUSG00000021591	-0.574116	0.0457713	0.999447	Glrx	13	75839868	75850154	+	5494	protein_coding	glutaredoxin [Source:MGI Symbol;Acc:MGI:2135625]
ENSMUSG00000029821	-0.639028	0.0469724	0.999447	Gsdme	6	50188888	50263862	-	12742	protein_coding	gasdermin E [Source:MGI Symbol;Acc:MGI:1889850]
ENSMUSG00000020653	-0.535747	0.0473747	0.999447	Klf11	12	24651274	24662789	+	4340	protein_coding	Kruppel-like factor 11 [Source:MGI Symbol;Acc:MGI:2653368]
ENSMUSG00000000275	-0.431294	0.0480671	0.999447	Trim25	11	88999376	89020293	+	5754	protein_coding	tripartite motif-containing 25 [Source:MGI Symbol;Acc:MGI:102749]
ENSMUSG00000074896	-0.517945	0.0499313	0.999447	Ifit3	19	34583531	34588731	+	1745	protein_coding	interferon-induced protein with tetratricopeptide repeats 3 [Source:MGI Symbol;Acc:MGI:1101055]
ENSMUSG00000028998	3.01821	0.00792287	0.999447	Tomm7	5	23838944	23844161	-	1125	protein_coding	translocase of outer mitochondrial membrane 7 [Source:MGI Symbol;Acc:MGI:1913419]
ENSMUSG00000024327	2.97505	0.000392155	0.193371	Slc39a7	17	34028267	34031690	-	2594	protein_coding	solute carrier family 39 (zinc transporter), member 7 [Source:MGI Symbol;Acc:MGI:95909]
ENSMUSG00000056501	2.23648	0.00236593	0.591974	Cebpb	2	167688915	167690418	+	1504	protein_coding	CCAAT/enhancer binding protein (C/EBP), beta [Source:MGI Symbol;Acc:MGI:88373]
ENSMUSG00000028062	2.10281	0.000196841	0.147483	Lamtor2	3	88549819	88553074	-	1218	protein_coding	late endosomal/lysosomal adaptor, MAPK and MTOR activator 2 [Source:MGI Symbol;Acc:MGI:1932697]
ENSMUSG00000070713	2.08276	0.035929	0.999447	Gm10282	8	72304110	72305260	-	1151	protein_coding	predicted pseudogene 10282 [Source:MGI Symbol;Acc:MGI:3704312]
ENSMUSG00000063019	1.90532	0.000257868	0.162701	Manbal	2	157367594	157396763	+	1107	protein_coding	mannosidase, beta A, lysosomal-like [Source:MGI Symbol;Acc:MGI:1916411]
ENSMUSG00000060032	1.9052	0.0467134	0.999447	H2afj	6	136808244	136810074	+	1831	protein_coding	H2A histone family, member J [Source:MGI Symbol;Acc:MGI:3606192]
ENSMUSG00000026385	1.88995	0.00122524	0.358249	Dbi	1	120113280	120121078	-	1422	protein_coding	diazepam binding inhibitor [Source:MGI Symbol;Acc:MGI:94865]
ENSMUSG00000020544	1.8691	0.012041	0.999447	Cox11	11	90638173	90644931	+	1423	protein_coding	cytochrome c oxidase assembly protein 11, copper chaperone [Source:MGI Symbol;Acc:MGI:1917052]
ENSMUSG00000020738	1.69253	6.0502493170768e-06	0.0115686	Sumo2	11	115523102	115536276	-	1736	protein_coding	small ubiquitin-like modifier 2 [Source:MGI Symbol;Acc:MGI:2158813]
ENSMUSG00000056629	1.68081	0.000684943	0.273703	Fkbp2	19	6977741	6980461	-	663	protein_coding	FK506 binding protein 2 [Source:MGI Symbol;Acc:MGI:95542]
ENSMUSG00000079941	1.66594	0.0267947	0.999447	Gm11273	13	21501029	21501418	-	390	protein_coding	predicted gene 11273 [Source:MGI Symbol;Acc:MGI:3649411]
ENSMUSG00000015478	1.66139	0.0191616	0.999447	Rnf5	17	34601091	34603690	-	1483	protein_coding	ring finger protein 5 [Source:MGI Symbol;Acc:MGI:1860076]
ENSMUSG00000006335	1.5809	0.00510038	0.886135	Tfpt	7	3620324	3629929	-	1201	protein_coding	TCF3 (E2A) fusion partner [Source:MGI Symbol;Acc:MGI:1916964]
ENSMUSG00000079480	1.48588	0.0198914	0.999447	Pin4	X	102119447	102127669	+	651	protein_coding	protein (peptidyl-prolyl cis/trans isomerase) NIMA-interacting, 4 (parvulin) [Source:MGI Symbol;Acc:MGI:1916963]
ENSMUSG00000067847	1.47595	0.0132491	0.999447	Romo1	2	156144039	156145797	+	747	protein_coding	reactive oxygen species modulator 1 [Source:MGI Symbol;Acc:MGI:1914317]
ENSMUSG00000034706	1.47557	0.0266995	0.999447	Dnaic2	11	114727408	114757889	+	4568	protein_coding	dynein, axonemal, intermediate chain 2 [Source:MGI Symbol;Acc:MGI:2685574]
ENSMUSG00000020491	1.47172	0.00271743	0.65153	2810021J22Rik	11	58867216	58883288	+	3928	protein_coding	RIKEN cDNA 2810021J22 gene [Source:MGI Symbol;Acc:MGI:1917194]
ENSMUSG00000071654	1.45883	0.0456888	0.999447	Uqcc3	19	8880016	8880933	-	829	protein_coding	ubiquinol-cytochrome c reductase complex assembly factor 3 [Source:MGI Symbol;Acc:MGI:2147553]
ENSMUSG00000078570	1.42614	0.00534633	0.915598	1110065P20Rik	4	124849080	124851196	-	2069	protein_coding	RIKEN cDNA 1110065P20 gene [Source:MGI Symbol;Acc:MGI:1916170]
ENSMUSG00000029402	1.38472	0.0242481	0.999447	Snrnp35	5	124483134	124491124	+	1347	protein_coding	small nuclear ribonucleoprotein 35 (U11/U12) [Source:MGI Symbol;Acc:MGI:1923417]
ENSMUSG00000024925	1.35468	0.0291068	0.999447	Rnaseh2c	19	5601873	5603439	+	1455	protein_coding	ribonuclease H2, subunit C [Source:MGI Symbol;Acc:MGI:1915459]
ENSMUSG00000071014	1.34391	0.0126719	0.999447	Ndufb6	4	40270591	40279421	-	659	protein_coding	NADH:ubiquinone oxidoreductase subunit B6 [Source:MGI Symbol;Acc:MGI:2684983]
ENSMUSG00000020163	1.33769	0.0141312	0.999447	Uqcr11	10	80402997	80406830	-	641	protein_coding	ubiquinol-cytochrome c reductase, complex III subunit XI [Source:MGI Symbol;Acc:MGI:1913844]
ENSMUSG00000025169	1.32485	0.0276749	0.999447	Ogfod3	11	121177591	121204711	-	1308	protein_coding	2-oxoglutarate and iron-dependent oxygenase domain containing 3 [Source:MGI Symbol;Acc:MGI:1913429]
ENSMUSG00000045752	1.28971	0.012347	0.999447	Tssc4	7	143069249	143071093	+	1845	protein_coding	tumor-suppressing subchromosomal transferable fragment 4 [Source:MGI Symbol;Acc:MGI:1861712]
ENSMUSG00000037022	1.24024	0.00855373	0.999447	Mmaa	8	79263598	79294937	-	6023	protein_coding	methylmalonic aciduria (cobalamin deficiency) type A [Source:MGI Symbol;Acc:MGI:1923805]
ENSMUSG00000020680	1.23982	0.00356093	0.736008	Taf15	11	83473086	83506743	+	2919	protein_coding	TATA-box binding protein associated factor 15 [Source:MGI Symbol;Acc:MGI:1917689]
ENSMUSG00000056054	1.234	0.0303686	0.999447	S100a8	3	90668978	90670035	+	694	protein_coding	S100 calcium binding protein A8 (calgranulin A) [Source:MGI Symbol;Acc:MGI:88244]
ENSMUSG00000020736	1.21375	0.0136468	0.999447	Nt5c	11	115490420	115491862	-	1140	protein_coding	5',3'-nucleotidase, cytosolic [Source:MGI Symbol;Acc:MGI:1354954]
ENSMUSG00000047617	1.20943	0.0232664	0.999447	Paxx	2	25455141	25461094	-	2066	protein_coding	non-homologous end joining factor [Source:MGI Symbol;Acc:MGI:2442831]
ENSMUSG00000038374	1.20846	0.00630455	0.999447	Rbm8a	3	96629933	96633791	+	3215	protein_coding	RNA binding motif protein 8a [Source:MGI Symbol;Acc:MGI:1913129]
ENSMUSG00000024301	1.20063	0.0231099	0.999447	Kifc5b	17	26917091	26932579	+	2627	protein_coding	kinesin family member C5B [Source:MGI Symbol;Acc:MGI:2137414]
ENSMUSG00000032593	1.19286	0.040224	0.999447	Amigo3	9	108053159	108055701	+	2543	protein_coding	adhesion molecule with Ig like domain 3 [Source:MGI Symbol;Acc:MGI:2444854]
ENSMUSG00000022223	1.19126	0.0349644	0.999447	Sdr39u1	14	55897283	55900293	-	2469	protein_coding	short chain dehydrogenase/reductase family 39U, member 1 [Source:MGI Symbol;Acc:MGI:1916876]
ENSMUSG00000038241	1.19071	0.00306422	0.706422	Cep250	2	155956458	155998900	+	10373	protein_coding	centrosomal protein 250 [Source:MGI Symbol;Acc:MGI:108084]
ENSMUSG00000035885	1.1568	0.00886385	0.999447	Cox8a	19	7215158	7217616	-	545	protein_coding	cytochrome c oxidase subunit 8A [Source:MGI Symbol;Acc:MGI:105959]
ENSMUSG00000019659	1.1493	0.0496598	0.999447	Ccdc12	9	110656503	110711606	+	2694	protein_coding	coiled-coil domain containing 12 [Source:MGI Symbol;Acc:MGI:1919904]
ENSMUSG00000029310	1.11983	0.0118689	0.999447	Nudt9	5	104046306	104065379	+	2392	protein_coding	nudix (nucleoside diphosphate linked moiety X)-type motif 9 [Source:MGI Symbol;Acc:MGI:1921417]
ENSMUSG00000038742	1.11595	0.0171649	0.999447	Angptl6	9	20873808	20879727	-	1582	protein_coding	angiopoietin-like 6 [Source:MGI Symbol;Acc:MGI:1917976]
ENSMUSG00000019647	1.11098	0.0190508	0.999447	Sema6a	18	47235598	47368870	-	8778	protein_coding	sema domain, transmembrane domain (TM), and cytoplasmic domain, (semaphorin) 6A [Source:MGI Symbol;Acc:MGI:1203727]
ENSMUSG00000041203	1.10398	0.0221483	0.999447	Trir	8	85026823	85030286	+	902	protein_coding	telomerase RNA component interacting RNase [Source:MGI Symbol;Acc:MGI:1922833]
ENSMUSG00000039648	1.10284	0.04277	0.999447	Kyat1	2	30185124	30205847	-	2923	protein_coding	kynurenine aminotransferase 1 [Source:MGI Symbol;Acc:MGI:1917516]
ENSMUSG00000035047	1.10173	0.0449585	0.999447	Kri1	9	21273457	21287969	-	4182	protein_coding	KRI1 homolog [Source:MGI Symbol;Acc:MGI:2384899]
ENSMUSG00000031458	1.09631	0.013577	0.999447	Coprs	8	13884794	13890281	-	2732	protein_coding	coordinator of PRMT5, differentiation stimulator [Source:MGI Symbol;Acc:MGI:1913673]
ENSMUSG00000006360	1.09335	0.0159563	0.999447	Crip1	12	113146316	113153879	+	2280	protein_coding	cysteine-rich protein 1 (intestinal) [Source:MGI Symbol;Acc:MGI:88501]
ENSMUSG00000027076	1.09107	0.0450978	0.999447	Timm10	2	84826997	84830213	+	815	protein_coding	translocase of inner mitochondrial membrane 10 [Source:MGI Symbol;Acc:MGI:1353429]
ENSMUSG00000030739	1.07619	0.0448744	0.999447	Myh14	7	44605803	44670843	-	7273	protein_coding	myosin, heavy polypeptide 14 [Source:MGI Symbol;Acc:MGI:1919210]
ENSMUSG00000039781	1.07165	0.0434105	0.999447	Cep131	11	120064430	120086827	-	3833	protein_coding	centrosomal protein 131 [Source:MGI Symbol;Acc:MGI:107440]
ENSMUSG00000050605	1.07128	0.0204606	0.999447	Zfp61	7	24291039	24301232	-	4426	protein_coding	zinc finger protein 61 [Source:MGI Symbol;Acc:MGI:99663]
ENSMUSG00000041453	1.07089	0.0421073	0.999447	Rpl21	5	146832890	146837032	+	3400	protein_coding	ribosomal protein L21 [Source:MGI Symbol;Acc:MGI:1278340]
ENSMUSG00000034194	1.06771	0.0425397	0.999447	R3hcc1	14	69697307	69707584	-	2766	protein_coding	R3H domain and coiled-coil containing 1 [Source:MGI Symbol;Acc:MGI:1919093]
ENSMUSG00000039148	1.05436	0.0245246	0.999447	Sart1	19	5377523	5388703	-	5091	protein_coding	squamous cell carcinoma antigen recognized by T cells 1 [Source:MGI Symbol;Acc:MGI:1309453]
ENSMUSG00000042759	1.04357	0.00944846	0.999447	Apobr	7	126584942	126589112	+	3779	protein_coding	apolipoprotein B receptor [Source:MGI Symbol;Acc:MGI:2176230]
ENSMUSG00000080316	1.03191	0.00363703	0.738995	Spaca6	17	17827158	17843009	+	7067	protein_coding	sperm acrosome associated 6 [Source:MGI Symbol;Acc:MGI:1922452]
ENSMUSG00000038690	1.0102	0.0251518	0.999447	Atp5j2	5	145183698	145192062	-	3306	protein_coding	ATP synthase, H+ transporting, mitochondrial F0 complex, subunit F2 [Source:MGI Symbol;Acc:MGI:1927558]
ENSMUSG00000015970	1.00996	0.0274531	0.999447	Chdh	14	30009023	30040527	+	6217	protein_coding	choline dehydrogenase [Source:MGI Symbol;Acc:MGI:1860776]
ENSMUSG00000023064	0.999047	0.0383084	0.999447	Sncg	14	34370274	34374789	-	852	protein_coding	synuclein, gamma [Source:MGI Symbol;Acc:MGI:1298397]
ENSMUSG00000027257	0.993753	0.0271144	0.999447	Pacsin3	2	91255954	91264679	+	4327	protein_coding	protein kinase C and casein kinase substrate in neurons 3 [Source:MGI Symbol;Acc:MGI:1891410]
ENSMUSG00000037638	0.984881	0.0418624	0.999447	Zbtb42	12	112678828	112682747	+	3490	protein_coding	zinc finger and BTB domain containing 42 [Source:MGI Symbol;Acc:MGI:3644133]
ENSMUSG00000039771	0.975121	0.0424318	0.999447	Polr2j	5	136116631	136122947	+	1106	protein_coding	polymerase (RNA) II (DNA directed) polypeptide J [Source:MGI Symbol;Acc:MGI:109582]
ENSMUSG00000016427	0.971457	0.0394979	0.999447	Ndufa1	X	37187588	37191163	-	419	protein_coding	NADH:ubiquinone oxidoreductase subunit A1 [Source:MGI Symbol;Acc:MGI:1929511]
ENSMUSG00000011254	0.969529	0.0321201	0.999447	Thg1l	11	45946843	45955494	-	3015	protein_coding	tRNA-histidine guanylyltransferase 1-like (S. cerevisiae) [Source:MGI Symbol;Acc:MGI:1913878]
ENSMUSG00000034303	0.965795	0.0348282	0.999447	Ccdc15	9	37275835	37348432	-	5773	protein_coding	coiled-coil domain containing 15 [Source:MGI Symbol;Acc:MGI:2444488]
ENSMUSG00000039253	0.958763	0.023213	0.999447	Fn3krp	11	121421401	121431288	+	2520	protein_coding	fructosamine 3 kinase related protein [Source:MGI Symbol;Acc:MGI:2679256]
ENSMUSG00000032221	0.953729	0.0464932	0.999447	Mns1	9	72438011	72462025	+	5363	protein_coding	meiosis-specific nuclear structural protein 1 [Source:MGI Symbol;Acc:MGI:107933]
ENSMUSG00000020069	0.946629	0.0317608	0.999447	Hnrnph3	10	63014664	63024217	-	3151	protein_coding	heterogeneous nuclear ribonucleoprotein H3 [Source:MGI Symbol;Acc:MGI:1926462]
ENSMUSG00000028378	0.944439	0.0295344	0.999447	Ptgr1	4	58965439	58987119	-	2296	protein_coding	prostaglandin reductase 1 [Source:MGI Symbol;Acc:MGI:1914353]
ENSMUSG00000030795	0.944217	0.00758558	0.999447	Fus	7	127967457	127985701	+	11695	protein_coding	fused in sarcoma [Source:MGI Symbol;Acc:MGI:1353633]
ENSMUSG00000019433	0.938734	0.0442153	0.999447	Gipc1	8	83652677	83664694	+	1729	protein_coding	GIPC PDZ domain containing family, member 1 [Source:MGI Symbol;Acc:MGI:1926252]
ENSMUSG00000063511	0.933086	0.00413757	0.826687	Snrnp70	7	45376453	45395742	-	7618	protein_coding	small nuclear ribonucleoprotein 70 (U1) [Source:MGI Symbol;Acc:MGI:98341]
ENSMUSG00000029769	0.9322	0.0353109	0.999447	Ccdc136	6	29396309	29426994	+	4334	protein_coding	coiled-coil domain containing 136 [Source:MGI Symbol;Acc:MGI:1918128]
ENSMUSG00000020483	0.929766	0.00792848	0.999447	Dynll2	11	87979525	87987533	-	2736	protein_coding	dynein light chain LC8-type 2 [Source:MGI Symbol;Acc:MGI:1915347]
ENSMUSG00000040097	0.925225	0.018291	0.999447	Flywch1	17	23752793	23771602	-	4266	protein_coding	FLYWCH-type zinc finger 1 [Source:MGI Symbol;Acc:MGI:2442638]
ENSMUSG00000020287	0.918679	0.0414472	0.999447	Mpg	11	32226505	32232700	+	3752	protein_coding	N-methylpurine-DNA glycosylase [Source:MGI Symbol;Acc:MGI:97073]
ENSMUSG00000040811	0.917365	0.0134318	0.999447	Eml2	7	19176421	19206482	+	3529	protein_coding	echinoderm microtubule associated protein like 2 [Source:MGI Symbol;Acc:MGI:1919455]
ENSMUSG00000032348	0.909684	0.0201456	0.999447	Gsta4	9	78182774	78209349	+	1266	protein_coding	glutathione S-transferase, alpha 4 [Source:MGI Symbol;Acc:MGI:1309515]
ENSMUSG00000063808	0.905741	0.0262912	0.999447	Gpatch1	7	35276536	35318440	-	3791	protein_coding	G patch domain containing 1 [Source:MGI Symbol;Acc:MGI:1914721]
ENSMUSG00000002109	0.897315	0.0318429	0.999447	Ddb2	2	91211572	91236982	-	2736	protein_coding	damage specific DNA binding protein 2 [Source:MGI Symbol;Acc:MGI:1355314]
ENSMUSG00000030814	0.891307	0.0342239	0.999447	Bcl7c	7	127661456	127708933	-	7222	protein_coding	B cell CLL/lymphoma 7C [Source:MGI Symbol;Acc:MGI:1332237]
ENSMUSG00000023764	0.886917	0.0343186	0.999447	Sfi1	11	3131850	3193463	-	7559	protein_coding	Sfi1 homolog, spindle assembly associated (yeast) [Source:MGI Symbol;Acc:MGI:1926137]
ENSMUSG00000053746	0.883203	0.0306897	0.999447	Ptrh1	2	32775786	32777597	+	1135	protein_coding	peptidyl-tRNA hydrolase 1 homolog [Source:MGI Symbol;Acc:MGI:1913779]
ENSMUSG00000037752	0.879997	0.0443127	0.999447	Xkr8	4	132724897	132732546	-	4312	protein_coding	X-linked Kx blood group related 8 [Source:MGI Symbol;Acc:MGI:2685877]
ENSMUSG00000042625	0.877957	0.0254907	0.999447	Safb2	17	56560965	56584585	-	8165	protein_coding	scaffold attachment factor B2 [Source:MGI Symbol;Acc:MGI:2146808]
ENSMUSG00000025145	0.874382	0.0489253	0.999447	Lrrc45	11	120713925	120721128	+	3293	protein_coding	leucine rich repeat containing 45 [Source:MGI Symbol;Acc:MGI:2387183]
ENSMUSG00000039055	0.868932	0.0349257	0.999447	Eme1	11	94644996	94653964	-	2762	protein_coding	essential meiotic structure-specific endonuclease 1 [Source:MGI Symbol;Acc:MGI:3576783]
ENSMUSG00000025870	0.867245	0.0203518	0.999447	Arl10	13	54575015	54581128	+	1729	protein_coding	ADP-ribosylation factor-like 10 [Source:MGI Symbol;Acc:MGI:1930788]
ENSMUSG00000049555	0.866395	0.0461043	0.999447	Tmie	9	110865711	110880113	-	3094	protein_coding	transmembrane inner ear [Source:MGI Symbol;Acc:MGI:2159400]
ENSMUSG00000070319	0.86016	0.0301032	0.999447	Eif3g	9	20894349	20898623	-	1984	protein_coding	eukaryotic translation initiation factor 3, subunit G [Source:MGI Symbol;Acc:MGI:1858258]
ENSMUSG00000022193	0.856458	0.0208131	0.999447	Psmb5	14	54614119	54618022	-	899	protein_coding	proteasome (prosome, macropain) subunit, beta type 5 [Source:MGI Symbol;Acc:MGI:1194513]
ENSMUSG00000027430	0.852842	0.0265984	0.999447	Dtd1	2	144599897	144768758	+	2353	protein_coding	D-tyrosyl-tRNA deacylase 1 [Source:MGI Symbol;Acc:MGI:1913294]
ENSMUSG00000022354	0.85281	0.047279	0.999447	Ndufb9	15	58933756	58939488	+	1031	protein_coding	NADH:ubiquinone oxidoreductase subunit B9 [Source:MGI Symbol;Acc:MGI:1913468]
ENSMUSG00000035835	0.851964	0.0475561	0.999447	Plppr3	10	79860475	79874634	-	4357	protein_coding	phospholipid phosphatase related 3 [Source:MGI Symbol;Acc:MGI:2388640]
ENSMUSG00000029404	0.846301	0.0196378	0.999447	Arl6ip4	5	124116089	124118196	+	1442	protein_coding	ADP-ribosylation factor-like 6 interacting protein 4 [Source:MGI Symbol;Acc:MGI:1929500]
ENSMUSG00000014301	0.84621	0.0201068	0.999447	Pam16	16	4616464	4624988	-	2435	protein_coding	presequence translocase-asssociated motor 16 homolog (S. cerevisiae) [Source:MGI Symbol;Acc:MGI:1913699]
ENSMUSG00000039693	0.842711	0.0349191	0.999447	Msantd3	4	48539935	48561919	+	1973	protein_coding	Myb/SANT-like DNA-binding domain containing 3 [Source:MGI Symbol;Acc:MGI:1913915]
ENSMUSG00000066621	0.83888	0.00509728	0.886135	Tecpr1	5	144194442	144223615	-	12772	protein_coding	tectonin beta-propeller repeat containing 1 [Source:MGI Symbol;Acc:MGI:1917631]
ENSMUSG00000014791	0.838775	0.0487874	0.999447	Elmo3	8	105305601	105310760	+	3485	protein_coding	engulfment and cell motility 3 [Source:MGI Symbol;Acc:MGI:2679007]
ENSMUSG00000001098	0.832291	0.0121804	0.999447	Kctd10	5	114363567	114380508	-	4039	protein_coding	potassium channel tetramerisation domain containing 10 [Source:MGI Symbol;Acc:MGI:2141207]
ENSMUSG00000045193	0.829909	0.0177988	0.999447	Cirbp	10	80165985	80172786	+	2604	protein_coding	cold inducible RNA binding protein [Source:MGI Symbol;Acc:MGI:893588]
ENSMUSG00000019054	0.825791	0.0384173	0.999447	Fis1	5	136953275	136966234	+	1714	protein_coding	fission, mitochondrial 1 [Source:MGI Symbol;Acc:MGI:1913687]
ENSMUSG00000028542	0.799187	0.0319966	0.999447	Slc6a9	4	117834506	117875198	+	5141	protein_coding	solute carrier family 6 (neurotransmitter transporter, glycine), member 9 [Source:MGI Symbol;Acc:MGI:95760]
ENSMUSG00000024953	0.796354	0.0347476	0.999447	Prdx5	19	6906697	6910106	-	2139	protein_coding	peroxiredoxin 5 [Source:MGI Symbol;Acc:MGI:1859821]
ENSMUSG00000028047	0.794896	0.036282	0.999447	Thbs3	3	89215180	89226837	+	4823	protein_coding	thrombospondin 3 [Source:MGI Symbol;Acc:MGI:98739]
ENSMUSG00000070283	0.793303	0.0380607	0.999447	Ndufaf3	9	108565537	108567434	-	1815	protein_coding	NADH:ubiquinone oxidoreductase complex assembly factor 3 [Source:MGI Symbol;Acc:MGI:1913956]
ENSMUSG00000006476	0.786193	0.0101081	0.999447	Nsmf	2	25054355	25062881	+	4896	protein_coding	NMDA receptor synaptonuclear signaling and neuronal migration factor [Source:MGI Symbol;Acc:MGI:1861755]
ENSMUSG00000020277	0.781304	0.039877	0.999447	Pfkl	10	77986947	78010083	-	6675	protein_coding	phosphofructokinase, liver, B-type [Source:MGI Symbol;Acc:MGI:97547]
ENSMUSG00000023905	0.780674	0.0409799	0.999447	Tnfrsf12a	17	23675445	23677468	-	1932	protein_coding	tumor necrosis factor receptor superfamily, member 12a [Source:MGI Symbol;Acc:MGI:1351484]
ENSMUSG00000031273	0.779603	0.033639	0.999447	Col4a6	X	141165403	141474076	-	7973	protein_coding	collagen, type IV, alpha 6 [Source:MGI Symbol;Acc:MGI:2152695]
ENSMUSG00000072946	0.777409	0.0260833	0.999447	Ptgr2	12	84285232	84315832	+	5929	protein_coding	prostaglandin reductase 2 [Source:MGI Symbol;Acc:MGI:1916372]
ENSMUSG00000004815	0.776197	0.0173063	0.999447	Dgkq	5	108646693	108669672	-	7189	protein_coding	diacylglycerol kinase, theta [Source:MGI Symbol;Acc:MGI:102918]
ENSMUSG00000020101	0.76863	0.0314859	0.999447	Vsir	10	60346851	60372684	+	5014	protein_coding	V-set immunoregulatory receptor [Source:MGI Symbol;Acc:MGI:1921298]
ENSMUSG00000058569	0.762711	0.0464026	0.999447	Tmed9	13	55573732	55597697	+	3439	protein_coding	transmembrane p24 trafficking protein 9 [Source:MGI Symbol;Acc:MGI:1914761]
ENSMUSG00000037364	0.760693	0.0256043	0.999447	Srrt	5	137295704	137307674	-	5244	protein_coding	serrate RNA effector molecule homolog (Arabidopsis) [Source:MGI Symbol;Acc:MGI:1933527]
ENSMUSG00000068329	0.756258	0.034341	0.999447	Htra2	6	83051266	83055273	-	2946	protein_coding	HtrA serine peptidase 2 [Source:MGI Symbol;Acc:MGI:1928676]
ENSMUSG00000025410	0.754187	0.0247007	0.999447	Dctn2	10	127266368	127281950	+	4795	protein_coding	dynactin 2 [Source:MGI Symbol;Acc:MGI:107733]
ENSMUSG00000006057	0.749452	0.0401657	0.999447	Atp5g1	11	96068852	96075670	-	4912	protein_coding	ATP synthase, H+ transporting, mitochondrial F0 complex, subunit C1 (subunit 9) [Source:MGI Symbol;Acc:MGI:107653]
ENSMUSG00000032842	0.745424	0.0308516	0.999447	Abcc10	17	46303221	46328352	-	6856	protein_coding	ATP-binding cassette, sub-family C (CFTR/MRP), member 10 [Source:MGI Symbol;Acc:MGI:2386976]
ENSMUSG00000029468	0.741529	0.024943	0.999447	P2rx7	5	122643911	122691432	+	5970	protein_coding	purinergic receptor P2X, ligand-gated ion channel, 7 [Source:MGI Symbol;Acc:MGI:1339957]
ENSMUSG00000032534	0.741369	0.0172935	0.999447	Cep63	9	102584588	102626534	-	9598	protein_coding	centrosomal protein 63 [Source:MGI Symbol;Acc:MGI:2158560]
ENSMUSG00000040272	0.738847	0.0341961	0.999447	Accs	2	93833467	93849943	-	8364	protein_coding	1-aminocyclopropane-1-carboxylate synthase (non-functional) [Source:MGI Symbol;Acc:MGI:1919717]
ENSMUSG00000003873	0.733892	0.022352	0.999447	Bax	7	45461697	45466898	-	1576	protein_coding	BCL2-associated X protein [Source:MGI Symbol;Acc:MGI:99702]
ENSMUSG00000031834	0.729919	0.0296896	0.999447	Pik3r2	8	70768176	70776713	-	4176	protein_coding	phosphoinositide-3-kinase regulatory subunit 2 [Source:MGI Symbol;Acc:MGI:1098772]
ENSMUSG00000033955	0.72983	0.0257166	0.999447	Tnks1bp1	2	85048022	85073048	+	6184	protein_coding	tankyrase 1 binding protein 1 [Source:MGI Symbol;Acc:MGI:2446193]
ENSMUSG00000049488	0.727113	0.0292453	0.999447	Tmem67	4	12039355	12090020	-	7744	protein_coding	transmembrane protein 67 [Source:MGI Symbol;Acc:MGI:1923928]
ENSMUSG00000003970	0.719828	0.0444275	0.999447	Rpl8	15	76904078	76906314	+	1359	protein_coding	ribosomal protein L8 [Source:MGI Symbol;Acc:MGI:1350927]
ENSMUSG00000011158	0.714732	0.0451654	0.999447	Brf1	12	112960085	113000704	-	7788	protein_coding	BRF1, RNA polymerase III transcription initiation factor 90 kDa subunit [Source:MGI Symbol;Acc:MGI:1919558]
ENSMUSG00000006641	0.704714	0.0377878	0.999447	Slc5a6	5	31036036	31048924	-	3991	protein_coding	solute carrier family 5 (sodium-dependent vitamin transporter), member 6 [Source:MGI Symbol;Acc:MGI:2660847]
ENSMUSG00000051427	0.699904	0.0381765	0.999447	Ccdc157	11	4141123	4160293	-	5589	protein_coding	coiled-coil domain containing 157 [Source:MGI Symbol;Acc:MGI:3041210]
ENSMUSG00000022185	0.697751	0.0246219	0.999447	Acin1	14	54642161	54686931	-	10527	protein_coding	apoptotic chromatin condensation inducer 1 [Source:MGI Symbol;Acc:MGI:1891824]
ENSMUSG00000000916	0.685854	0.0304991	0.999447	Nsun5	5	135369953	135376805	+	4317	protein_coding	NOL1/NOP2/Sun domain family, member 5 [Source:MGI Symbol;Acc:MGI:2140844]
ENSMUSG00000018474	0.671765	0.0306116	0.999447	Chd3	11	69343273	69369406	-	8443	protein_coding	chromodomain helicase DNA binding protein 3 [Source:MGI Symbol;Acc:MGI:1344395]
ENSMUSG00000028007	0.667922	0.0416772	0.999447	Snx7	3	117781647	117868936	-	6147	protein_coding	sorting nexin 7 [Source:MGI Symbol;Acc:MGI:1923811]
ENSMUSG00000046434	0.667128	0.0393758	0.999447	Hnrnpa1	15	103240432	103246692	+	3153	protein_coding	heterogeneous nuclear ribonucleoprotein A1 [Source:MGI Symbol;Acc:MGI:104820]
ENSMUSG00000030849	0.661891	0.0252654	0.999447	Fgfr2	7	130162451	133123350	-	10328	protein_coding	fibroblast growth factor receptor 2 [Source:MGI Symbol;Acc:MGI:95523]
ENSMUSG00000021681	0.659647	0.0393084	0.999447	Aggf1	13	95350683	95375352	-	3697	protein_coding	angiogenic factor with G patch and FHA domains 1 [Source:MGI Symbol;Acc:MGI:1913799]
ENSMUSG00000024769	0.656329	0.0155918	0.999447	Cdc42bpg	19	6306456	6325652	+	6099	protein_coding	CDC42 binding protein kinase gamma (DMPK-like) [Source:MGI Symbol;Acc:MGI:2652845]
ENSMUSG00000021287	0.652167	0.023413	0.999447	Xrcc3	12	111803192	111813873	-	2750	protein_coding	X-ray repair complementing defective repair in Chinese hamster cells 3 [Source:MGI Symbol;Acc:MGI:1921585]
ENSMUSG00000020272	0.648614	0.0115504	0.999447	Stk10	11	32533305	32624587	+	5187	protein_coding	serine/threonine kinase 10 [Source:MGI Symbol;Acc:MGI:1099439]
ENSMUSG00000033327	0.645348	0.0329562	0.999447	Tnxb	17	34670535	34719815	+	12209	protein_coding	tenascin XB [Source:MGI Symbol;Acc:MGI:1932137]
ENSMUSG00000031816	0.64502	0.0164775	0.999447	Mthfsd	8	121091628	121108392	-	10586	protein_coding	methenyltetrahydrofolate synthetase domain containing [Source:MGI Symbol;Acc:MGI:2679252]
ENSMUSG00000066357	0.64043	0.0174288	0.999447	Wdr6	9	108572311	108578739	-	4163	protein_coding	WD repeat domain 6 [Source:MGI Symbol;Acc:MGI:1930140]
ENSMUSG00000032295	0.618339	0.0487598	0.999447	Man2c1	9	57130690	57142722	+	7052	protein_coding	mannosidase, alpha, class 2C, member 1 [Source:MGI Symbol;Acc:MGI:1920994]
ENSMUSG00000031266	0.615326	0.0300382	0.999447	Gla	X	134588149	134601125	-	3265	protein_coding	galactosidase, alpha [Source:MGI Symbol;Acc:MGI:1347344]
ENSMUSG00000047793	0.60966	0.0312295	0.999447	Sned1	1	93235841	93301065	+	9491	protein_coding	sushi, nidogen and EGF-like domains 1 [Source:MGI Symbol;Acc:MGI:3045960]
ENSMUSG00000068335	0.605817	0.0456951	0.999447	Dok1	6	83030934	83033471	-	1977	protein_coding	docking protein 1 [Source:MGI Symbol;Acc:MGI:893587]
ENSMUSG00000044037	0.600465	0.0201126	0.999447	Als2cl	9	110879870	110900530	+	5883	protein_coding	ALS2 C-terminal like [Source:MGI Symbol;Acc:MGI:2447532]
ENSMUSG00000071647	0.593128	0.0407103	0.999447	Eml3	19	8929552	8941582	+	4108	protein_coding	echinoderm microtubule associated protein like 3 [Source:MGI Symbol;Acc:MGI:2387612]
ENSMUSG00000025037	0.577464	0.0286628	0.999447	Maoa	X	16619698	16687818	+	4167	protein_coding	monoamine oxidase A [Source:MGI Symbol;Acc:MGI:96915]
ENSMUSG00000067148	0.561938	0.0456667	0.999447	Polr1c	17	46243920	46248054	-	2278	protein_coding	polymerase (RNA) I polypeptide C [Source:MGI Symbol;Acc:MGI:103288]
ENSMUSG00000039457	0.552888	0.0404978	0.999447	Ppl	16	5086291	5132421	-	6893	protein_coding	periplakin [Source:MGI Symbol;Acc:MGI:1194898]
ENSMUSG00000066571	0.543045	0.0436923	0.999447	4931406P16Rik	7	34236707	34313551	-	8239	protein_coding	RIKEN cDNA 4931406P16 gene [Source:MGI Symbol;Acc:MGI:1924311]
ENSMUSG00000031060	0.535651	0.0417861	0.999447	Rbm10	X	20617503	20650901	+	3714	protein_coding	RNA binding motif protein 10 [Source:MGI Symbol;Acc:MGI:2384310]
ENSMUSG00000095041	0.453934	0.0432342	0.999447	AC149090.1	JH584304.1	52190	59690	-	4238	protein_coding
ENSMUSG00000000386	-1.20849	1.31718699108477e-07	0.000789522	Mx1	16	97447035	97462907	-	3785	protein_coding	MX dynamin-like GTPase 1 [Source:MGI Symbol;Acc:MGI:97243]
ENSMUSG00000039146	-1.40459	1.69147758980455e-05	0.0253468	Ifi44l	3	151758737	151762892	-	1376	protein_coding	interferon-induced protein 44 like [Source:MGI Symbol;Acc:MGI:95975]
ENSMUSG00000020641	-1.12213	1.79761223014568e-06	0.00464824	Rsad2	12	26442746	26456452	-	4335	protein_coding	radical S-adenosyl methionine domain containing 2 [Source:MGI Symbol;Acc:MGI:1929628]
ENSMUSG00000054072	-1.36422	1.93598430936323e-06	0.00464824	Iigp1	18	60376029	60392627	+	3121	protein_coding	interferon inducible GTPase 1 [Source:MGI Symbol;Acc:MGI:1926259]
ENSMUSG00000034855	-1.47575	2.14195580813577e-09	2.56777662279316e-05	Cxcl10	5	92346638	92348889	-	2252	protein_coding	chemokine (C-X-C motif) ligand 10 [Source:MGI Symbol;Acc:MGI:1352450]
ENSMUSG00000105096	-1.43298	3.41043839332399e-05	0.045427	Gbp10	5	105215699	105239533	-	3873	protein_coding	guanylate-binding protein 10 [Source:MGI Symbol;Acc:MGI:4359647]
ENSMUSG00000078920	-1.3311	4.21891209865687e-05	0.0505763	Ifi47	11	49076587	49096974	+	2473	protein_coding	interferon gamma inducible protein 47 [Source:MGI Symbol;Acc:MGI:99448]
ENSMUSG00000031712	-1.31976	5.19982102993803e-05	0.0566686	Il15	8	82331632	82403222	-	2261	protein_coding	interleukin 15 [Source:MGI Symbol;Acc:MGI:103014]
ENSMUSG00000040264	-0.856693	6.05484200789857e-05	0.0604879	Gbp2b	3	142594847	142619179	+	2823	protein_coding	guanylate binding protein 2b [Source:MGI Symbol;Acc:MGI:95666]
ENSMUSG00000020638	-1.1105	6.75511710133457e-06	0.0115686	Cmpk2	12	26469204	26479837	+	4163	protein_coding	cytidine monophosphate (UMP-CMP) kinase 2, mitochondrial [Source:MGI Symbol;Acc:MGI:99830]
ENSMUSG00000069874	-0.869303	9.4515110443723e-05	0.0871575	Irgm2	11	58199618	58222782	+	3690	protein_coding	immunity-related GTPase family M member 2 [Source:MGI Symbol;Acc:MGI:1926262]

## Sheet: Table S5
Table S5. CEBPB binding peaks in the anti-CEBPB ChIPseq from 4T07 cells
Chromosome	start	end	width	name	score	signalValue	'-log10pvalue	'-log10qvalue	peak_summit	annotation	geneStart	geneEnd	geneLength	geneStrand	geneId	transcriptId	distanceToTSS	geneName	geneDescription
11	108159624	108160157	534	WT_peak_1433	120	9.28047	15.5203	12.0465	269	Intron (ENSMUST00000059595/ENSMUSG00000050965, intron 2 of 16)	108234180	108286731	52552	+	ENSMUSG00000000049	ENSMUST00000133383	-74023	Apoh	apolipoprotein H [Source:MGI Symbol;Acc:MGI:88058] && sp|Q01339|APOH_MOUSE Beta-2-glycoprotein 1 OS=Mus musculus OX=10090 GN=Apoh PE=1 SV=1 && PF09014:Beta-2-glycoprotein-1 fifth domain|PF00084:Sushi repeat (SCR repeat)
11	108167670	108167997	328	WT_peak_1434	26	4.4008	5.52677	2.68374	153	Intron (ENSMUST00000059595/ENSMUSG00000050965, intron 2 of 16)	108234180	108286731	52552	+	ENSMUSG00000000049	ENSMUST00000133383	-66183	Apoh	apolipoprotein H [Source:MGI Symbol;Acc:MGI:88058] && sp|Q01339|APOH_MOUSE Beta-2-glycoprotein 1 OS=Mus musculus OX=10090 GN=Apoh PE=1 SV=1 && PF09014:Beta-2-glycoprotein-1 fifth domain|PF00084:Sushi repeat (SCR repeat)
6	17246956	17247283	328	WT_peak_6497	51	5.84697	8.18383	5.1074	163	Intron (ENSMUST00000131334/ENSMUSG00000085264, intron 1 of 4)	17281184	17289114	7931	+	ENSMUSG00000000058	ENSMUST00000000058	-33901	Cav2	caveolin 2 [Source:MGI Symbol;Acc:MGI:107571] && sp|Q9WVC3|CAV2_MOUSE Caveolin-2 OS=Mus musculus OX=10090 GN=Cav2 PE=1 SV=1 && PF01146:Caveolin
4	120237789	120238354	566	WT_peak_5781	228	11.0812	26.7756	22.8998	247	Distal Intergenic	120262478	120311712	49235	+	ENSMUSG00000000085	ENSMUST00000134375	-24124	Scmh1	sex comb on midleg homolog 1 [Source:MGI Symbol;Acc:MGI:1352762] && sp|Q8K214|SCMH1_MOUSE Polycomb protein SCMH1 OS=Mus musculus OX=10090 GN=Scmh1 PE=1 SV=1 && PF12140:SLED domain|PF00536:SAM domain (Sterile alpha motif)
4	120343687	120344014	328	WT_peak_5782	42	5.3674	7.26937	4.24598	125	Intron (ENSMUST00000000087/ENSMUSG00000000085, intron 9 of 16)	120361076	120387381	26306	+	ENSMUSG00000000085	ENSMUST00000144555	-17062	Scmh1	sex comb on midleg homolog 1 [Source:MGI Symbol;Acc:MGI:1352762] && sp|Q8K214|SCMH1_MOUSE Polycomb protein SCMH1 OS=Mus musculus OX=10090 GN=Scmh1 PE=1 SV=1 && PF12140:SLED domain|PF00536:SAM domain (Sterile alpha motif)
4	120344841	120345369	529	WT_peak_5783	274	16.1022	31.4222	27.4024	290	Intron (ENSMUST00000000087/ENSMUSG00000000085, intron 9 of 16)	120361076	120387381	26306	+	ENSMUSG00000000085	ENSMUST00000144555	-15707	Scmh1	sex comb on midleg homolog 1 [Source:MGI Symbol;Acc:MGI:1352762] && sp|Q8K214|SCMH1_MOUSE Polycomb protein SCMH1 OS=Mus musculus OX=10090 GN=Scmh1 PE=1 SV=1 && PF12140:SLED domain|PF00536:SAM domain (Sterile alpha motif)
11	95455281	95455726	446	WT_peak_1340	96	6.7917	12.9862	9.62926	249	Distal Intergenic	95459644	95478561	18918	-	ENSMUSG00000000120	ENSMUST00000000122	22835	Ngfr	nerve growth factor receptor (TNFR superfamily, member 16) [Source:MGI Symbol;Acc:MGI:97323] && sp|Q9Z0W1|TNR16_MOUSE Tumor necrosis factor receptor superfamily member 16 OS=Mus musculus OX=10090 GN=Ngfr PE=1 SV=2 && -
17	64193903	64194355	453	WT_peak_3683	158	10.6568	19.4274	15.8082	238	Intron (ENSMUST00000233225/ENSMUSG00000000127, intron 1 of 4)	64203017	64446458	243442	+	ENSMUSG00000000127	ENSMUST00000000129	-8662	Fer	fer (fms/fps related) protein kinase [Source:MGI Symbol;Acc:MGI:105917] && sp|P70451|FER_MOUSE Tyrosine-protein kinase Fer OS=Mus musculus OX=10090 GN=Fer PE=1 SV=2 && PF00611:Fes/CIP4, and EFC/F-BAR homology domain|PF00017:SH2 domain|PF07714:Protein tyrosine kinase
5	140805266	140805735	470	WT_peak_6401	94	7.85239	12.7453	9.40069	240	Intron (ENSMUST00000000153/ENSMUSG00000000149, intron 1 of 3)	140745948	140815912	69965	-	ENSMUSG00000000149	ENSMUST00000198447	10177	Gna12	guanine nucleotide binding protein, alpha 12 [Source:MGI Symbol;Acc:MGI:95767] && sp|P27600|GNA12_MOUSE Guanine nucleotide-binding protein subunit alpha-12 OS=Mus musculus OX=10090 GN=Gna12 PE=1 SV=3 && PF00503:G-protein alpha subunit
9	50543000	50543348	349	WT_peak_7887	38	5.11202	6.80689	3.85096	155	Downstream (2-3kb)	50551218	50555362	4145	-	ENSMUSG00000000168	ENSMUST00000132455	12014	Dlat	dihydrolipoamide S-acetyltransferase (E2 component of pyruvate dehydrogenase complex) [Source:MGI Symbol;Acc:MGI:2385311] && sp|Q8BMF4|ODP2_MOUSE Dihydrolipoyllysine-residue acetyltransferase component of pyruvate dehydrogenase complex, mitochondrial OS=Mus musculus OX=10090 GN=Dlat PE=1 SV=2 && PF00364:Biotin-requiring enzyme|PF02817:e3 binding domain|PF00198:2-oxoacid dehydrogenases acyltransfe…
9	50501984	50502529	546	WT_peak_7885	217	12.8131	25.5711	21.7369	281	Distal Intergenic	50507657	50515112	7456	-	ENSMUSG00000000171	ENSMUST00000000175	12583	Sdhd	succinate dehydrogenase complex, subunit D, integral membrane protein [Source:MGI Symbol;Acc:MGI:1914175] && sp|Q9CXV1|DHSD_MOUSE Succinate dehydrogenase [ubiquinone] cytochrome b small subunit, mitochondrial OS=Mus musculus OX=10090 GN=Sdhd PE=1 SV=2 && PF05328:CybS, succinate dehydrogenase cytochrome B small subunit
9	50514988	50515445	458	WT_peak_7886	212	8.71335	25.0447	21.2299	220	Promoter (<=1kb)	50507657	50515112	7456	-	ENSMUSG00000000171	ENSMUST00000000175	0	Sdhd	succinate dehydrogenase complex, subunit D, integral membrane protein [Source:MGI Symbol;Acc:MGI:1914175] && sp|Q9CXV1|DHSD_MOUSE Succinate dehydrogenase [ubiquinone] cytochrome b small subunit, mitochondrial OS=Mus musculus OX=10090 GN=Sdhd PE=1 SV=2 && PF05328:CybS, succinate dehydrogenase cytochrome B small subunit
6	127045670	127046072	403	WT_peak_6851	74	6.57315	10.6548	7.42903	192	Distal Intergenic	127049865	127058371	8507	+	ENSMUSG00000000182	ENSMUST00000000186	-3793	Fgf23	fibroblast growth factor 23 [Source:MGI Symbol;Acc:MGI:1891427] && sp|Q9EPC2|FGF23_MOUSE Fibroblast growth factor 23 OS=Mus musculus OX=10090 GN=Fgf23 PE=1 SV=1 && PF00167:Fibroblast growth factor
11	88830381	88830780	400	WT_peak_1307	68	6.41291	10.0562	6.85836	233	Intron (ENSMUST00000000287/ENSMUSG00000000278, intron 6 of 12)	88814846	88846291	31446	-	ENSMUSG00000000278	ENSMUST00000000287	15511	Scpep1	serine carboxypeptidase 1 [Source:MGI Symbol;Acc:MGI:1921867] && sp|Q920A5|RISC_MOUSE Retinoid-inducible serine carboxypeptidase OS=Mus musculus OX=10090 GN=Scpep1 PE=1 SV=2 && PF00450:Serine carboxypeptidase
11	74721058	74721709	652	WT_peak_1223	241	6.68067	28.0126	24.1091	337	Promoter (<=1kb)	74721746	74736551	14806	+	ENSMUSG00000000282	ENSMUST00000000291	-37	Mnt	max binding protein [Source:MGI Symbol;Acc:MGI:109150] && sp|O08789|MNT_MOUSE Max-binding protein MNT OS=Mus musculus OX=10090 GN=Mnt PE=2 SV=2 && -
10	77380663	77381112	450	WT_peak_796	84	7.45117	11.7584	8.46886	203	Intron (ENSMUST00000000299/ENSMUSG00000000290, intron 3 of 15)	77366214	77401542	35329	+	ENSMUSG00000000290	ENSMUST00000153541	14449	Itgb2	integrin beta 2 [Source:MGI Symbol;Acc:MGI:96611] && sp|P11835|ITB2_MOUSE Integrin beta-2 OS=Mus musculus OX=10090 GN=Itgb2 PE=1 SV=2 && -
10	77385920	77386247	328	WT_peak_797	30	3.88211	5.91493	3.03147	167	3' UTR	77366214	77401542	35329	+	ENSMUSG00000000290	ENSMUST00000153541	19706	Itgb2	integrin beta 2 [Source:MGI Symbol;Acc:MGI:96611] && sp|P11835|ITB2_MOUSE Integrin beta-2 OS=Mus musculus OX=10090 GN=Itgb2 PE=1 SV=2 && -
11	59925933	59926433	501	WT_peak_1149	147	9.7426	18.3738	14.7971	234	Promoter (1-2kb)	59861653	59927732	66080	-	ENSMUSG00000000301	ENSMUST00000136660	1299	Pemt	phosphatidylethanolamine N-methyltransferase [Source:MGI Symbol;Acc:MGI:104535] && sp|Q61907|PEMT_MOUSE Phosphatidylethanolamine N-methyltransferase OS=Mus musculus OX=10090 GN=Pemt PE=1 SV=4 && PF04191:Phospholipid methyltransferase
11	70080182	70080598	417	WT_peak_1203	113	8.38611	14.7739	11.3451	211	Distal Intergenic	70060311	70061637	1327	+	ENSMUSG00000000318	ENSMUST00000153959	19871	Clec10a	C-type lectin domain family 10, member A [Source:MGI Symbol;Acc:MGI:96975] && sp|P49300|CLC10_MOUSE C-type lectin domain family 10 member A OS=Mus musculus OX=10090 GN=Clec10a PE=1 SV=1 && PF00059:Lectin C-type domain|PF03954:Hepatic lectin, N-terminal domain
3	116305228	116305746	519	WT_peak_5354	163	10.086	19.9495	16.3109	248	Promoter (<=1kb)	116306719	116343630	36912	+	ENSMUSG00000000340	ENSMUST00000000349	-973	Dbt	dihydrolipoamide branched chain transacylase E2 [Source:MGI Symbol;Acc:MGI:105386] && sp|P53395|ODB2_MOUSE Lipoamide acyltransferase component of branched-chain alpha-keto acid dehydrogenase complex, mitochondrial OS=Mus musculus OX=10090 GN=Dbt PE=1 SV=2 && PF02817:e3 binding domain|PF00198:2-oxoacid dehydrogenases acyltransferase (catalytic domain)|PF00364:Biotin-requiring enzyme
10	78058801	78059174	374	WT_peak_798	57	5.4564	8.84661	5.72857	196	Intron (ENSMUST00000000384/ENSMUSG00000000374, intron 3 of 22)	78038032	78045068	7037	-	ENSMUSG00000000374	ENSMUST00000218124	-13733	Trappc10	trafficking protein particle complex 10 [Source:MGI Symbol;Acc:MGI:1336209] && sp|Q3TLI0|TPC10_MOUSE Trafficking protein particle complex subunit 10 OS=Mus musculus OX=10090 GN=Trappc10 PE=1 SV=3 && -
18	24315849	24316193	345	WT_peak_3821	54	6.03833	8.53545	5.42853	169	Distal Intergenic	24338401	24419875	81475	+	ENSMUSG00000000420	ENSMUST00000000430	-22208	Galnt1	polypeptide N-acetylgalactosaminyltransferase 1 [Source:MGI Symbol;Acc:MGI:894693] && sp|O08912|GALT1_MOUSE Polypeptide N-acetylgalactosaminyltransferase 1 OS=Mus musculus OX=10090 GN=Galnt1 PE=1 SV=1 && -
18	24329136	24329591	456	WT_peak_3822	134	10.0639	16.9567	13.4247	226	Distal Intergenic	24338401	24419875	81475	+	ENSMUSG00000000420	ENSMUST00000000430	-8810	Galnt1	polypeptide N-acetylgalactosaminyltransferase 1 [Source:MGI Symbol;Acc:MGI:894693] && sp|O08912|GALT1_MOUSE Polypeptide N-acetylgalactosaminyltransferase 1 OS=Mus musculus OX=10090 GN=Galnt1 PE=1 SV=1 && -
6	115290082	115290604	523	WT_peak_6783	225	14.0894	26.4085	22.5468	255	Distal Intergenic	115337912	115467360	129449	+	ENSMUSG00000000440	ENSMUST00000171644	-47308	Pparg	peroxisome proliferator activated receptor gamma [Source:MGI Symbol;Acc:MGI:97747] && sp|P37238|PPARG_MOUSE Peroxisome proliferator-activated receptor gamma OS=Mus musculus OX=10090 GN=Pparg PE=1 SV=3 && PF00105:Zinc finger, C4 type (two domains)|PF12577:PPAR gamma N-terminal region|PF00104:Ligand-binding domain of nuclear hormone receptor
6	115292822	115293361	540	WT_peak_6784	48	5.60885	7.93086	4.86583	166	Distal Intergenic	115337912	115467360	129449	+	ENSMUSG00000000440	ENSMUST00000171644	-44551	Pparg	peroxisome proliferator activated receptor gamma [Source:MGI Symbol;Acc:MGI:97747] && sp|P37238|PPARG_MOUSE Peroxisome proliferator-activated receptor gamma OS=Mus musculus OX=10090 GN=Pparg PE=1 SV=3 && PF00105:Zinc finger, C4 type (two domains)|PF12577:PPAR gamma N-terminal region|PF00104:Ligand-binding domain of nuclear hormone receptor
6	115376319	115376721	403	WT_peak_6785	39	4.67691	6.96836	3.97996	193	Intron (ENSMUST00000171644/ENSMUSG00000000440, intron 2 of 7)	115360660	115440183	79524	+	ENSMUSG00000000440	ENSMUST00000205213	15659	Pparg	peroxisome proliferator activated receptor gamma [Source:MGI Symbol;Acc:MGI:97747] && sp|P37238|PPARG_MOUSE Peroxisome proliferator-activated receptor gamma OS=Mus musculus OX=10090 GN=Pparg PE=1 SV=3 && PF00105:Zinc finger, C4 type (two domains)|PF12577:PPAR gamma N-terminal region|PF00104:Ligand-binding domain of nuclear hormone receptor
6	115389363	115389690	328	WT_peak_6786	38	5.04796	6.8213	3.85096	258	Intron (ENSMUST00000171644/ENSMUSG00000000440, intron 2 of 7)	115399027	115467360	68334	+	ENSMUSG00000000440	ENSMUST00000000450	-9337	Pparg	peroxisome proliferator activated receptor gamma [Source:MGI Symbol;Acc:MGI:97747] && sp|P37238|PPARG_MOUSE Peroxisome proliferator-activated receptor gamma OS=Mus musculus OX=10090 GN=Pparg PE=1 SV=3 && PF00105:Zinc finger, C4 type (two domains)|PF12577:PPAR gamma N-terminal region|PF00104:Ligand-binding domain of nuclear hormone receptor
6	115397722	115398349	628	WT_peak_6787	163	11.4057	20.0116	16.363	380	Promoter (<=1kb)	115399027	115467360	68334	+	ENSMUSG00000000440	ENSMUST00000000450	-678	Pparg	peroxisome proliferator activated receptor gamma [Source:MGI Symbol;Acc:MGI:97747] && sp|P37238|PPARG_MOUSE Peroxisome proliferator-activated receptor gamma OS=Mus musculus OX=10090 GN=Pparg PE=1 SV=3 && PF00105:Zinc finger, C4 type (two domains)|PF12577:PPAR gamma N-terminal region|PF00104:Ligand-binding domain of nuclear hormone receptor
6	115398578	115398905	328	WT_peak_6788	41	5.28548	7.11833	4.11991	159	Promoter (<=1kb)	115399027	115467360	68334	+	ENSMUSG00000000440	ENSMUST00000000450	-122	Pparg	peroxisome proliferator activated receptor gamma [Source:MGI Symbol;Acc:MGI:97747] && sp|P37238|PPARG_MOUSE Peroxisome proliferator-activated receptor gamma OS=Mus musculus OX=10090 GN=Pparg PE=1 SV=3 && PF00105:Zinc finger, C4 type (two domains)|PF12577:PPAR gamma N-terminal region|PF00104:Ligand-binding domain of nuclear hormone receptor
6	115412530	115412881	352	WT_peak_6789	59	6.16973	9.08127	5.93762	183	Intron (ENSMUST00000171644/ENSMUSG00000000440, intron 2 of 7)	115416936	115440559	23624	+	ENSMUSG00000000440	ENSMUST00000203896	-4055	Pparg	peroxisome proliferator activated receptor gamma [Source:MGI Symbol;Acc:MGI:97747] && sp|P37238|PPARG_MOUSE Peroxisome proliferator-activated receptor gamma OS=Mus musculus OX=10090 GN=Pparg PE=1 SV=3 && PF00105:Zinc finger, C4 type (two domains)|PF12577:PPAR gamma N-terminal region|PF00104:Ligand-binding domain of nuclear hormone receptor
6	115426905	115427232	328	WT_peak_6790	20	3.92619	4.74232	2.00136	131	Intron (ENSMUST00000171644/ENSMUSG00000000440, intron 4 of 7)	115416936	115440559	23624	+	ENSMUSG00000000440	ENSMUST00000203896	9969	Pparg	peroxisome proliferator activated receptor gamma [Source:MGI Symbol;Acc:MGI:97747] && sp|P37238|PPARG_MOUSE Peroxisome proliferator-activated receptor gamma OS=Mus musculus OX=10090 GN=Pparg PE=1 SV=3 && PF00105:Zinc finger, C4 type (two domains)|PF12577:PPAR gamma N-terminal region|PF00104:Ligand-binding domain of nuclear hormone receptor
6	115635824	115636275	452	WT_peak_6795	85	7.27482	11.792	8.50159	192	Intron (ENSMUST00000112949/ENSMUSG00000000441, intron 1 of 16)	115595530	115652925	57396	-	ENSMUSG00000000441	ENSMUST00000112949	16650	Raf1	v-raf-leukemia viral oncogene 1 [Source:MGI Symbol;Acc:MGI:97847] && sp|Q99N57|RAF1_MOUSE RAF proto-oncogene serine/threonine-protein kinase OS=Mus musculus OX=10090 GN=Raf1 PE=1 SV=2 && -
6	115643505	115644141	637	WT_peak_6796	590	25.7997	63.7698	59.0088	309	Intron (ENSMUST00000112949/ENSMUSG00000000441, intron 1 of 16)	115595530	115652925	57396	-	ENSMUSG00000000441	ENSMUST00000112949	8784	Raf1	v-raf-leukemia viral oncogene 1 [Source:MGI Symbol;Acc:MGI:97847] && sp|Q99N57|RAF1_MOUSE RAF proto-oncogene serine/threonine-protein kinase OS=Mus musculus OX=10090 GN=Raf1 PE=1 SV=2 && -
15	101080669	101081084	416	WT_peak_3232	184	10.1333	22.1966	18.4803	203	Intron (ENSMUST00000000544/ENSMUSG00000000532, intron 1 of 8)	101071948	101111565	39618	+	ENSMUSG00000000532	ENSMUST00000000544	8721	Acvr1b	activin A receptor, type 1B [Source:MGI Symbol;Acc:MGI:1338944] && sp|Q61271|ACV1B_MOUSE Activin receptor type-1B OS=Mus musculus OX=10090 GN=Acvr1b PE=1 SV=1 && -
15	101081408	101081735	328	WT_peak_3233	28	4.45422	5.70389	2.85453	295	Intron (ENSMUST00000000544/ENSMUSG00000000532, intron 1 of 8)	101071948	101111565	39618	+	ENSMUSG00000000532	ENSMUST00000000544	9460	Acvr1b	activin A receptor, type 1B [Source:MGI Symbol;Acc:MGI:1338944] && sp|Q61271|ACV1B_MOUSE Activin receptor type-1B OS=Mus musculus OX=10090 GN=Acvr1b PE=1 SV=1 && -
1	165960082	165960409	328	WT_peak_389	58	5.91961	8.95124	5.82456	146	Promoter (2-3kb)	165958036	165994078	36043	+	ENSMUSG00000000544	ENSMUST00000166860	2046	Gpa33	glycoprotein A33 (transmembrane) [Source:MGI Symbol;Acc:MGI:1891703] && sp|Q9JKA5|GPA33_MOUSE Cell surface A33 antigen OS=Mus musculus OX=10090 GN=Gpa33 PE=2 SV=2 && PF00047:Immunoglobulin domain|PF07686:Immunoglobulin V-set domain
6	82718487	82718823	337	WT_peak_6638	69	6.27073	10.1672	6.96601	174	Intron (ENSMUST00000000642/ENSMUSG00000000628, intron 7 of 17)	82702043	82703290	1248	-	ENSMUSG00000000628	ENSMUST00000168725	-15197	Hk2	hexokinase 2 [Source:MGI Symbol;Acc:MGI:1315197] && sp|O08528|HXK2_MOUSE Hexokinase-2 OS=Mus musculus OX=10090 GN=Hk2 PE=1 SV=1 && -
17	53894085	53894493	409	WT_peak_3655	148	10.317	18.4168	14.8388	206	Promoter (2-3kb)	53891154	53945450	54297	+	ENSMUSG00000000708	ENSMUST00000164390	2931	Kat2b	K(lysine) acetyltransferase 2B [Source:MGI Symbol;Acc:MGI:1343094] && sp|Q9JHD1|KAT2B_MOUSE Histone acetyltransferase KAT2B OS=Mus musculus OX=10090 GN=Kat2b PE=1 SV=2 && PF00439:Bromodomain|PF00583:Acetyltransferase (GNAT) family|PF06466:PCAF (P300/CBP-associated factor) N-terminal domain
17	53957246	53957657	412	WT_peak_3656	70	6.73062	10.269	7.0541	277	Intron (ENSMUST00000000724/ENSMUSG00000000708, intron 9 of 17)	53951725	53979099	27375	+	ENSMUSG00000000708	ENSMUST00000166525	5521	Kat2b	K(lysine) acetyltransferase 2B [Source:MGI Symbol;Acc:MGI:1343094] && sp|Q9JHD1|KAT2B_MOUSE Histone acetyltransferase KAT2B OS=Mus musculus OX=10090 GN=Kat2b PE=1 SV=2 && PF00439:Bromodomain|PF00583:Acetyltransferase (GNAT) family|PF06466:PCAF (P300/CBP-associated factor) N-terminal domain
8	123877474	123877848	375	WT_peak_7719	66	5.84614	9.83106	6.65868	223	Intron (ENSMUST00000000755/ENSMUSG00000000739, intron 2 of 6)	123874859	123884967	10109	-	ENSMUSG00000000739	ENSMUST00000146007	7119	Sult5a1	sulfotransferase family 5A, member 1 [Source:MGI Symbol;Acc:MGI:1931463] && sp|O35400|ST2B1_MOUSE Sulfotransferase 2B1 OS=Mus musculus OX=10090 GN=Sult2b1 PE=1 SV=2 && PF00685:Sulfotransferase domain
3	89485975	89486548	574	WT_peak_5217	146	8.18512	18.2305	14.6551	285	Intron (ENSMUST00000000811/ENSMUSG00000000794, intron 2 of 7)	89427471	89575068	147598	+	ENSMUSG00000000794	ENSMUST00000000811	58504	Kcnn3	potassium intermediate/small conductance calcium-activated channel, subfamily N, member 3 [Source:MGI Symbol;Acc:MGI:2153183] && sp|P58391|KCNN3_MOUSE Small conductance calcium-activated potassium channel protein 3 OS=Mus musculus OX=10090 GN=Kcnn3 PE=1 SV=2 && -
2	181138704	181139293	590	WT_peak_5006	270	9.1566	31.0689	27.0714	333	Promoter (<=1kb)	181138935	181156908	17974	+	ENSMUSG00000000827	ENSMUST00000184588	0	Tpd52l2	tumor protein D52-like 2 [Source:MGI Symbol;Acc:MGI:1913564] && sp|Q9CYZ2|TPD54_MOUSE Tumor protein D54 OS=Mus musculus OX=10090 GN=Tpd52l2 PE=1 SV=1 && -
14	54671695	54672022	328	WT_peak_2500	51	4.72234	8.24367	5.16621	186	Promoter (1-2kb)	54669893	54673329	3437	+	ENSMUSG00000000957	ENSMUST00000196155	1802	Mmp14	matrix metallopeptidase 14 (membrane-inserted) [Source:MGI Symbol;Acc:MGI:101900] && sp|P53690|MMP14_MOUSE Matrix metalloproteinase-14 OS=Mus musculus OX=10090 GN=Mmp14 PE=2 SV=3 && -
11	83607788	83608171	384	WT_peak_1277	119	9.03765	15.4479	11.9867	199	Distal Intergenic	83599951	83601524	1574	+	ENSMUSG00000000983	ENSMUST00000139762	7837	Wfdc18	WAP four-disulfide core domain 18 [Source:MGI Symbol;Acc:MGI:107506] && sp|P62811|WFD18_BOVIN WAP four-disulfide core domain protein 18 OS=Bos taurus OX=9913 GN=WFDC18 PE=3 SV=1 && -
3	90383535	90384158	624	WT_peak_5222	299	11.945	34.073	29.9873	239	Promoter (<=1kb)	90383464	90392769	9306	+	ENSMUSG00000001016	ENSMUST00000198325	71	Ilf2	interleukin enhancer binding factor 2 [Source:MGI Symbol;Acc:MGI:1915031] && - && -
11	106328290	106328833	544	WT_peak_1423	234	13.5325	27.342	23.4493	290	Intron (ENSMUST00000001059/ENSMUSG00000020715, intron 2 of 21)	106271514	106278901	7388	-	ENSMUSG00000001029	ENSMUST00000141146	-49389	Icam2	intercellular adhesion molecule 2 [Source:MGI Symbol;Acc:MGI:96394] && sp|P35330|ICAM2_MOUSE Intercellular adhesion molecule 2 OS=Mus musculus OX=10090 GN=Icam2 PE=1 SV=1 && PF03921:Intercellular adhesion molecule (ICAM), N-terminal domain
11	61455377	61455864	488	WT_peak_1158	154	8.06285	19.0068	15.4031	211	Intron (ENSMUST00000108711/ENSMUSG00000001036, intron 1 of 9)	61437332	61470484	33153	-	ENSMUSG00000001036	ENSMUST00000147501	14620	Epn2	epsin 2 [Source:MGI Symbol;Acc:MGI:1333766] && sp|O95208|EPN2_HUMAN Epsin-2 OS=Homo sapiens OX=9606 GN=EPN2 PE=1 SV=3 && PF01417:ENTH domain
11	61488102	61488636	535	WT_peak_1159	95	7.01537	12.9439	9.58816	241	Distal Intergenic	61408076	61470513	62438	-	ENSMUSG00000001036	ENSMUST00000179936	-17589	Epn2	epsin 2 [Source:MGI Symbol;Acc:MGI:1333766] && sp|O95208|EPN2_HUMAN Epsin-2 OS=Homo sapiens OX=9606 GN=EPN2 PE=1 SV=3 && PF01417:ENTH domain
11	61489203	61489583	381	WT_peak_1160	76	6.73556	10.917	7.68129	180	Distal Intergenic	61408076	61470513	62438	-	ENSMUSG00000001036	ENSMUST00000179936	-18690	Epn2	epsin 2 [Source:MGI Symbol;Acc:MGI:1333766] && sp|O95208|EPN2_HUMAN Epsin-2 OS=Homo sapiens OX=9606 GN=EPN2 PE=1 SV=3 && PF01417:ENTH domain
5	34795081	34795408	328	WT_peak_6057	39	4.67691	6.96836	3.97996	182	Promoter (<=1kb)	34790990	34794556	3567	-	ENSMUSG00000001082	ENSMUST00000114331	-525	Mfsd10	major facilitator superfamily domain containing 10 [Source:MGI Symbol;Acc:MGI:1915544] && sp|Q9D2V8|MFS10_MOUSE Major facilitator superfamily domain-containing protein 10 OS=Mus musculus OX=10090 GN=Mfsd10 PE=1 SV=1 && PF07690:Major Facilitator Superfamily
4	136233208	136233545	338	WT_peak_5856	59	6.16973	9.08127	5.93762	183	Intron (ENSMUST00000170102/ENSMUSG00000001089, intron 1 of 4)	136248706	136273705	25000	+	ENSMUSG00000001089	ENSMUST00000063021	-15161	Luzp1	leucine zipper protein 1 [Source:MGI Symbol;Acc:MGI:107629] && sp|Q8R4U7|LUZP1_MOUSE Leucine zipper protein 1 OS=Mus musculus OX=10090 GN=Luzp1 PE=1 SV=2 && -
5	114516966	114517479	514	WT_peak_6317	96	6.7917	12.9862	9.62926	281	Promoter (1-2kb)	114503683	114518544	14862	-	ENSMUSG00000001098	ENSMUST00000001125	1065	Kctd10	potassium channel tetramerisation domain containing 10 [Source:MGI Symbol;Acc:MGI:2141207] && sp|Q922M3|BACD3_MOUSE BTB/POZ domain-containing adapter for CUL3-mediated RhoA degradation protein 3 OS=Mus musculus OX=10090 GN=Kctd10 PE=1 SV=1 && -
10	76562562	76563098	537	WT_peak_791	120	8.83371	15.5097	12.0371	247	Promoter (<=1kb)	76544626	76562002	17377	-	ENSMUSG00000001119	ENSMUST00000001147	-560	Col6a1	collagen, type VI, alpha 1 [Source:MGI Symbol;Acc:MGI:88459] && sp|Q04857|CO6A1_MOUSE Collagen alpha-1(VI) chain OS=Mus musculus OX=10090 GN=Col6a1 PE=1 SV=1 && PF00092:von Willebrand factor type A domain|PF01391:Collagen triple helix repeat (20 copies)
10	76738858	76739379	522	WT_peak_792	335	17.5105	37.7513	33.568	271	Promoter (2-3kb)	76625637	76741696	116060	-	ENSMUSG00000001120	ENSMUST00000171437	2317	Pcbp3	poly(rC) binding protein 3 [Source:MGI Symbol;Acc:MGI:1890470] && sp|P57722|PCBP3_MOUSE Poly(rC)-binding protein 3 OS=Mus musculus OX=10090 GN=Pcbp3 PE=1 SV=3 && PF00013:KH domain
X	47076798	47077225	428	WT_peak_8245	92	8.0511	12.5892	9.25755	215	Distal Intergenic	47049166	47054640	5475	+	ENSMUSG00000001173	ENSMUST00000115013	27632	Ocrl	OCRL, inositol polyphosphate-5-phosphatase [Source:MGI Symbol;Acc:MGI:109589] && sp|Q6NVF0|OCRL_MOUSE Inositol polyphosphate 5-phosphatase OCRL OS=Mus musculus OX=10090 GN=Ocrl PE=1 SV=1 && -
17	56525745	56526095	351	WT_peak_3658	73	3.85281	10.5817	7.35754	156	Promoter (<=1kb)	56493817	56525889	32073	-	ENSMUSG00000001229	ENSMUST00000038794	0	Dpp9	dipeptidylpeptidase 9 [Source:MGI Symbol;Acc:MGI:2443967] && sp|Q8BVG4|DPP9_MOUSE Dipeptidyl peptidase 9 OS=Mus musculus OX=10090 GN=Dpp9 PE=1 SV=2 && -
17	56526805	56527234	430	WT_peak_3659	113	7.87615	14.8179	11.3881	201	Promoter (<=1kb)	56504002	56525905	21904	-	ENSMUSG00000001229	ENSMUST00000233586	-900	Dpp9	dipeptidylpeptidase 9 [Source:MGI Symbol;Acc:MGI:2443967] && sp|Q8BVG4|DPP9_MOUSE Dipeptidyl peptidase 9 OS=Mus musculus OX=10090 GN=Dpp9 PE=1 SV=2 && -
15	102309177	102309617	441	WT_peak_3245	82	7.08572	11.484	8.2077	224	Distal Intergenic	102314578	102316670	2093	+	ENSMUSG00000001280	ENSMUST00000170884	-4961	Sp1	trans-acting transcription factor 1 [Source:MGI Symbol;Acc:MGI:98372] && sp|O89090|SP1_MOUSE Transcription factor Sp1 OS=Mus musculus OX=10090 GN=Sp1 PE=1 SV=2 && -
15	102141110	102141659	550	WT_peak_3243	209	12.3069	24.7218	20.9217	267	Promoter (<=1kb)	102124430	102140379	15950	-	ENSMUSG00000001281	ENSMUST00000001327	-731	Itgb7	integrin beta 7 [Source:MGI Symbol;Acc:MGI:96616] && sp|P26011|ITB7_MOUSE Integrin beta-7 OS=Mus musculus OX=10090 GN=Itgb7 PE=1 SV=2 && PF18372:Integrin beta epidermal growth factor like domain 1|PF17205:Integrin plexin domain|PF08725:Integrin beta cytoplasmic domain|PF00362:Integrin beta chain VWA domain
15	102151726	102152365	640	WT_peak_3244	981	29.8597	103.575	98.1616	319	Promoter (<=1kb)	102150374	102152024	1651	-	ENSMUSG00000001288	ENSMUST00000130204	0	Rarg	retinoic acid receptor, gamma [Source:MGI Symbol;Acc:MGI:97858] && sp|P18911|RARG_MOUSE Retinoic acid receptor gamma OS=Mus musculus OX=10090 GN=Rarg PE=1 SV=3 && -
6	28486833	28487381	549	WT_peak_6513	257	14.583	29.6965	25.7359	241	Intron (ENSMUST00000168362/ENSMUSG00000001424, intron 1 of 3)	28480428	28482847	2420	+	ENSMUSG00000001424	ENSMUST00000183161	6405	Snd1	staphylococcal nuclease and tudor domain containing 1 [Source:MGI Symbol;Acc:MGI:1929266] && sp|Q78PY7|SND1_MOUSE Staphylococcal nuclease domain-containing protein 1 OS=Mus musculus OX=10090 GN=Snd1 PE=1 SV=1 && -
5	4154413	4155043	631	WT_peak_5945	395	6.57974	43.8864	39.545	300	Promoter (<=1kb)	4131145	4154746	23602	-	ENSMUSG00000001467	ENSMUST00000001507	0	Cyp51	cytochrome P450, family 51 [Source:MGI Symbol;Acc:MGI:106040] && sp|Q8K0C4|CP51A_MOUSE Lanosterol 14-alpha demethylase OS=Mus musculus OX=10090 GN=Cyp51a1 PE=1 SV=1 && PF00067:Cytochrome P450
18	67524640	67525095	456	WT_peak_3964	91	5.6352	12.45	9.13289	174	Promoter (<=1kb)	67525337	67534500	9164	+	ENSMUSG00000001473	ENSMUST00000236667	-242	Tubb6	tubulin, beta 6 class V [Source:MGI Symbol;Acc:MGI:1915201] && sp|Q922F4|TBB6_MOUSE Tubulin beta-6 chain OS=Mus musculus OX=10090 GN=Tubb6 PE=1 SV=1 && PF00091:Tubulin/FtsZ family, GTPase domain|PF03953:Tubulin C-terminal domain
11	94987572	94988231	660	WT_peak_1336	73	5.08279	10.5911	7.36633	437	Distal Intergenic	94935300	94967627	32328	-	ENSMUSG00000001507	ENSMUST00000120375	-19945	Itga3	integrin alpha 3 [Source:MGI Symbol;Acc:MGI:96602] && sp|Q62470|ITA3_MOUSE Integrin alpha-3 OS=Mus musculus OX=10090 GN=Itga3 PE=1 SV=1 && -
11	94869691	94870231	541	WT_peak_1335	632	22.828	68.1405	63.295	258	Promoter (2-3kb)	94854034	94867153	13120	-	ENSMUSG00000001508	ENSMUST00000166320	-2538	Sgca	sarcoglycan, alpha (dystrophin-associated glycoprotein) [Source:MGI Symbol;Acc:MGI:894698] && sp|P82350|SGCA_MOUSE Alpha-sarcoglycan OS=Mus musculus OX=10090 GN=Sgca PE=1 SV=1 && PF05510:Sarcoglycan alpha/epsilon
6	128374456	128374987	532	WT_peak_6864	259	11.4592	29.9375	25.9601	262	Promoter (1-2kb)	128376259	128385177	8919	+	ENSMUSG00000001520	ENSMUST00000123867	-1272	Nrip2	nuclear receptor interacting protein 2 [Source:MGI Symbol;Acc:MGI:1891884] && sp|Q9JHR9|NRIP2_MOUSE Nuclear receptor-interacting protein 2 OS=Mus musculus OX=10090 GN=Nrip2 PE=1 SV=2 && -
13	75888062	75888389	328	WT_peak_2182	42	5.3674	7.26937	4.24598	215	Intron (ENSMUST00000001583/ENSMUSG00000001542, intron 2 of 11)	75894470	75910323	15854	+	ENSMUSG00000001542	ENSMUST00000222892	-6081	Ell2	elongation factor for RNA polymerase II 2 [Source:MGI Symbol;Acc:MGI:2183438] && sp|Q3UKU1|ELL2_MOUSE RNA polymerase II elongation factor ELL2 OS=Mus musculus OX=10090 GN=Ell2 PE=1 SV=2 && -
18	56589940	56590280	341	WT_peak_3917	82	7.2915	11.4912	8.2077	166	Intron (ENSMUST00000237355/ENSMUSG00000001700, intron 2 of 14)	56602339	56625402	23064	+	ENSMUSG00000001700	ENSMUST00000237716	-12059	Gramd3	GRAM domain containing 3 [Source:MGI Symbol;Acc:MGI:1914815] && sp|Q6PEM6|GRM2B_MOUSE GRAM domain-containing protein 2B OS=Mus musculus OX=10090 GN=Gramd2b PE=1 SV=2 && PF02893:GRAM domain
18	56598717	56599044	328	WT_peak_3918	60	6.21339	9.15336	6.0062	176	Intron (ENSMUST00000237355/ENSMUSG00000001700, intron 2 of 14)	56602339	56625402	23064	+	ENSMUSG00000001700	ENSMUST00000237716	-3295	Gramd3	GRAM domain containing 3 [Source:MGI Symbol;Acc:MGI:1914815] && sp|Q6PEM6|GRM2B_MOUSE GRAM domain-containing protein 2B OS=Mus musculus OX=10090 GN=Gramd2b PE=1 SV=2 && PF02893:GRAM domain
13	38834205	38834688	484	WT_peak_2036	79	7.38018	11.1993	7.9341	255	Intron (ENSMUST00000001757/ENSMUSG00000001707, intron 3 of 3)	38838496	38842931	4436	-	ENSMUSG00000001707	ENSMUST00000223823	8243	Eef1e1	eukaryotic translation elongation factor 1 epsilon 1 [Source:MGI Symbol;Acc:MGI:1913393] && sp|Q9D1M4|MCA3_MOUSE Eukaryotic translation elongation factor 1 epsilon-1 OS=Mus musculus OX=10090 GN=Eef1e1 PE=1 SV=1 && PF00043:Glutathione S-transferase, C-terminal domain
6	29684731	29685096	366	WT_peak_6518	119	9.03765	15.4479	11.9867	175	Distal Intergenic	29694221	29718558	24338	+	ENSMUSG00000001763	ENSMUST00000046750	-9125	Tspan33	tetraspanin 33 [Source:MGI Symbol;Acc:MGI:1919012] && sp|Q8R3S2|TSN33_MOUSE Tetraspanin-33 OS=Mus musculus OX=10090 GN=Tspan33 PE=1 SV=1 && PF00335:Tetraspanin family
2	145518434	145518924	491	WT_peak_4837	367	15.7434	41.055	36.7817	254	Promoter (1-2kb)	145517287	145556909	39623	+	ENSMUSG00000001768	ENSMUST00000144661	1147	Rin2	Ras and Rab interactor 2 [Source:MGI Symbol;Acc:MGI:1921280] && sp|Q9D684|RIN2_MOUSE Ras and Rab interactor 2 OS=Mus musculus OX=10090 GN=Rin2 PE=1 SV=3 && PF02204:Vacuolar sorting protein 9 (VPS9) domain|PF00788:Ras association (RalGDS/AF-6) domain
2	145674309	145674898	590	WT_peak_4838	211	12.4711	24.9967	21.1832	290	Intron (ENSMUST00000110005/ENSMUSG00000001768, intron 3 of 11)	145664209	145687007	22799	+	ENSMUSG00000001768	ENSMUST00000149269	10100	Rin2	Ras and Rab interactor 2 [Source:MGI Symbol;Acc:MGI:1921280] && sp|Q9D684|RIN2_MOUSE Ras and Rab interactor 2 OS=Mus musculus OX=10090 GN=Rin2 PE=1 SV=3 && PF02204:Vacuolar sorting protein 9 (VPS9) domain|PF00788:Ras association (RalGDS/AF-6) domain
2	145675169	145676485	1317	WT_peak_4839a	929	33.6778	98.2422	92.9033	356	Intron (ENSMUST00000110005/ENSMUSG00000001768, intron 3 of 11)	145664209	145687007	22799	+	ENSMUSG00000001768	ENSMUST00000149269	10960	Rin2	Ras and Rab interactor 2 [Source:MGI Symbol;Acc:MGI:1921280] && sp|Q9D684|RIN2_MOUSE Ras and Rab interactor 2 OS=Mus musculus OX=10090 GN=Rin2 PE=1 SV=3 && PF02204:Vacuolar sorting protein 9 (VPS9) domain|PF00788:Ras association (RalGDS/AF-6) domain
2	145675169	145676485	1317	WT_peak_4839b	175	10.8526	21.221	17.5353	1094	Intron (ENSMUST00000110005/ENSMUSG00000001768, intron 3 of 11)	145664209	145687007	22799	+	ENSMUSG00000001768	ENSMUST00000149269	10960	Rin2	Ras and Rab interactor 2 [Source:MGI Symbol;Acc:MGI:1921280] && sp|Q9D684|RIN2_MOUSE Ras and Rab interactor 2 OS=Mus musculus OX=10090 GN=Rin2 PE=1 SV=3 && PF02204:Vacuolar sorting protein 9 (VPS9) domain|PF00788:Ras association (RalGDS/AF-6) domain
2	145701183	145701678	496	WT_peak_4840	245	13.1463	28.4727	24.5427	278	Promoter (2-3kb)	145704564	145720894	16331	+	ENSMUSG00000001768	ENSMUST00000145874	-2886	Rin2	Ras and Rab interactor 2 [Source:MGI Symbol;Acc:MGI:1921280] && sp|Q9D684|RIN2_MOUSE Ras and Rab interactor 2 OS=Mus musculus OX=10090 GN=Rin2 PE=1 SV=3 && PF02204:Vacuolar sorting protein 9 (VPS9) domain|PF00788:Ras association (RalGDS/AF-6) domain
2	145702097	145703003	907	WT_peak_4841	1295	25.2315	135.372	129.588	432	Promoter (1-2kb)	145704564	145720894	16331	+	ENSMUSG00000001768	ENSMUST00000145874	-1561	Rin2	Ras and Rab interactor 2 [Source:MGI Symbol;Acc:MGI:1921280] && sp|Q9D684|RIN2_MOUSE Ras and Rab interactor 2 OS=Mus musculus OX=10090 GN=Rin2 PE=1 SV=3 && PF02204:Vacuolar sorting protein 9 (VPS9) domain|PF00788:Ras association (RalGDS/AF-6) domain
7	29895397	29895815	419	WT_peak_7040	71	6.41838	10.4053	7.18448	231	Promoter (<=1kb)	29886368	29894473	8106	-	ENSMUSG00000001794	ENSMUST00000126116	-924	Capns1	calpain, small subunit 1 [Source:MGI Symbol;Acc:MGI:88266] && sp|O88456|CPNS1_MOUSE Calpain small subunit 1 OS=Mus musculus OX=10090 GN=Capns1 PE=1 SV=1 && PF13833:EF-hand domain pair
7	101312576	101313100	525	WT_peak_7211	95	7.01537	12.9439	9.58816	258	Promoter (<=1kb)	101312840	101372129	59290	+	ENSMUSG00000001829	ENSMUST00000137214	0	Clpb	ClpB caseinolytic peptidase B [Source:MGI Symbol;Acc:MGI:1100517] && sp|Q60649|CLPB_MOUSE Caseinolytic peptidase B protein homolog OS=Mus musculus OX=10090 GN=Clpb PE=1 SV=1 && PF12796:Ankyrin repeats (3 copies)|PF07724:AAA domain (Cdc48 subfamily)|PF10431:C-terminal, D2-small domain, of ClpB protein|PF13857:Ankyrin repeats (many copies)
17	75523422	75523749	328	WT_peak_3731	48	5.06666	7.89168	4.84061	174	Intron (ENSMUST00000234490/ENSMUSG00000001870, intron 5 of 34)	75485906	75698321	212416	+	ENSMUSG00000001870	ENSMUST00000112514	37516	Ltbp1	latent transforming growth factor beta binding protein 1 [Source:MGI Symbol;Acc:MGI:109151] && sp|Q8CG19|LTBP1_MOUSE Latent-transforming growth factor beta-binding protein 1 OS=Mus musculus OX=10090 GN=Ltbp1 PE=1 SV=2 && -
11	21352820	21353382	563	WT_peak_1054	422	21.8026	46.705	42.2989	281	Distal Intergenic	21271673	21321201	49529	-	ENSMUSG00000001891	ENSMUST00000060895	-31619	Ugp2	UDP-glucose pyrophosphorylase 2 [Source:MGI Symbol;Acc:MGI:2183447] && sp|Q91ZJ5|UGPA_MOUSE UTP--glucose-1-phosphate uridylyltransferase OS=Mus musculus OX=10090 GN=Ugp2 PE=1 SV=3 && PF01704:UTP--glucose-1-phosphate uridylyltransferase
X	73298098	73298425	328	WT_peak_8256	30	4.37838	5.97859	3.08399	239	Promoter (<=1kb)	73298293	73301493	3201	+	ENSMUSG00000001964	ENSMUST00000002029	0	Emd	emerin [Source:MGI Symbol;Acc:MGI:108117] && sp|O08579|EMD_MOUSE Emerin OS=Mus musculus OX=10090 GN=Emd PE=1 SV=1 && PF03020:LEM domain
11	105956553	105957016	464	WT_peak_1418	373	13.7367	41.6804	37.3952	217	Promoter (<=1kb)	105956887	105964438	7552	+	ENSMUSG00000001983	ENSMUST00000002048	0	Taco1	translational activator of mitochondrially encoded cytochrome c oxidase I [Source:MGI Symbol;Acc:MGI:1917457] && sp|Q8K0Z7|TACO1_MOUSE Translational activator of cytochrome c oxidase 1 OS=Mus musculus OX=10090 GN=Taco1 PE=1 SV=1 && PF01709:Transcriptional regulator
8	126143002	126143444	443	WT_peak_7740	118	8.97415	15.3409	11.8828	183	Downstream (1-2kb)	126144802	126219449	74648	-	ENSMUSG00000001995	ENSMUST00000108775	76005	Sipa1l2	signal-induced proliferation-associated 1 like 2 [Source:MGI Symbol;Acc:MGI:2676970] && sp|Q80TE4|SI1L2_MOUSE Signal-induced proliferation-associated 1-like protein 2 OS=Mus musculus OX=10090 GN=Sipa1l2 PE=1 SV=3 && PF02145:Rap/ran-GAP|PF11881:C-terminal domain of SPAR protein
8	126285440	126285791	352	WT_peak_7741	67	6.69924	9.97348	6.78109	181	Intron (ENSMUST00000212168/ENSMUSG00000001995, intron 1 of 21)	126243671	126296442	52772	-	ENSMUSG00000001995	ENSMUST00000212604	10651	Sipa1l2	signal-induced proliferation-associated 1 like 2 [Source:MGI Symbol;Acc:MGI:2676970] && sp|Q80TE4|SI1L2_MOUSE Signal-induced proliferation-associated 1-like protein 2 OS=Mus musculus OX=10090 GN=Sipa1l2 PE=1 SV=3 && PF02145:Rap/ran-GAP|PF11881:C-terminal domain of SPAR protein
8	126300972	126301428	457	WT_peak_7742	180	10.5081	21.7223	18.0184	228	Distal Intergenic	126144815	126296547	151733	-	ENSMUSG00000001995	ENSMUST00000212987	-4425	Sipa1l2	signal-induced proliferation-associated 1 like 2 [Source:MGI Symbol;Acc:MGI:2676970] && sp|Q80TE4|SI1L2_MOUSE Signal-induced proliferation-associated 1-like protein 2 OS=Mus musculus OX=10090 GN=Sipa1l2 PE=1 SV=3 && PF02145:Rap/ran-GAP|PF11881:C-terminal domain of SPAR protein
2	126849050	126849379	330	WT_peak_4687	54	5.87266	8.59609	5.4875	156	Promoter (1-2kb)	126850637	126879264	28628	+	ENSMUSG00000001998	ENSMUST00000149254	-1258	Ap4e1	adaptor-related protein complex AP-4, epsilon 1 [Source:MGI Symbol;Acc:MGI:1336993] && sp|Q80V94|AP4E1_MOUSE AP-4 complex subunit epsilon-1 OS=Mus musculus OX=10090 GN=Ap4e1 PE=1 SV=3 && PF01602:Adaptin N terminal region|PF14807:Adaptin AP4 complex epsilon appendage platform
9	44684032	44684415	384	WT_peak_7867	93	4.07748	12.6948	9.3609	160	Promoter (<=1kb)	44684207	44704744	20538	+	ENSMUSG00000002031	ENSMUST00000002099	0	Ift46	intraflagellar transport 46 [Source:MGI Symbol;Acc:MGI:1923818] && sp|Q9DB07|IFT46_MOUSE Intraflagellar transport protein 46 homolog OS=Mus musculus OX=10090 GN=Ift46 PE=1 SV=1 && -
9	44710309	44710768	460	WT_peak_7868	229	6.73876	26.8369	22.9588	236	Promoter (<=1kb)	44705066	44710530	5465	-	ENSMUSG00000002032	ENSMUST00000213203	0	Tmem25	transmembrane protein 25 [Source:MGI Symbol;Acc:MGI:1918937] && sp|Q9DCF1|TMM25_MOUSE Transmembrane protein 25 OS=Mus musculus OX=10090 GN=Tmem25 PE=1 SV=1 && -
11	78254987	78255370	384	WT_peak_1245	97	7.60384	13.0824	9.7224	188	Intron (ENSMUST00000108294/ENSMUSG00000002057, intron 6 of 8)	78238761	78239824	1064	+	ENSMUSG00000002058	ENSMUST00000125720	16226	Unc119	unc-119 lipid binding chaperone [Source:MGI Symbol;Acc:MGI:1328357] && sp|Q9Z2R6|U119A_MOUSE Protein unc-119 homolog A OS=Mus musculus OX=10090 GN=Unc119 PE=1 SV=1 && PF05351:GMP-PDE, delta subunit
11	78079280	78079861	582	WT_peak_1244	423	9.07274	46.7668	42.3601	330	Promoter (<=1kb)	78079605	78083014	3410	+	ENSMUSG00000002059	ENSMUST00000108322	0	Rab34	RAB34, member RAS oncogene family [Source:MGI Symbol;Acc:MGI:104606] && sp|Q64008|RAB34_MOUSE Ras-related protein Rab-34 OS=Mus musculus OX=10090 GN=Rab34 PE=1 SV=2 && PF00071:Ras family
17	32222236	32222647	412	WT_peak_3584	144	10.0959	18.0414	14.4751	186	Intron (ENSMUST00000002145/ENSMUSG00000002076, intron 6 of 7)	32165056	32239102	74047	-	ENSMUSG00000002076	ENSMUST00000237527	16455	Hsf2bp	heat shock transcription factor 2 binding protein [Source:MGI Symbol;Acc:MGI:1921627] && sp|Q9D4G2|HSF2B_MOUSE Heat shock factor 2-binding protein OS=Mus musculus OX=10090 GN=Hsf2bp PE=1 SV=1 && -
2	7524197	7524717	521	WT_peak_4269	318	16.8265	35.9414	31.8051	254	Distal Intergenic	7398887	7514374	115488	-	ENSMUSG00000002107	ENSMUST00000182037	-9823	Celf2	CUGBP, Elav-like family member 2 [Source:MGI Symbol;Acc:MGI:1338822] && sp|Q7ZXE2|CELF2_XENLA CUGBP Elav-like family member 2 OS=Xenopus laevis OX=8355 GN=celf2 PE=1 SV=1 && -
2	91025245	91025824	580	WT_peak_4553	98	5.8089	13.1966	9.83484	355	Promoter (<=1kb)	91014406	91025370	10965	-	ENSMUSG00000002108	ENSMUST00000150654	0	Nr1h3	nuclear receptor subfamily 1, group H, member 3 [Source:MGI Symbol;Acc:MGI:1352462] && sp|Q9Z0Y9|NR1H3_MOUSE Oxysterols receptor LXR-alpha OS=Mus musculus OX=10090 GN=Nr1h3 PE=1 SV=3 && -
2	91067152	91067657	506	WT_peak_4554	220	7.54732	25.8825	22.0423	274	Promoter (<=1kb)	91041933	91067252	25320	-	ENSMUSG00000002109	ENSMUST00000150427	0	Ddb2	damage specific DNA binding protein 2 [Source:MGI Symbol;Acc:MGI:1355314] && sp|Q99J79|DDB2_MOUSE DNA damage-binding protein 2 OS=Mus musculus OX=10090 GN=Ddb2 PE=1 SV=1 && -
2	90913166	90913660	495	WT_peak_4552	239	11.3346	27.8405	23.9407	270	Promoter (<=1kb)	90912753	90920655	7903	+	ENSMUSG00000002111	ENSMUST00000131400	413	Spi1	spleen focus forming virus (SFFV) proviral integration oncogene [Source:MGI Symbol;Acc:MGI:98282] && sp|P17433|SPI1_MOUSE Transcription factor PU.1 OS=Mus musculus OX=10090 GN=Spi1 PE=1 SV=2 && PF00178:Ets-domain
3	104697544	104697871	328	WT_peak_5314	53	4.83221	8.4403	5.35191	231	Promoter (<=1kb)	104696544	104700293	3750	+	ENSMUSG00000002233	ENSMUST00000199824	1000	Rhoc	ras homolog family member C [Source:MGI Symbol;Acc:MGI:106028] && sp|Q1RMJ6|RHOC_BOVIN Rho-related GTP-binding protein RhoC OS=Bos taurus OX=9913 GN=RHOC PE=2 SV=1 && PF00071:Ras family
17	28478812	28479182	371	WT_peak_3560	85	6.62563	11.8813	8.58568	175	Intron (ENSMUST00000002320/ENSMUSG00000002250, intron 2 of 7)	28490682	28492137	1456	+	ENSMUSG00000002250	ENSMUST00000144200	-11500	Ppard	peroxisome proliferator activator receptor delta [Source:MGI Symbol;Acc:MGI:101884] && sp|P35396|PPARD_MOUSE Peroxisome proliferator-activated receptor delta OS=Mus musculus OX=10090 GN=Ppard PE=1 SV=1 && -
17	34061908	34062295	388	WT_peak_3590	183	6.84524	22.0932	18.3836	205	Promoter (<=1kb)	34062065	34068748	6684	+	ENSMUSG00000002308	ENSMUST00000002379	0	Cd320	CD320 antigen [Source:MGI Symbol;Acc:MGI:1860083] && sp|Q9Z1P5|CD320_MOUSE CD320 antigen OS=Mus musculus OX=10090 GN=Cd320 PE=2 SV=1 && PF00057:Low-density lipoprotein receptor domain class A
8	70673740	70674131	392	WT_peak_7555	57	5.4564	8.84661	5.72857	212	Promoter (<=1kb)	70673127	70674940	1814	-	ENSMUSG00000002343	ENSMUST00000136666	809	Armc6	armadillo repeat containing 6 [Source:MGI Symbol;Acc:MGI:1924063] && sp|Q8BNU0|ARMC6_MOUSE Armadillo repeat-containing protein 6 OS=Mus musculus OX=10090 GN=Armc6 PE=1 SV=1 && -
16	89777248	89777705	458	WT_peak_3461	107	8.4728	14.1292	10.7146	243	Promoter (<=1kb)	89752853	89776968	24116	-	ENSMUSG00000002489	ENSMUST00000136760	-280	Tiam1	T cell lymphoma invasion and metastasis 1 [Source:MGI Symbol;Acc:MGI:103306] && sp|Q60610|TIAM1_MOUSE Rho guanine nucleotide exchange factor TIAM1 OS=Mus musculus OX=10090 GN=Tiam1 PE=1 SV=1 && -
16	89812974	89813525	552	WT_peak_3462	156	10.7936	19.2388	15.6306	293	Intron (ENSMUST00000114124/ENSMUSG00000002489, intron 2 of 11)	89752853	89776968	24116	-	ENSMUSG00000002489	ENSMUST00000136760	-36006	Tiam1	T cell lymphoma invasion and metastasis 1 [Source:MGI Symbol;Acc:MGI:103306] && sp|Q60610|TIAM1_MOUSE Rho guanine nucleotide exchange factor TIAM1 OS=Mus musculus OX=10090 GN=Tiam1 PE=1 SV=1 && -
12	40202359	40202686	328	WT_peak_1668	66	6.70925	9.84684	6.65922	161	Distal Intergenic	40109772	40184227	74456	-	ENSMUSG00000002565	ENSMUST00000002640	-18132	Scin	scinderin [Source:MGI Symbol;Acc:MGI:1306794] && sp|Q60604|ADSV_MOUSE Adseverin OS=Mus musculus OX=10090 GN=Scin PE=1 SV=3 && PF00626:Gelsolin repeat
7	25482169	25482545	377	WT_peak_7020	93	7.1229	12.7051	9.37105	183	Intron (ENSMUST00000002677/ENSMUSG00000002602, intron 4 of 19)	25478105	25486491	8387	-	ENSMUSG00000002602	ENSMUST00000147680	3946	Axl	AXL receptor tyrosine kinase [Source:MGI Symbol;Acc:MGI:1347244] && sp|Q00993|UFO_MOUSE Tyrosine-protein kinase receptor UFO OS=Mus musculus OX=10090 GN=Axl PE=1 SV=2 && PF13895:Immunoglobulin domain|PF00041:Fibronectin type III domain|PF07714:Protein tyrosine kinase|PF13927:Immunoglobulin domain
7	25418232	25418670	439	WT_peak_7019	210	11.0204	24.8732	21.0609	210	Promoter (<=1kb)	25410531	25418513	7983	-	ENSMUSG00000002608	ENSMUST00000002683	0	Ccdc97	coiled-coil domain containing 97 [Source:MGI Symbol;Acc:MGI:1196455] && sp|Q9DBT3|CCD97_MOUSE Coiled-coil domain-containing protein 97 OS=Mus musculus OX=10090 GN=Ccdc97 PE=1 SV=1 && -
17	57318178	57318857	680	WT_peak_3664	613	22.2153	66.176	61.3709	376	Promoter (<=1kb)	57310405	57318288	7884	-	ENSMUSG00000002658	ENSMUST00000002733	0	Gtf2f1	general transcription factor IIF, polypeptide 1 [Source:MGI Symbol;Acc:MGI:1923848] && sp|Q3THK3|T2FA_MOUSE General transcription factor IIF subunit 1 OS=Mus musculus OX=10090 GN=Gtf2f1 PE=1 SV=2 && PF05793:Transcription initiation factor IIF, alpha subunit (TFIIF-alpha)
12	50593057	50593616	560	WT_peak_1681	79	7.38018	11.1993	7.9341	274	Intron (ENSMUST00000002765/ENSMUSG00000002688, intron 1 of 18)	50388014	50695881	307868	-	ENSMUSG00000002688	ENSMUST00000002765	102265	Prkd1	protein kinase D1 [Source:MGI Symbol;Acc:MGI:99879] && sp|Q62101|KPCD1_MOUSE Serine/threonine-protein kinase D1 OS=Mus musculus OX=10090 GN=Prkd1 PE=1 SV=2 && PF00130:Phorbol esters/diacylglycerol binding domain (C1 domain)|PF00169:PH domain|PF00069:Protein kinase domain
5	135215526	135216066	541	WT_peak_6383	444	12.8399	48.8898	44.4375	269	Promoter (<=1kb)	135216118	135274983	58866	+	ENSMUSG00000002748	ENSMUST00000002825	-52	Baz1b	bromodomain adjacent to zinc finger domain, 1B [Source:MGI Symbol;Acc:MGI:1353499] && sp|Q9Z277|BAZ1B_MOUSE Tyrosine-protein kinase BAZ1B OS=Mus musculus OX=10090 GN=Baz1b PE=1 SV=2 && -
17	46991766	46992132	367	WT_peak_3635	84	4.56338	11.7336	8.44478	203	Promoter (<=1kb)	46991912	46994028	2117	+	ENSMUSG00000002768	ENSMUST00000233430	0	Mea1	male enhanced antigen 1 [Source:MGI Symbol;Acc:MGI:96957] && sp|Q64327|MEA1_MOUSE Male-enhanced antigen 1 OS=Mus musculus OX=10090 GN=Mea1 PE=1 SV=1 && PF06910:Male enhanced antigen 1 (MEA1)
16	38457049	38457467	419	WT_peak_3368	113	8.38611	14.7739	11.3451	199	Exon (ENSMUST00000023487/ENSMUSG00000022799, exon 3 of 12)	38408401	38411668	3268	+	ENSMUSG00000002845	ENSMUST00000165140	48648	Tmem39a	transmembrane protein 39a [Source:MGI Symbol;Acc:MGI:1915096] && sp|Q9CYC3|TM39A_MOUSE Transmembrane protein 39A OS=Mus musculus OX=10090 GN=Tmem39a PE=2 SV=1 && PF10271:Putative transmembrane protein
1	52539537	52539873	337	WT_peak_64	129	4.91596	16.4417	12.9433	172	Promoter (<=1kb)	52496453	52539838	43386	-	ENSMUSG00000002881	ENSMUST00000069792	0	Nab1	Ngfi-A binding protein 1 [Source:MGI Symbol;Acc:MGI:107564] && sp|Q61122|NAB1_MOUSE NGFI-A-binding protein 1 OS=Mus musculus OX=10090 GN=Nab1 PE=1 SV=2 && PF04905:NAB conserved region 2 (NCD2)|PF04904:NAB conserved region 1 (NCD1)|PF04902:Conserved region in Nab1
6	120447624	120448013	390	WT_peak_6822	48	5.06666	7.89168	4.84061	195	Promoter (2-3kb)	120450564	120456999	6436	+	ENSMUSG00000002897	ENSMUST00000204078	-2551	Il17ra	interleukin 17 receptor A [Source:MGI Symbol;Acc:MGI:107399] && sp|Q60943|I17RA_MOUSE Interleukin-17 receptor A OS=Mus musculus OX=10090 GN=Il17ra PE=1 SV=1 && -
7	44506556	44506980	425	WT_peak_7055	133	6.77705	16.9133	13.3925	208	Promoter (<=1kb)	44506563	44512074	5512	+	ENSMUSG00000002963	ENSMUST00000107876	0	Pnkp	polynucleotide kinase 3'- phosphatase [Source:MGI Symbol;Acc:MGI:1891698] && sp|Q9JLV6|PNKP_MOUSE Bifunctional polynucleotide phosphatase/kinase OS=Mus musculus OX=10090 GN=Pnkp PE=1 SV=2 && PF17913:FHA domain|PF13671:AAA domain|PF08645:Polynucleotide kinase 3 phosphatase
7	19449954	19450281	328	WT_peak_7008	95	6.2711	12.8923	9.54146	141	Promoter (<=1kb)	19435238	19449363	14126	-	ENSMUSG00000002984	ENSMUST00000093552	-591	Tomm40	translocase of outer mitochondrial membrane 40 [Source:MGI Symbol;Acc:MGI:1858259] && sp|Q9QYA2|TOM40_MOUSE Mitochondrial import receptor subunit TOM40 homolog OS=Mus musculus OX=10090 GN=Tomm40 PE=1 SV=3 && -
7	19403302	19403733	432	WT_peak_7006	94	7.20037	12.8326	9.48609	206	Downstream (1-2kb)	19405509	19407845	2337	-	ENSMUSG00000002992	ENSMUST00000134116	4112	Apoc2	apolipoprotein C2 [Source:MGI Symbol;Acc:MGI:88054] && sp|Q05020|APOC2_MOUSE Apolipoprotein C-II OS=Mus musculus OX=10090 GN=Apoc2 PE=2 SV=1 && -
12	31999236	31999759	524	WT_peak_1630	281	7.20848	32.1952	28.164	266	Promoter (<=1kb)	31982832	31999607	16776	-	ENSMUSG00000002996	ENSMUST00000175686	0	Hbp1	high mobility group box transcription factor 1 [Source:MGI Symbol;Acc:MGI:894659] && sp|Q8R316|HBP1_MOUSE HMG box-containing protein 1 OS=Mus musculus OX=10090 GN=Hbp1 PE=1 SV=1 && -
6	134897180	134897508	329	WT_peak_6889	54	2.57905	8.60445	5.49571	167	Promoter (<=1kb)	134897364	134902476	5113	+	ENSMUSG00000003031	ENSMUST00000003115	0	Cdkn1b	cyclin-dependent kinase inhibitor 1B [Source:MGI Symbol;Acc:MGI:104565] && sp|P46414|CDN1B_MOUSE Cyclin-dependent kinase inhibitor 1B OS=Mus musculus OX=10090 GN=Cdkn1b PE=1 SV=2 && -
6	134901213	134901631	419	WT_peak_6890	69	5.02668	10.1331	6.93323	210	3' UTR	134897476	134902283	4808	+	ENSMUSG00000003031	ENSMUST00000204807	3737	Cdkn1b	cyclin-dependent kinase inhibitor 1B [Source:MGI Symbol;Acc:MGI:104565] && sp|P46414|CDN1B_MOUSE Cyclin-dependent kinase inhibitor 1B OS=Mus musculus OX=10090 GN=Cdkn1b PE=1 SV=2 && -
4	133667702	133668466	765	WT_peak_5836	311	12.2436	35.3156	31.1953	298	Distal Intergenic	133692755	133694554	1800	-	ENSMUSG00000003038	ENSMUST00000123234	26088	Hmgn2	high mobility group nucleosomal binding domain 2 [Source:MGI Symbol;Acc:MGI:96136] && sp|Q86SG4|DPCA2_HUMAN Putative Dresden prostate carcinoma protein 2 OS=Homo sapiens OX=9606 GN=HMGN2P46 PE=5 SV=1 && -
4	133694336	133694861	526	WT_peak_5837	549	10.2996	59.6576	54.9801	268	Promoter (<=1kb)	133692301	133694752	2452	-	ENSMUSG00000003038	ENSMUST00000105893	0	Hmgn2	high mobility group nucleosomal binding domain 2 [Source:MGI Symbol;Acc:MGI:96136] && sp|Q86SG4|DPCA2_HUMAN Putative Dresden prostate carcinoma protein 2 OS=Homo sapiens OX=9606 GN=HMGN2P46 PE=5 SV=1 && -
9	45896479	45896948	470	WT_peak_7871	246	12.082	28.5365	24.6017	220	Promoter (<=1kb)	45879982	45896692	16711	-	ENSMUSG00000003131	ENSMUST00000214179	0	Pafah1b2	platelet-activating factor acetylhydrolase, isoform 1b, subunit 2 [Source:MGI Symbol;Acc:MGI:108415] && sp|Q61206|PA1B2_MOUSE Platelet-activating factor acetylhydrolase IB subunit alpha2 OS=Mus musculus OX=10090 GN=Pafah1b2 PE=1 SV=2 && PF13472:GDSL-like Lipase/Acylhydrolase family
10	58282411	58282822	412	WT_peak_725	78	4.13042	11.1427	7.89535	213	Promoter (<=1kb)	58282742	58294821	12080	+	ENSMUSG00000003226	ENSMUST00000219332	0	Ranbp2	RAN binding protein 2 [Source:MGI Symbol;Acc:MGI:894323] && sp|Q9ERU9|RBP2_MOUSE E3 SUMO-protein ligase RanBP2 OS=Mus musculus OX=10090 GN=Ranbp2 PE=1 SV=2 && PF00641:Zn-finger in Ran binding protein and others|PF00160:Cyclophilin type peptidyl-prolyl cis-trans isomerase/CLD|PF00638:RanBP1 domain|PF12185:Nup358/RanBP2 E3 ligase domain
7	45449833	45450175	343	WT_peak_7061	18	2.61593	4.50682	1.80093	328	Exon (ENSMUST00000209617/ENSMUSG00000062044, exon 14 of 16)	45457356	45460312	2957	-	ENSMUSG00000003269	ENSMUST00000223361	10137	Cyth2	cytohesin 2 [Source:MGI Symbol;Acc:MGI:1334255] && sp|P63034|CYH2_MOUSE Cytohesin-2 OS=Mus musculus OX=10090 GN=Cyth2 PE=1 SV=2 && -
17	70737341	70737881	541	WT_peak_3699	237	14.5351	27.6306	23.7326	283	Intron (ENSMUST00000133983/ENSMUSG00000003279, intron 4 of 13)	70731789	71126799	395011	+	ENSMUSG00000003279	ENSMUST00000155016	5552	Dlgap1	DLG associated protein 1 [Source:MGI Symbol;Acc:MGI:1346065] && sp|Q9D415|DLGP1_MOUSE Disks large-associated protein 1 OS=Mus musculus OX=10090 GN=Dlgap1 PE=1 SV=3 && PF03359:Guanylate-kinase-associated protein (GKAP) protein
17	70742032	70742448	417	WT_peak_3700	117	9.24959	15.1998	11.7539	192	Intron (ENSMUST00000133983/ENSMUSG00000003279, intron 4 of 13)	70731789	71126799	395011	+	ENSMUSG00000003279	ENSMUST00000155016	10243	Dlgap1	DLG associated protein 1 [Source:MGI Symbol;Acc:MGI:1346065] && sp|Q9D415|DLGP1_MOUSE Disks large-associated protein 1 OS=Mus musculus OX=10090 GN=Dlgap1 PE=1 SV=3 && PF03359:Guanylate-kinase-associated protein (GKAP) protein
17	70960497	70961236	740	WT_peak_3701	209	13.2024	24.7556	20.9545	471	Intron (ENSMUST00000133983/ENSMUSG00000003279, intron 6 of 13)	70868547	71123088	254542	+	ENSMUSG00000003279	ENSMUST00000097288	91950	Dlgap1	DLG associated protein 1 [Source:MGI Symbol;Acc:MGI:1346065] && sp|Q9D415|DLGP1_MOUSE Disks large-associated protein 1 OS=Mus musculus OX=10090 GN=Dlgap1 PE=1 SV=3 && PF03359:Guanylate-kinase-associated protein (GKAP) protein
4	3920205	3920696	492	WT_peak_5516	103	8.5889	13.7632	10.3837	201	Intron (ENSMUST00000003369/ENSMUSG00000003282, intron 1 of 5)	3900996	3938382	37387	-	ENSMUSG00000003282	ENSMUST00000003369	17686	Plag1	pleiomorphic adenoma gene 1 [Source:MGI Symbol;Acc:MGI:1891916] && sp|Q9QYE0|PLAG1_MOUSE Zinc finger protein PLAG1 OS=Mus musculus OX=10090 GN=Plag1 PE=2 SV=2 && -
10	80457707	80458259	553	WT_peak_808	328	11.7656	36.9834	32.8174	308	Promoter (<=1kb)	80458672	80476575	17904	+	ENSMUSG00000003345	ENSMUST00000079773	-413	Csnk1g2	casein kinase 1, gamma 2 [Source:MGI Symbol;Acc:MGI:1920014] && sp|Q8BVP5|KC1G2_MOUSE Casein kinase I isoform gamma-2 OS=Mus musculus OX=10090 GN=Csnk1g2 PE=1 SV=1 && -
16	17926113	17926469	357	WT_peak_3278	82	7.2915	11.4912	8.2077	168	Distal Intergenic	17889590	17908067	18478	-	ENSMUSG00000003526	ENSMUST00000136776	-18046	Prodh	proline dehydrogenase [Source:MGI Symbol;Acc:MGI:97770] && sp|Q9WU79|PROD_MOUSE Proline dehydrogenase 1, mitochondrial OS=Mus musculus OX=10090 GN=Prodh PE=1 SV=2 && -
17	36109909	36110236	328	WT_peak_3598	48	5.65818	7.84822	4.80927	155	Distal Intergenic	36132576	36133815	1240	+	ENSMUSG00000003541	ENSMUST00000003635	-22340	Ier3	immediate early response 3 [Source:MGI Symbol;Acc:MGI:104814] && sp|P46694|IEX1_MOUSE Radiation-inducible immediate-early gene IEX-1 OS=Mus musculus OX=10090 GN=Ier3 PE=1 SV=1 && -
17	36118954	36119356	403	WT_peak_3599	57	5.69189	8.89927	5.7784	186	Distal Intergenic	36132576	36133815	1240	+	ENSMUSG00000003541	ENSMUST00000003635	-13220	Ier3	immediate early response 3 [Source:MGI Symbol;Acc:MGI:104814] && sp|P46694|IEX1_MOUSE Radiation-inducible immediate-early gene IEX-1 OS=Mus musculus OX=10090 GN=Ier3 PE=1 SV=1 && -
7	19043790	19044489	700	WT_peak_7004	451	12.5725	49.6246	45.1534	277	Promoter (<=1kb)	19036621	19043976	7356	-	ENSMUSG00000003545	ENSMUST00000003640	0	Fosb	FBJ osteosarcoma oncogene B [Source:MGI Symbol;Acc:MGI:95575] && sp|P13346|FOSB_MOUSE Protein fosB OS=Mus musculus OX=10090 GN=Fosb PE=2 SV=1 && PF00170:bZIP transcription factor
3	20007882	20008640	759	WT_peak_5030	688	29.166	73.7675	68.813	355	Promoter (2-3kb)	20011218	20047302	36085	+	ENSMUSG00000003617	ENSMUST00000091309	-2578	Cp	ceruloplasmin [Source:MGI Symbol;Acc:MGI:88476] && sp|Q61147|CERU_MOUSE Ceruloplasmin OS=Mus musculus OX=10090 GN=Cp PE=1 SV=2 && PF07731:Multicopper oxidase|PF00394:Multicopper oxidase|PF07732:Multicopper oxidase
3	20011032	20011432	401	WT_peak_5031	92	8.0511	12.5892	9.25755	188	Promoter (<=1kb)	20011218	20047302	36085	+	ENSMUSG00000003617	ENSMUST00000091309	0	Cp	ceruloplasmin [Source:MGI Symbol;Acc:MGI:88476] && sp|Q61147|CERU_MOUSE Ceruloplasmin OS=Mus musculus OX=10090 GN=Cp PE=1 SV=2 && PF07731:Multicopper oxidase|PF00394:Multicopper oxidase|PF07732:Multicopper oxidase
4	133568314	133568710	397	WT_peak_5835	86	6.43424	11.9599	8.65942	176	Distal Intergenic	133577868	133588241	10374	-	ENSMUSG00000003644	ENSMUST00000173989	19531	Rps6ka1	ribosomal protein S6 kinase polypeptide 1 [Source:MGI Symbol;Acc:MGI:104558] && sp|Q15418|KS6A1_HUMAN Ribosomal protein S6 kinase alpha-1 OS=Homo sapiens OX=9606 GN=RPS6KA1 PE=1 SV=2 && PF00069:Protein kinase domain|PF00433:Protein kinase C terminal domain
10	53812273	53812600	328	WT_peak_715	54	6.03833	8.53545	5.42853	162	Intron (ENSMUST00000003843/ENSMUSG00000003746, intron 6 of 12)	53794815	53853211	58397	-	ENSMUSG00000003746	ENSMUST00000219234	40611	Man1a	mannosidase 1, alpha [Source:MGI Symbol;Acc:MGI:104677] && sp|P45700|MA1A1_MOUSE Mannosyl-oligosaccharide 1,2-alpha-mannosidase IA OS=Mus musculus OX=10090 GN=Man1a1 PE=1 SV=1 && PF01532:Glycosyl hydrolase family 47
8	85620437	85621027	591	WT_peak_7594	347	18.5609	38.9889	34.7724	269	Promoter (<=1kb)	85613022	85620546	7525	-	ENSMUSG00000003809	ENSMUST00000003907	0	Gcdh	glutaryl-Coenzyme A dehydrogenase [Source:MGI Symbol;Acc:MGI:104541] && sp|Q60759|GCDH_MOUSE Glutaryl-CoA dehydrogenase, mitochondrial OS=Mus musculus OX=10090 GN=Gcdh PE=1 SV=2 && PF02770:Acyl-CoA dehydrogenase, middle domain|PF00441:Acyl-CoA dehydrogenase, C-terminal domain|PF02771:Acyl-CoA dehydrogenase, N-terminal domain
7	45083666	45084291	626	WT_peak_7058	348	13.1395	39.105	34.8871	281	Promoter (<=1kb)	45084268	45106043	21776	+	ENSMUSG00000003865	ENSMUST00000003964	0	Gys1	glycogen synthase 1, muscle [Source:MGI Symbol;Acc:MGI:101805] && sp|Q9Z1E4|GYS1_MOUSE Glycogen [starch] synthase, muscle OS=Mus musculus OX=10090 GN=Gys1 PE=1 SV=2 && -
11	90111022	90111432	411	WT_peak_1312	127	8.1846	16.267	12.7726	223	Intron (ENSMUST00000124877/ENSMUSG00000110344, intron 2 of 3)	90140282	90159291	19010	+	ENSMUSG00000003948	ENSMUST00000107887	-28850	Mmd	monocyte to macrophage differentiation-associated [Source:MGI Symbol;Acc:MGI:1914718] && sp|Q9CQY7|PAQRB_MOUSE Monocyte to macrophage differentiation factor OS=Mus musculus OX=10090 GN=Mmd PE=2 SV=1 && PF03006:Haemolysin-III related
11	90111813	90112355	543	WT_peak_1313	197	12.2491	23.5605	19.7965	279	Intron (ENSMUST00000124877/ENSMUSG00000110344, intron 2 of 3)	90140282	90159291	19010	+	ENSMUSG00000003948	ENSMUST00000107887	-27927	Mmd	monocyte to macrophage differentiation-associated [Source:MGI Symbol;Acc:MGI:1914718] && sp|Q9CQY7|PAQRB_MOUSE Monocyte to macrophage differentiation factor OS=Mus musculus OX=10090 GN=Mmd PE=2 SV=1 && PF03006:Haemolysin-III related
11	90123594	90124007	414	WT_peak_1314	22	4.13386	5.07799	2.26292	325	Intron (ENSMUST00000124877/ENSMUSG00000110344, intron 3 of 3)	90140282	90159291	19010	+	ENSMUSG00000003948	ENSMUST00000107887	-16275	Mmd	monocyte to macrophage differentiation-associated [Source:MGI Symbol;Acc:MGI:1914718] && sp|Q9CQY7|PAQRB_MOUSE Monocyte to macrophage differentiation factor OS=Mus musculus OX=10090 GN=Mmd PE=2 SV=1 && PF03006:Haemolysin-III related
11	90129382	90129857	476	WT_peak_1315	70	6.73062	10.269	7.0541	245	Intron (ENSMUST00000124877/ENSMUSG00000110344, intron 3 of 3)	90140282	90159291	19010	+	ENSMUSG00000003948	ENSMUST00000107887	-10425	Mmd	monocyte to macrophage differentiation-associated [Source:MGI Symbol;Acc:MGI:1914718] && sp|Q9CQY7|PAQRB_MOUSE Monocyte to macrophage differentiation factor OS=Mus musculus OX=10090 GN=Mmd PE=2 SV=1 && PF03006:Haemolysin-III related
11	90131116	90131959	844	WT_peak_1316	730	32.4831	78.1227	73.0908	533	Intron (ENSMUST00000124877/ENSMUSG00000110344, intron 3 of 3)	90140282	90159291	19010	+	ENSMUSG00000003948	ENSMUST00000107887	-8323	Mmd	monocyte to macrophage differentiation-associated [Source:MGI Symbol;Acc:MGI:1914718] && sp|Q9CQY7|PAQRB_MOUSE Monocyte to macrophage differentiation factor OS=Mus musculus OX=10090 GN=Mmd PE=2 SV=1 && PF03006:Haemolysin-III related
11	90149903	90150409	507	WT_peak_1317	233	11.6923	27.2391	23.348	233	Intron (ENSMUST00000210131/ENSMUSG00000109967, intron 4 of 7)	90140302	90169415	29114	+	ENSMUSG00000003948	ENSMUST00000004050	9601	Mmd	monocyte to macrophage differentiation-associated [Source:MGI Symbol;Acc:MGI:1914718] && sp|Q9CQY7|PAQRB_MOUSE Monocyte to macrophage differentiation factor OS=Mus musculus OX=10090 GN=Mmd PE=2 SV=1 && PF03006:Haemolysin-III related
11	90220895	90221582	688	WT_peak_1318	318	16.8265	35.9414	31.8051	338	Distal Intergenic	90231653	90272761	41109	-	ENSMUSG00000003949	ENSMUST00000137957	51179	Hlf	hepatic leukemia factor [Source:MGI Symbol;Acc:MGI:96108] && sp|Q8BW74|HLF_MOUSE Hepatic leukemia factor OS=Mus musculus OX=10090 GN=Hlf PE=2 SV=1 && PF07716:Basic region leucine zipper
11	26336977	26337563	587	WT_peak_1068	30	3.63056	5.94689	3.0545	362	Promoter (<=1kb)	26337202	26372460	35259	+	ENSMUSG00000004018	ENSMUST00000136830	0	Fancl	Fanconi anemia, complementation group L [Source:MGI Symbol;Acc:MGI:1914280] && sp|Q9CR14|FANCL_MOUSE E3 ubiquitin-protein ligase FANCL OS=Mus musculus OX=10090 GN=Fancl PE=1 SV=1 && PF09765:WD-repeat region|PF11793:FANCL C-terminal domain
11	100828985	100829403	419	WT_peak_1371	144	9.5048	17.9813	14.4236	216	Promoter (<=1kb)	100779062	100830206	51145	-	ENSMUSG00000004040	ENSMUST00000092671	803	Stat3	signal transducer and activator of transcription 3 [Source:MGI Symbol;Acc:MGI:103038] && sp|P40763|STAT3_HUMAN Signal transducer and activator of transcription 3 OS=Homo sapiens OX=9606 GN=STAT3 PE=1 SV=2 && PF00017:SH2 domain|PF02864:STAT protein, DNA binding domain|PF01017:STAT protein, all-alpha domain|PF02865:STAT protein, protein interaction domain
11	100837571	100838033	463	WT_peak_1372	106	8.41327	14.0292	10.6199	221	Distal Intergenic	100777636	100830366	52731	-	ENSMUSG00000004040	ENSMUST00000127638	-7205	Stat3	signal transducer and activator of transcription 3 [Source:MGI Symbol;Acc:MGI:103038] && sp|P40763|STAT3_HUMAN Signal transducer and activator of transcription 3 OS=Homo sapiens OX=9606 GN=STAT3 PE=1 SV=2 && PF00017:SH2 domain|PF02864:STAT protein, DNA binding domain|PF01017:STAT protein, all-alpha domain|PF02865:STAT protein, protein interaction domain
11	100870551	100871070	520	WT_peak_1373	114	6.86835	14.859	11.4273	269	Distal Intergenic	100847559	100861713	14155	-	ENSMUSG00000004044	ENSMUST00000060792	-8838	Cavin1	caveolae associated 1 [Source:MGI Symbol;Acc:MGI:1277968] && sp|O54724|CAVN1_MOUSE Caveolae-associated protein 1 OS=Mus musculus OX=10090 GN=Cavin1 PE=1 SV=1 && -
7	27307505	27307912	408	WT_peak_7023	73	5.08279	10.5911	7.36633	198	Promoter (<=1kb)	27307429	27317711	10283	+	ENSMUSG00000004056	ENSMUST00000142365	76	Akt2	thymoma viral proto-oncogene 2 [Source:MGI Symbol;Acc:MGI:104874] && sp|Q60823|AKT2_MOUSE RAC-beta serine/threonine-protein kinase OS=Mus musculus OX=10090 GN=Akt2 PE=1 SV=1 && -
2	72110879	72111266	388	WT_peak_4517	56	5.77334	8.71743	5.60732	218	Distal Intergenic	72115981	72272954	156974	+	ENSMUSG00000004085	ENSMUST00000090824	-4715	Map3k20	mitogen-activated protein kinase kinase kinase 20 [Source:MGI Symbol;Acc:MGI:2443258] && sp|Q9ESL4|M3K20_MOUSE Mitogen-activated protein kinase kinase kinase 20 OS=Mus musculus OX=10090 GN=Map3k20 PE=1 SV=1 && PF07714:Protein tyrosine kinase
2	72131843	72132292	450	WT_peak_4518	94	7.90795	12.8384	9.48914	254	Intron (ENSMUST00000090824/ENSMUSG00000004085, intron 2 of 19)	72128245	72185966	57722	+	ENSMUSG00000004085	ENSMUST00000144111	3598	Map3k20	mitogen-activated protein kinase kinase kinase 20 [Source:MGI Symbol;Acc:MGI:2443258] && sp|Q9ESL4|M3K20_MOUSE Mitogen-activated protein kinase kinase kinase 20 OS=Mus musculus OX=10090 GN=Map3k20 PE=1 SV=1 && PF07714:Protein tyrosine kinase
9	20855948	20856538	591	WT_peak_7797	175	10.8526	21.221	17.5353	313	Intron (ENSMUST00000178110/ENSMUSG00000004099, intron 1 of 38)	20818817	20863901	45085	-	ENSMUSG00000004099	ENSMUST00000216540	7363	Dnmt1	DNA methyltransferase (cytosine-5) 1 [Source:MGI Symbol;Acc:MGI:94912] && sp|P13864|DNMT1_MOUSE DNA (cytosine-5)-methyltransferase 1 OS=Mus musculus OX=10090 GN=Dnmt1 PE=1 SV=5 && PF01426:BAH domain|PF00145:C-5 cytosine-specific DNA methylase|PF02008:CXXC zinc finger domain|PF12047:Cytosine specific DNA methyltransferase replication foci domain
2	24639078	24639554	477	WT_peak_4314	52	5.94616	8.36454	5.27769	230	Intron (ENSMUST00000070864/ENSMUSG00000004113, intron 3 of 45)	24496387	24653059	156673	-	ENSMUSG00000004113	ENSMUST00000100348	13505	Cacna1b	calcium channel, voltage-dependent, N type, alpha 1B subunit [Source:MGI Symbol;Acc:MGI:88296] && sp|O55017|CAC1B_MOUSE Voltage-dependent N-type calcium channel subunit alpha-1B OS=Mus musculus OX=10090 GN=Cacna1b PE=1 SV=1 && PF08763:Voltage gated calcium channel IQ domain|PF00520:Ion transport protein|PF16905:Voltage-dependent L-type calcium channel, IQ-associated
12	38830002	38830521	520	WT_peak_1665	52	5.94616	8.36454	5.27769	205	Promoter (<=1kb)	38830081	38920483	90403	+	ENSMUSG00000004151	ENSMUST00000095767	0	Etv1	ets variant 1 [Source:MGI Symbol;Acc:MGI:99254] && sp|P41164|ETV1_MOUSE ETS translocation variant 1 OS=Mus musculus OX=10090 GN=Etv1 PE=1 SV=1 && -
10	60088312	60088870	559	WT_peak_729	190	12.553	22.7953	19.0567	296	Distal Intergenic	60113449	60138373	24925	+	ENSMUSG00000004207	ENSMUST00000105465	-24579	Psap	prosaposin [Source:MGI Symbol;Acc:MGI:97783] && sp|Q61207|SAP_MOUSE Prosaposin OS=Mus musculus OX=10090 GN=Psap PE=1 SV=2 && PF02199:Saposin A-type domain|PF05184:Saposin-like type B, region 1|PF03489:Saposin-like type B, region 2
6	124660648	124661042	395	WT_peak_6836	48	5.42631	7.88064	4.83692	324	Intron (ENSMUST00000135516/ENSMUSG00000004270, intron 1 of 11)	124678382	124679576	1195	+	ENSMUSG00000004270	ENSMUST00000141546	-17340	Lpcat3	lysophosphatidylcholine acyltransferase 3 [Source:MGI Symbol;Acc:MGI:1315211] && sp|Q91V01|MBOA5_MOUSE Lysophospholipid acyltransferase 5 OS=Mus musculus OX=10090 GN=Lpcat3 PE=1 SV=1 && -
6	124677121	124677769	649	WT_peak_6837	537	21.698	58.4305	53.7804	342	Promoter (<=1kb)	124678382	124679576	1195	+	ENSMUSG00000004270	ENSMUST00000141546	-613	Lpcat3	lysophosphatidylcholine acyltransferase 3 [Source:MGI Symbol;Acc:MGI:1315211] && sp|Q91V01|MBOA5_MOUSE Lysophospholipid acyltransferase 5 OS=Mus musculus OX=10090 GN=Lpcat3 PE=1 SV=1 && -
6	29467385	29467967	583	WT_peak_6517	324	12.5422	36.5686	32.4205	324	Promoter (<=1kb)	29467717	29470511	2795	+	ENSMUSG00000004285	ENSMUST00000004396	0	Atp6v1f	ATPase, H+ transporting, lysosomal V1 subunit F [Source:MGI Symbol;Acc:MGI:1913394] && sp|Q9D1K2|VATF_MOUSE V-type proton ATPase subunit F OS=Mus musculus OX=10090 GN=Atp6v1f PE=1 SV=2 && -
11	44292781	44293136	356	WT_peak_1102	79	6.90621	11.1929	7.9341	182	Promoter (1-2kb)	44290890	44304860	13971	+	ENSMUSG00000004296	ENSMUST00000102796	1891	Il12b	interleukin 12b [Source:MGI Symbol;Acc:MGI:96540] && sp|P43432|IL12B_MOUSE Interleukin-12 subunit beta OS=Mus musculus OX=10090 GN=Il12b PE=1 SV=1 && PF10420:Cytokine interleukin-12p40 C-terminus
16	23716602	23716929	328	WT_peak_3310	42	5.3674	7.26937	4.24598	132	Distal Intergenic	23708323	23709708	1386	-	ENSMUSG00000004366	ENSMUST00000004480	-6894	Sst	somatostatin [Source:MGI Symbol;Acc:MGI:98326] && sp|P60041|SMS_MOUSE Somatostatin OS=Mus musculus OX=10090 GN=Sst PE=1 SV=1 && PF03002:Somatostatin/Cortistatin family
11	6224731	6225241	511	WT_peak_1019	20	3.95397	4.78665	2.02731	172	Promoter (<=1kb)	6220369	6224870	4502	-	ENSMUSG00000004394	ENSMUST00000004508	0	Tmed4	transmembrane p24 trafficking protein 4 [Source:MGI Symbol;Acc:MGI:1915070] && sp|Q8R1V4|TMED4_MOUSE Transmembrane emp24 domain-containing protein 4 OS=Mus musculus OX=10090 GN=Tmed4 PE=1 SV=1 && PF01105:emp24/gp25L/p24 family/GOLD
1	119378461	119379071	611	WT_peak_228	244	14.1213	28.3447	24.4163	289	Distal Intergenic	119399875	119405809	5935	-	ENSMUSG00000004451	ENSMUST00000142945	26738	Ralb	v-ral simian leukemia viral oncogene B [Source:MGI Symbol;Acc:MGI:1927244] && sp|Q9JIW9|RALB_MOUSE Ras-related protein Ral-B OS=Mus musculus OX=10090 GN=Ralb PE=1 SV=1 && -
1	119381304	119381793	490	WT_peak_229	124	9.30767	15.9064	12.4248	262	Distal Intergenic	119399875	119405809	5935	-	ENSMUSG00000004451	ENSMUST00000142945	24016	Ralb	v-ral simian leukemia viral oncogene B [Source:MGI Symbol;Acc:MGI:1927244] && sp|Q9JIW9|RALB_MOUSE Ras-related protein Ral-B OS=Mus musculus OX=10090 GN=Ralb PE=1 SV=1 && -
1	119385489	119385998	510	WT_peak_230	154	10.4297	19.0439	15.4393	298	Distal Intergenic	119399875	119405809	5935	-	ENSMUSG00000004451	ENSMUST00000142945	19811	Ralb	v-ral simian leukemia viral oncogene B [Source:MGI Symbol;Acc:MGI:1927244] && sp|Q9JIW9|RALB_MOUSE Ras-related protein Ral-B OS=Mus musculus OX=10090 GN=Ralb PE=1 SV=1 && -
5	114007152	114007625	474	WT_peak_6316	43	5.26658	7.37688	4.35188	175	Intron (ENSMUST00000164980/ENSMUSG00000004530, intron 2 of 8)	113986614	114012709	26096	-	ENSMUSG00000004530	ENSMUST00000166647	5084	Coro1c	coronin, actin binding protein 1C [Source:MGI Symbol;Acc:MGI:1345964] && sp|Q9ULV4|COR1C_HUMAN Coronin-1C OS=Homo sapiens OX=9606 GN=CORO1C PE=1 SV=1 && -
8	3461947	3462286	340	WT_peak_7358	43	5.3968	7.39894	4.37267	154	Intron (ENSMUST00000239102/ENSMUSG00000004568, intron 10 of 28)	3476700	3504540	27841	+	ENSMUSG00000004568	ENSMUST00000238786	-14414	Arhgef18	rho/rac guanine nucleotide exchange factor (GEF) 18 [Source:MGI Symbol;Acc:MGI:2142567] && sp|Q6P9R4|ARHGI_MOUSE Rho guanine nucleotide exchange factor 18 OS=Mus musculus OX=10090 GN=Arhgef18 PE=1 SV=3 && PF00621:RhoGEF domain|PF17838:PH domain
7	43179750	43180136	387	WT_peak_7051	101	7.89281	13.5535	10.1798	169	Promoter (1-2kb)	43177950	43182102	4153	-	ENSMUSG00000004609	ENSMUST00000206371	1966	Cd33	CD33 antigen [Source:MGI Symbol;Acc:MGI:99440] && sp|Q63994|CD33_MOUSE Myeloid cell surface antigen CD33 OS=Mus musculus OX=10090 GN=Cd33 PE=2 SV=1 && -
6	4694680	4695085	406	WT_peak_6469	59	6.16973	9.08127	5.93762	202	Intron (ENSMUST00000115577/ENSMUSG00000004631, intron 6 of 11)	4707613	4712028	4416	-	ENSMUSG00000004631	ENSMUST00000203556	16943	Sgce	sarcoglycan, epsilon [Source:MGI Symbol;Acc:MGI:1329042] && - && -
8	115342544	115343199	656	WT_peak_7663	381	19.0701	42.4144	38.1053	336	Intron (ENSMUST00000004756/ENSMUSG00000004637, intron 5 of 8)	115335176	115433064	97889	+	ENSMUSG00000004637	ENSMUST00000160205	7368	Wwox	WW domain-containing oxidoreductase [Source:MGI Symbol;Acc:MGI:1931237] && sp|Q91WL8|WWOX_MOUSE WW domain-containing oxidoreductase OS=Mus musculus OX=10090 GN=Wwox PE=1 SV=1 && -
8	115559064	115559460	397	WT_peak_7664a	17	3.28486	4.44933	1.74508	209	Intron (ENSMUST00000004756/ENSMUSG00000004637, intron 8 of 8)	115438907	116078882	639976	+	ENSMUSG00000004637	ENSMUST00000162052	120157	Wwox	WW domain-containing oxidoreductase [Source:MGI Symbol;Acc:MGI:1931237] && sp|Q91WL8|WWOX_MOUSE WW domain-containing oxidoreductase OS=Mus musculus OX=10090 GN=Wwox PE=1 SV=1 && -
8	115559064	115559460	397	WT_peak_7664b	23	3.89743	5.22669	2.39779	324	Intron (ENSMUST00000004756/ENSMUSG00000004637, intron 8 of 8)	115438907	116078882	639976	+	ENSMUSG00000004637	ENSMUST00000162052	120157	Wwox	WW domain-containing oxidoreductase [Source:MGI Symbol;Acc:MGI:1931237] && sp|Q91WL8|WWOX_MOUSE WW domain-containing oxidoreductase OS=Mus musculus OX=10090 GN=Wwox PE=1 SV=1 && -
8	115574295	115574815	521	WT_peak_7665	376	20.1278	41.9111	37.6173	270	Intron (ENSMUST00000004756/ENSMUSG00000004637, intron 8 of 8)	115438907	116078882	639976	+	ENSMUSG00000004637	ENSMUST00000162052	135388	Wwox	WW domain-containing oxidoreductase [Source:MGI Symbol;Acc:MGI:1931237] && sp|Q91WL8|WWOX_MOUSE WW domain-containing oxidoreductase OS=Mus musculus OX=10090 GN=Wwox PE=1 SV=1 && -
9	57777521	57778119	599	WT_peak_7928	289	15.8159	32.9794	28.9211	303	Distal Intergenic	57701970	57744076	42107	-	ENSMUSG00000004661	ENSMUST00000098686	-33445	Arid3b	AT rich interactive domain 3B (BRIGHT-like) [Source:MGI Symbol;Acc:MGI:1930768] && sp|Q9Z1N7|ARI3B_MOUSE AT-rich interactive domain-containing protein 3B OS=Mus musculus OX=10090 GN=Arid3b PE=1 SV=1 && -
11	9144888	9145215	328	WT_peak_1033	48	5.60885	7.93086	4.86583	161	Promoter (1-2kb)	9143451	9206178	62728	+	ENSMUSG00000004668	ENSMUST00000151522	1437	Abca13	ATP-binding cassette, sub-family A (ABC1), member 13 [Source:MGI Symbol;Acc:MGI:2388707] && sp|Q5SSE9|ABCAD_MOUSE ATP-binding cassette sub-family A member 13 OS=Mus musculus OX=10090 GN=Abca13 PE=1 SV=1 && PF12698:ABC-2 family transporter protein|PF00005:ABC transporter
8	71763107	71763434	328	WT_peak_7561	69	6.80568	10.1583	6.95738	150	Intron (ENSMUST00000212935/ENSMUSG00000004677, intron 2 of 39)	71786461	71791652	5192	+	ENSMUSG00000004677	ENSMUST00000212173	-23027	Myo9b	myosin IXb [Source:MGI Symbol;Acc:MGI:106624] && sp|Q9QY06|MYO9B_MOUSE Unconventional myosin-IXb OS=Mus musculus OX=10090 GN=Myo9b PE=1 SV=2 && -
12	34652873	34653230	358	WT_peak_1642	79	7.38018	11.1993	7.9341	215	Intron (ENSMUST00000211752/ENSMUSG00000004698, intron 3 of 26)	34483144	34668492	185349	-	ENSMUSG00000004698	ENSMUST00000209463	15262	Hdac9	histone deacetylase 9 [Source:MGI Symbol;Acc:MGI:1931221] && sp|Q9UKV0|HDAC9_HUMAN Histone deacetylase 9 OS=Homo sapiens OX=9606 GN=HDAC9 PE=1 SV=2 && PF00850:Histone deacetylase domain|PF12203:Glutamine rich N terminal domain of histone deacetylase 4
12	85176266	85176933	668	WT_peak_1820	446	21.3136	49.0889	44.6314	342	Promoter (<=1kb)	85177047	85177391	345	+	ENSMUSG00000004789	ENSMUST00000223409	-114	Dlst	dihydrolipoamide S-succinyltransferase (E2 component of 2-oxo-glutarate complex) [Source:MGI Symbol;Acc:MGI:1926170] && - && -
11	61538337	61538680	344	WT_peak_1161	62	5.80348	9.41194	6.25873	184	Distal Intergenic	61544091	61563610	19520	+	ENSMUSG00000004837	ENSMUST00000004959	-5411	Grap	GRB2-related adaptor protein [Source:MGI Symbol;Acc:MGI:1918770] && sp|Q9CX99|GRAP_MOUSE GRB2-related adapter protein OS=Mus musculus OX=10090 GN=Grap PE=1 SV=1 && -
3	87813809	87814298	490	WT_peak_5210	97	3.75749	13.1302	9.76983	272	Promoter (<=1kb)	87814157	87821994	7838	+	ENSMUSG00000004897	ENSMUST00000159492	0	Hdgf	heparin binding growth factor [Source:MGI Symbol;Acc:MGI:1194494] && sp|P51859|HDGF_MOUSE Hepatoma-derived growth factor OS=Mus musculus OX=10090 GN=Hdgf PE=1 SV=2 && PF00855:PWWP domain
10	81103898	81104225	328	WT_peak_814	66	4.90018	9.88084	6.69312	177	Promoter (<=1kb)	81104006	81109080	5075	+	ENSMUSG00000004931	ENSMUST00000057798	0	Apba3	amyloid beta (A4) precursor protein-binding, family A, member 3 [Source:MGI Symbol;Acc:MGI:1888527] && sp|O88888|APBA3_MOUSE Amyloid-beta A4 precursor protein-binding family A member 3 OS=Mus musculus OX=10090 GN=Apba3 PE=1 SV=1 && PF00595:PDZ domain|PF00640:Phosphotyrosine interaction domain (PTB/PID)
9	64109560	64110097	538	WT_peak_7974	304	16.3807	34.5555	30.4546	256	Intron (ENSMUST00000005066/ENSMUSG00000004936, intron 5 of 10)	64094571	64102960	8390	-	ENSMUSG00000004936	ENSMUST00000152535	-6600	Map2k1	mitogen-activated protein kinase kinase 1 [Source:MGI Symbol;Acc:MGI:1346866] && sp|P31938|MP2K1_MOUSE Dual specificity mitogen-activated protein kinase kinase 1 OS=Mus musculus OX=10090 GN=Map2k1 PE=1 SV=2 && PF00069:Protein kinase domain
3	146464215	146464700	486	WT_peak_5484	66	5.84614	9.83106	6.65868	273	Intron (ENSMUST00000102515/ENSMUSG00000005034, intron 1 of 9)	146453728	146470325	16598	-	ENSMUSG00000005034	ENSMUST00000199722	5625	Prkacb	protein kinase, cAMP dependent, catalytic, beta [Source:MGI Symbol;Acc:MGI:97594] && sp|P68180|KAPCB_CRIGR cAMP-dependent protein kinase catalytic subunit beta OS=Cricetulus griseus OX=10029 GN=PRKACB PE=2 SV=2 && PF00069:Protein kinase domain
4	152429641	152430060	420	WT_peak_5932	114	6.86835	14.859	11.4273	213	Intron (ENSMUST00000030775/ENSMUSG00000005045, intron 1 of 41)	152426052	152438083	12032	+	ENSMUSG00000005045	ENSMUST00000136134	3589	Chd5	chromodomain helicase DNA binding protein 5 [Source:MGI Symbol;Acc:MGI:3036258] && sp|A2A8L1|CHD5_MOUSE Chromodomain-helicase-DNA-binding protein 5 OS=Mus musculus OX=10090 GN=Chd5 PE=1 SV=1 && -
5	136274027	136274525	499	WT_peak_6388	231	10.2684	27.0743	23.1905	221	Promoter (<=1kb)	136247003	136273757	26755	-	ENSMUSG00000005057	ENSMUST00000005188	-270	Sh2b2	SH2B adaptor protein 2 [Source:MGI Symbol;Acc:MGI:1345171] && sp|Q9JID9|SH2B2_MOUSE SH2B adapter protein 2 OS=Mus musculus OX=10090 GN=Sh2b2 PE=1 SV=2 && PF00017:SH2 domain|PF00169:PH domain|PF08916:Phenylalanine zipper
2	102730914	102731372	459	WT_peak_4572	82	7.2915	11.4912	8.2077	240	Promoter (<=1kb)	102644478	102731691	87214	-	ENSMUSG00000005087	ENSMUST00000111192	319	Cd44	CD44 antigen [Source:MGI Symbol;Acc:MGI:88338] && sp|P15379|CD44_MOUSE CD44 antigen OS=Mus musculus OX=10090 GN=Cd44 PE=1 SV=3 && -
2	102817124	102817980	857	WT_peak_4573	199	12.3395	23.7143	19.9394	257	Distal Intergenic	102641486	102732010	90525	-	ENSMUSG00000005087	ENSMUST00000111194	-85114	Cd44	CD44 antigen [Source:MGI Symbol;Acc:MGI:88338] && sp|P15379|CD44_MOUSE CD44 antigen OS=Mus musculus OX=10090 GN=Cd44 PE=1 SV=3 && -
2	102636181	102636928	748	WT_peak_4570	92	8.0511	12.5892	9.25755	352	Distal Intergenic	102591518	102611902	20385	+	ENSMUSG00000005089	ENSMUST00000154446	44663	Slc1a2	solute carrier family 1 (glial high affinity glutamate transporter), member 2 [Source:MGI Symbol;Acc:MGI:101931] && sp|P43006|EAA2_MOUSE Excitatory amino acid transporter 2 OS=Mus musculus OX=10090 GN=Slc1a2 PE=1 SV=1 && PF00375:Sodium:dicarboxylate symporter family
2	118247845	118248172	328	WT_peak_4642	48	5.65818	7.84822	4.80927	156	Intron (ENSMUST00000110877/ENSMUSG00000005102, intron 7 of 10)	118242827	118305715	62889	+	ENSMUSG00000005102	ENSMUST00000110870	5018	Eif2ak4	eukaryotic translation initiation factor 2 alpha kinase 4 [Source:MGI Symbol;Acc:MGI:1353427] && sp|Q9QZ05|E2AK4_MOUSE eIF-2-alpha kinase GCN2 OS=Mus musculus OX=10090 GN=Eif2ak4 PE=1 SV=2 && PF12745:Anticodon binding domain of tRNAs|PF00069:Protein kinase domain|PF05773:RWD domain|PF13393:Histidyl-tRNA synthetase
5	38661347	38661957	611	WT_peak_6067	196	10.5231	23.4342	19.6718	330	Promoter (<=1kb)	38506982	38660486	153505	-	ENSMUSG00000005107	ENSMUST00000155634	-861	Slc2a9	solute carrier family 2 (facilitated glucose transporter), member 9 [Source:MGI Symbol;Acc:MGI:2152844] && sp|Q3T9X0|GTR9_MOUSE Solute carrier family 2, facilitated glucose transporter member 9 OS=Mus musculus OX=10090 GN=Slc2a9 PE=1 SV=1 && PF00083:Sugar (and other) transporter
15	66841338	66842030	693	WT_peak_3087	2772	21.1052	285.711	277.275	311	Promoter (<=1kb)	66801167	66841489	40323	-	ENSMUSG00000005125	ENSMUST00000005256	0	Ndrg1	N-myc downstream regulated gene 1 [Source:MGI Symbol;Acc:MGI:1341799] && sp|Q62433|NDRG1_MOUSE Protein NDRG1 OS=Mus musculus OX=10090 GN=Ndrg1 PE=1 SV=1 && -
15	66870324	66870898	575	WT_peak_3088	184	10.1333	22.1966	18.4803	236	Intron (ENSMUST00000171591/ENSMUSG00000091412, intron 1 of 1)	66818386	66841489	23104	-	ENSMUSG00000005125	ENSMUST00000164070	-28835	Ndrg1	N-myc downstream regulated gene 1 [Source:MGI Symbol;Acc:MGI:1341799] && sp|Q62433|NDRG1_MOUSE Protein NDRG1 OS=Mus musculus OX=10090 GN=Ndrg1 PE=1 SV=1 && -
14	99535568	99535967	400	WT_peak_2672	174	8.10522	21.1216	17.4416	265	Promoter (<=1kb)	99536127	99552472	16346	+	ENSMUSG00000005148	ENSMUST00000005279	-160	Klf5	Kruppel-like factor 5 [Source:MGI Symbol;Acc:MGI:1338056] && sp|Q9Z0Z7|KLF5_MOUSE Krueppel-like factor 5 OS=Mus musculus OX=10090 GN=Klf5 PE=1 SV=2 && -
11	69362284	69362849	566	WT_peak_1194	504	23.055	55.0776	50.497	292	Intron (ENSMUST00000035539/ENSMUSG00000005237, intron 38 of 84)	69355436	69356520	1085	-	ENSMUSG00000005237	ENSMUST00000151811	-5764	Dnah2	dynein, axonemal, heavy chain 2 [Source:MGI Symbol;Acc:MGI:107731] && sp|P0C6F1|DYH2_MOUSE Dynein axonemal heavy chain 2 OS=Mus musculus OX=10090 GN=Dnah2 PE=1 SV=1 && PF12777:Microtubule-binding stalk of dynein motor|PF18199:Dynein heavy chain C-terminal domain|PF03028:Dynein heavy chain region D6 P-loop domain|PF17852:Dynein heavy chain AAA lid domain|PF17857:AAA+ lid domain|PF12774:Hydrolytic …
11	69370513	69371112	600	WT_peak_1195	215	12.3325	25.3283	21.5002	296	Intron (ENSMUST00000035539/ENSMUSG00000005237, intron 27 of 84)	69355436	69356520	1085	-	ENSMUSG00000005237	ENSMUST00000151811	-13993	Dnah2	dynein, axonemal, heavy chain 2 [Source:MGI Symbol;Acc:MGI:107731] && sp|P0C6F1|DYH2_MOUSE Dynein axonemal heavy chain 2 OS=Mus musculus OX=10090 GN=Dnah2 PE=1 SV=1 && PF12777:Microtubule-binding stalk of dynein motor|PF18199:Dynein heavy chain C-terminal domain|PF03028:Dynein heavy chain region D6 P-loop domain|PF17852:Dynein heavy chain AAA lid domain|PF17857:AAA+ lid domain|PF12774:Hydrolytic …
11	62624483	62625008	526	WT_peak_1165	76	6.49454	10.8911	7.65655	234	Promoter (1-2kb)	62617548	62622731	5184	-	ENSMUSG00000005267	ENSMUST00000127732	-1752	Zfp287	zinc finger protein 287 [Source:MGI Symbol;Acc:MGI:2176561] && sp|Q9EQB9|ZN287_MOUSE Zinc finger protein 287 OS=Mus musculus OX=10090 GN=Znf287 PE=2 SV=2 && PF02023:SCAN domain|PF00096:Zinc finger, C2H2 type|PF01352:KRAB box
15	77775870	77776214	345	WT_peak_3138	52	4.77798	8.34345	5.26192	221	Distal Intergenic	77799247	77799900	654	-	ENSMUSG00000005354	ENSMUST00000173561	23686	Txn2	thioredoxin 2 [Source:MGI Symbol;Acc:MGI:1929468] && sp|P97493|THIOM_MOUSE Thioredoxin, mitochondrial OS=Mus musculus OX=10090 GN=Txn2 PE=1 SV=1 && PF00085:Thioredoxin
15	77818344	77818890	547	WT_peak_3139	196	10.5231	23.4342	19.6718	260	Distal Intergenic	77799247	77813206	13960	-	ENSMUSG00000005354	ENSMUST00000005487	-5138	Txn2	thioredoxin 2 [Source:MGI Symbol;Acc:MGI:1929468] && sp|P97493|THIOM_MOUSE Thioredoxin, mitochondrial OS=Mus musculus OX=10090 GN=Txn2 PE=1 SV=1 && PF00085:Thioredoxin
6	106781799	106782312	514	WT_peak_6748	198	12.7801	23.5796	19.8147	227	Distal Intergenic	106774141	106777038	2898	-	ENSMUSG00000005362	ENSMUST00000204230	-4761	Crbn	cereblon [Source:MGI Symbol;Acc:MGI:1913277] && - && -
5	135129885	135130217	333	WT_peak_6382	48	5.06666	7.89168	4.84061	164	Intron (ENSMUST00000202431/ENSMUSG00000005373, intron 1 of 3)	135135745	135151896	16152	+	ENSMUSG00000005373	ENSMUST00000141770	-5528	Mlxipl	MLX interacting protein-like [Source:MGI Symbol;Acc:MGI:1927999] && sp|Q99MZ3|MLXPL_MOUSE Carbohydrate-responsive element-binding protein OS=Mus musculus OX=10090 GN=Mlxipl PE=1 SV=1 && PF00010:Helix-loop-helix DNA-binding domain
13	13681254	13681606	353	WT_peak_1934	48	5.60885	7.93086	4.86583	158	Promoter (1-2kb)	13683297	13684933	1637	+	ENSMUSG00000005397	ENSMUST00000222436	-1691	Nid1	nidogen 1 [Source:MGI Symbol;Acc:MGI:97342] && sp|P10493|NID1_MOUSE Nidogen-1 OS=Mus musculus OX=10090 GN=Nid1 PE=1 SV=2 && PF07645:Calcium-binding EGF domain|PF00086:Thyroglobulin type-1 repeat|PF12662:Complement Clr-like EGF-like|PF14670:Coagulation Factor Xa inhibitory site|PF06119:Nidogen-like|PF12947:EGF domain|PF07474:G2F domain|PF00058:Low-density lipoprotein receptor repeat class B
8	75819912	75820442	531	WT_peak_7568	409	16.9242	45.3624	40.989	280	Promoter (<=1kb)	75820249	75827217	6969	+	ENSMUSG00000005413	ENSMUST00000005548	0	Hmox1	heme oxygenase 1 [Source:MGI Symbol;Acc:MGI:96163] && sp|P14901|HMOX1_MOUSE Heme oxygenase 1 OS=Mus musculus OX=10090 GN=Hmox1 PE=1 SV=1 && PF01126:Heme oxygenase
5	135739498	135740130	633	WT_peak_6386	144	9.19459	17.9604	14.403	286	Intron (ENSMUST00000153500/ENSMUSG00000005514, intron 1 of 7)	135744859	135760732	15874	+	ENSMUSG00000005514	ENSMUST00000147515	-4729	Por	cytochrome p450 oxidoreductase [Source:MGI Symbol;Acc:MGI:97744] && sp|P37040|NCPR_MOUSE NADPH--cytochrome P450 reductase OS=Mus musculus OX=10090 GN=Por PE=1 SV=2 && PF00175:Oxidoreductase NAD-binding domain|PF00667:FAD binding domain|PF00258:Flavodoxin
7	67585390	67585824	435	WT_peak_7098	118	8.97415	15.3409	11.8828	215	Distal Intergenic	67602575	67883416	280842	+	ENSMUSG00000005533	ENSMUST00000005671	-16751	Igf1r	insulin-like growth factor I receptor [Source:MGI Symbol;Acc:MGI:96433] && sp|Q60751|IGF1R_MOUSE Insulin-like growth factor 1 receptor OS=Mus musculus OX=10090 GN=Igf1r PE=1 SV=3 && -
7	67600933	67601326	394	WT_peak_7099	131	4.88393	16.6815	13.1683	209	Promoter (1-2kb)	67602575	67883416	280842	+	ENSMUSG00000005533	ENSMUST00000005671	-1249	Igf1r	insulin-like growth factor I receptor [Source:MGI Symbol;Acc:MGI:96433] && sp|Q60751|IGF1R_MOUSE Insulin-like growth factor 1 receptor OS=Mus musculus OX=10090 GN=Igf1r PE=1 SV=3 && -
7	67656219	67656754	536	WT_peak_7100	90	7.39951	12.3593	9.04272	289	Intron (ENSMUST00000005671/ENSMUSG00000005533, intron 2 of 20)	67602575	67883416	280842	+	ENSMUSG00000005533	ENSMUST00000005671	53644	Igf1r	insulin-like growth factor I receptor [Source:MGI Symbol;Acc:MGI:96433] && sp|Q60751|IGF1R_MOUSE Insulin-like growth factor 1 receptor OS=Mus musculus OX=10090 GN=Igf1r PE=1 SV=3 && -
7	67711976	67712467	492	WT_peak_7101	113	8.38611	14.7739	11.3451	207	Intron (ENSMUST00000005671/ENSMUSG00000005533, intron 2 of 20)	67798338	67837717	39380	+	ENSMUSG00000005533	ENSMUST00000207621	-85871	Igf1r	insulin-like growth factor I receptor [Source:MGI Symbol;Acc:MGI:96433] && sp|Q60751|IGF1R_MOUSE Insulin-like growth factor 1 receptor OS=Mus musculus OX=10090 GN=Igf1r PE=1 SV=3 && -
7	67735286	67735613	328	WT_peak_7102	20	3.95397	4.78665	2.02731	163	Intron (ENSMUST00000005671/ENSMUSG00000005533, intron 2 of 20)	67798338	67837717	39380	+	ENSMUSG00000005533	ENSMUST00000207621	-62725	Igf1r	insulin-like growth factor I receptor [Source:MGI Symbol;Acc:MGI:96433] && sp|Q60751|IGF1R_MOUSE Insulin-like growth factor 1 receptor OS=Mus musculus OX=10090 GN=Igf1r PE=1 SV=3 && -
7	67756568	67756895	328	WT_peak_7103	52	5.94616	8.36454	5.27769	238	Intron (ENSMUST00000005671/ENSMUSG00000005533, intron 2 of 20)	67798338	67837717	39380	+	ENSMUSG00000005533	ENSMUST00000207621	-41443	Igf1r	insulin-like growth factor I receptor [Source:MGI Symbol;Acc:MGI:96433] && sp|Q60751|IGF1R_MOUSE Insulin-like growth factor 1 receptor OS=Mus musculus OX=10090 GN=Igf1r PE=1 SV=3 && -
7	110623281	110623904	624	WT_peak_7233	331	17.9422	37.3013	33.1293	319	Distal Intergenic	110628158	110655584	27427	+	ENSMUSG00000005609	ENSMUST00000005749	-4254	Ctr9	CTR9 homolog, Paf1/RNA polymerase II complex component [Source:MGI Symbol;Acc:MGI:109345] && sp|Q62018|CTR9_MOUSE RNA polymerase-associated protein CTR9 homolog OS=Mus musculus OX=10090 GN=Ctr9 PE=1 SV=2 && -
2	122580234	122580561	328	WT_peak_4663	57	4.03694	8.90624	5.78396	153	Promoter (<=1kb)	122580423	122591395	10973	+	ENSMUSG00000005804	ENSMUST00000005954	0	Bloc1s6	biogenesis of lysosomal organelles complex-1, subunit 6, pallidin [Source:MGI Symbol;Acc:MGI:1927580] && sp|Q9R0C0|BL1S6_MOUSE Biogenesis of lysosome-related organelles complex 1 subunit 6 OS=Mus musculus OX=10090 GN=Bloc1s6 PE=1 SV=1 && PF14712:Snapin/Pallidin
18	34353004	34353419	416	WT_peak_3839	147	9.7426	18.3738	14.7971	236	Promoter (<=1kb)	34353977	34446559	92583	+	ENSMUSG00000005871	ENSMUST00000171187	-558	Apc	APC, WNT signaling pathway regulator [Source:MGI Symbol;Acc:MGI:88039] && sp|Q61315|APC_MOUSE Adenomatous polyposis coli protein OS=Mus musculus OX=10090 GN=Apc PE=1 SV=1 && -
2	155720668	155721243	576	WT_peak_4888	403	18.3109	44.7196	40.3592	267	Intron (ENSMUST00000136933/ENSMUSG00000005882, intron 7 of 9)	155690104	155693612	3509	-	ENSMUSG00000005882	ENSMUST00000161484	-27056	Uqcc1	ubiquinol-cytochrome c reductase complex assembly factor 1 [Source:MGI Symbol;Acc:MGI:1929472] && sp|Q9CWU6|UQCC1_MOUSE Ubiquinol-cytochrome-c reductase complex assembly factor 1 OS=Mus musculus OX=10090 GN=Uqcc1 PE=1 SV=1 && -
2	155728727	155729137	411	WT_peak_4889	115	8.4937	14.9503	11.5169	231	3' UTR	155729039	155752524	23486	-	ENSMUSG00000005882	ENSMUST00000162258	23387	Uqcc1	ubiquinol-cytochrome c reductase complex assembly factor 1 [Source:MGI Symbol;Acc:MGI:1929472] && sp|Q9CWU6|UQCC1_MOUSE Ubiquinol-cytochrome-c reductase complex assembly factor 1 OS=Mus musculus OX=10090 GN=Uqcc1 PE=1 SV=1 && -
2	155771963	155772298	336	WT_peak_4890	37	3.8726	6.66116	3.71303	157	Promoter (<=1kb)	155688814	155771980	83167	-	ENSMUSG00000005882	ENSMUST00000136933	0	Uqcc1	ubiquinol-cytochrome c reductase complex assembly factor 1 [Source:MGI Symbol;Acc:MGI:1929472] && sp|Q9CWU6|UQCC1_MOUSE Ubiquinol-cytochrome-c reductase complex assembly factor 1 OS=Mus musculus OX=10090 GN=Uqcc1 PE=1 SV=1 && -
2	105258221	105258944	724	WT_peak_4591	634	27.4833	68.3257	63.4692	418	Distal Intergenic	105216636	105229664	13029	-	ENSMUSG00000005973	ENSMUST00000006128	-28557	Rcn1	reticulocalbin 1 [Source:MGI Symbol;Acc:MGI:104559] && sp|Q05186|RCN1_MOUSE Reticulocalbin-1 OS=Mus musculus OX=10090 GN=Rcn1 PE=1 SV=1 && -
1	150268470	150269165	696	WT_peak_311a	96	6.7917	12.9862	9.62926	201	Promoter (<=1kb)	150268589	150325566	56978	+	ENSMUSG00000006005	ENSMUST00000124973	0	Tpr	translocated promoter region, nuclear basket protein [Source:MGI Symbol;Acc:MGI:1922066] && sp|F6ZDS4|TPR_MOUSE Nucleoprotein TPR OS=Mus musculus OX=10090 GN=Tpr PE=1 SV=1 && PF07926:TPR/MLP1/MLP2-like protein
1	150268470	150269165	696	WT_peak_311b	45	3.91603	7.53842	4.50774	551	Promoter (<=1kb)	150268589	150325566	56978	+	ENSMUSG00000006005	ENSMUST00000124973	0	Tpr	translocated promoter region, nuclear basket protein [Source:MGI Symbol;Acc:MGI:1922066] && sp|F6ZDS4|TPR_MOUSE Nucleoprotein TPR OS=Mus musculus OX=10090 GN=Tpr PE=1 SV=1 && PF07926:TPR/MLP1/MLP2-like protein
1	150373337	150373841	505	WT_peak_312	134	10.0639	16.9567	13.4247	280	Distal Intergenic	150333943	150341916	7974	-	ENSMUSG00000006014	ENSMUST00000159035	-31421	Prg4	proteoglycan 4 (megakaryocyte stimulating factor, articular superficial zone protein) [Source:MGI Symbol;Acc:MGI:1891344] && sp|Q9JM99|PRG4_MOUSE Proteoglycan 4 OS=Mus musculus OX=10090 GN=Prg4 PE=1 SV=2 && PF00045:Hemopexin|PF02389:Cornifin (SPRR) family|PF01033:Somatomedin B domain
11	75521384	75521889	506	WT_peak_1228	196	9.25734	23.4064	19.6477	273	Promoter (<=1kb)	75521814	75539697	17884	+	ENSMUSG00000006127	ENSMUST00000006286	0	Inpp5k	inositol polyphosphate 5-phosphatase K [Source:MGI Symbol;Acc:MGI:1194899] && sp|Q8C5L6|INP5K_MOUSE Inositol polyphosphate 5-phosphatase K OS=Mus musculus OX=10090 GN=Inpp5k PE=1 SV=2 && -
7	130544822	130545451	630	WT_peak_7318	675	23.7743	72.4956	67.5631	294	Promoter (<=1kb)	130545219	130587390	42172	+	ENSMUSG00000006205	ENSMUST00000153290	0	Htra1	HtrA serine peptidase 1 [Source:MGI Symbol;Acc:MGI:1929076] && sp|Q9R118|HTRA1_MOUSE Serine protease HTRA1 OS=Mus musculus OX=10090 GN=Htra1 PE=1 SV=2 && PF17820:PDZ domain|PF00219:Insulin-like growth factor binding protein|PF07648:Kazal-type serine protease inhibitor domain|PF13365:Trypsin-like peptidase domain
7	130547965	130548454	490	WT_peak_7319	229	13.5565	26.8329	22.9548	247	Promoter (2-3kb)	130545219	130587390	42172	+	ENSMUSG00000006205	ENSMUST00000153290	2746	Htra1	HtrA serine peptidase 1 [Source:MGI Symbol;Acc:MGI:1929076] && sp|Q9R118|HTRA1_MOUSE Serine protease HTRA1 OS=Mus musculus OX=10090 GN=Htra1 PE=1 SV=2 && PF17820:PDZ domain|PF00219:Insulin-like growth factor binding protein|PF07648:Kazal-type serine protease inhibitor domain|PF13365:Trypsin-like peptidase domain
4	141300720	141301395	676	WT_peak_5872	149	9.86601	18.5777	14.9859	380	Downstream (1-2kb)	141317361	141323780	6420	-	ENSMUSG00000006219	ENSMUST00000137491	22385	Fblim1	filamin binding LIM protein 1 [Source:MGI Symbol;Acc:MGI:1921452] && sp|Q71FD7|FBLI1_MOUSE Filamin-binding LIM protein 1 OS=Mus musculus OX=10090 GN=Fblim1 PE=1 SV=2 && -
4	141328259	141328586	328	WT_peak_5873	71	5.7099	10.3264	7.11076	217	Promoter (<=1kb)	141317298	141327343	10046	-	ENSMUSG00000006219	ENSMUST00000147785	-916	Fblim1	filamin binding LIM protein 1 [Source:MGI Symbol;Acc:MGI:1921452] && sp|Q71FD7|FBLI1_MOUSE Filamin-binding LIM protein 1 OS=Mus musculus OX=10090 GN=Fblim1 PE=1 SV=2 && -
8	69537168	69537532	365	WT_peak_7552	60	6.21339	9.15336	6.0062	159	Intron (ENSMUST00000037478/ENSMUSG00000036330, intron 1 of 16)	69541298	69566363	25066	+	ENSMUSG00000006273	ENSMUST00000006435	-3766	Atp6v1b2	ATPase, H+ transporting, lysosomal V1 subunit B2 [Source:MGI Symbol;Acc:MGI:109618] && sp|P62814|VATB2_MOUSE V-type proton ATPase subunit B, brain isoform OS=Mus musculus OX=10090 GN=Atp6v1b2 PE=1 SV=1 && PF02874:ATP synthase alpha/beta family, beta-barrel domain|PF00006:ATP synthase alpha/beta family, nucleotide-binding domain
7	3632429	3632941	513	WT_peak_6988	114	6.86835	14.859	11.4273	220	Promoter (<=1kb)	3623323	3632883	9561	-	ENSMUSG00000006335	ENSMUST00000155592	0	Tfpt	TCF3 (E2A) fusion partner [Source:MGI Symbol;Acc:MGI:1916964] && sp|Q3U1J1|TFPT_MOUSE TCF3 fusion partner homolog OS=Mus musculus OX=10090 GN=Tfpt PE=1 SV=1 && -
15	85129364	85129789	426	WT_peak_3162	61	6.39003	9.2623	6.11126	207	Intron (ENSMUST00000057410/ENSMUSG00000006369, intron 14 of 16)	85147655	85149673	2019	+	ENSMUSG00000006369	ENSMUST00000160798	-17866	Fbln1	fibulin 1 [Source:MGI Symbol;Acc:MGI:95487] && sp|Q08879|FBLN1_MOUSE Fibulin-1 OS=Mus musculus OX=10090 GN=Fbln1 PE=1 SV=2 && -
1	171203091	171203583	493	WT_peak_431	164	8.36147	20.0845	16.4338	256	Intron (ENSMUST00000111286/ENSMUSG00000006411, intron 2 of 9)	171197923	171215853	17931	+	ENSMUSG00000006411	ENSMUST00000094325	5168	Nectin4	nectin cell adhesion molecule 4 [Source:MGI Symbol;Acc:MGI:1918990] && sp|Q8R007|NECT4_MOUSE Nectin-4 OS=Mus musculus OX=10090 GN=Nectin4 PE=2 SV=1 && PF08205:CD80-like C2-set immunoglobulin domain|PF07686:Immunoglobulin V-set domain|PF13927:Immunoglobulin domain
2	167552442	167552854	413	WT_peak_4960	133	7.4656	16.899	13.3792	211	Intron (ENSMUST00000141923/ENSMUSG00000006462, intron 1 of 3)	167533101	167539721	6621	+	ENSMUSG00000006462	ENSMUST00000130679	19341	A530013C23Rik	RIKEN cDNA A530013C23 gene [Source:MGI Symbol;Acc:MGI:3041178] && - && -
14	30597441	30597827	387	WT_peak_2440	83	6.95876	11.6441	8.3564	200	3' UTR	30594312	30596957	2646	+	ENSMUSG00000006526	ENSMUST00000226788	3129	Stimate	STIM activating enhancer [Source:MGI Symbol;Acc:MGI:1921500] && sp|Q3UF25|STIMA_MOUSE Store-operated calcium entry regulator STIMATE OS=Mus musculus OX=10090 GN=Stimate PE=2 SV=1 && -
14	30666206	30666725	520	WT_peak_2442	479	22.4354	52.4951	47.9667	247	Promoter (<=1kb)	30651137	30665246	14110	-	ENSMUSG00000006529	ENSMUST00000163118	-960	Itih1	inter-alpha trypsin inhibitor, heavy chain 1 [Source:MGI Symbol;Acc:MGI:96618] && sp|Q61702|ITIH1_MOUSE Inter-alpha-trypsin inhibitor heavy chain H1 OS=Mus musculus OX=10090 GN=Itih1 PE=1 SV=2 && PF00092:von Willebrand factor type A domain|PF08487:Vault protein inter-alpha-trypsin domain|PF06668:Inter-alpha-trypsin inhibitor heavy chain C-terminus
8	22550318	22550910	593	WT_peak_7417	447	12.4123	49.2241	44.762	257	Promoter (<=1kb)	22482801	22550321	67521	-	ENSMUSG00000006567	ENSMUST00000006742	0	Atp7b	ATPase, Cu++ transporting, beta polypeptide [Source:MGI Symbol;Acc:MGI:103297] && sp|Q64446|ATP7B_MOUSE Copper-transporting ATPase 2 OS=Mus musculus OX=10090 GN=Atp7b PE=1 SV=2 && PF00702:haloacid dehalogenase-like hydrolase|PF00403:Heavy-metal-associated domain|PF00122:E1-E2 ATPase
1	75535998	75536472	475	WT_peak_134	243	10.5705	28.2554	24.3318	212	3' UTR	75528353	75530376	2024	+	ENSMUSG00000006576	ENSMUST00000132110	7645	Slc4a3	solute carrier family 4 (anion exchanger), member 3 [Source:MGI Symbol;Acc:MGI:109350] && sp|P16283|B3A3_MOUSE Anion exchange protein 3 OS=Mus musculus OX=10090 GN=Slc4a3 PE=1 SV=2 && -
10	126898465	126898832	368	WT_peak_978	86	5.97248	11.9384	8.64011	164	Promoter (<=1kb)	126899403	126903789	4387	+	ENSMUSG00000006728	ENSMUST00000006911	-571	Cdk4	cyclin-dependent kinase 4 [Source:MGI Symbol;Acc:MGI:88357] && sp|P30285|CDK4_MOUSE Cyclin-dependent kinase 4 OS=Mus musculus OX=10090 GN=Cdk4 PE=1 SV=1 && PF00069:Protein kinase domain
10	126899176	126899523	348	WT_peak_979	46	3.54923	7.68895	4.65481	181	Promoter (<=1kb)	126899403	126903789	4387	+	ENSMUSG00000006728	ENSMUST00000006911	0	Cdk4	cyclin-dependent kinase 4 [Source:MGI Symbol;Acc:MGI:88357] && sp|P30285|CDK4_MOUSE Cyclin-dependent kinase 4 OS=Mus musculus OX=10090 GN=Cdk4 PE=1 SV=1 && PF00069:Protein kinase domain
10	127003702	127004082	381	WT_peak_980	108	7.28286	14.2652	10.8477	188	Promoter (1-2kb)	127001728	127004391	2664	+	ENSMUSG00000006731	ENSMUST00000220055	1974	B4galnt1	beta-1,4-N-acetyl-galactosaminyl transferase 1 [Source:MGI Symbol;Acc:MGI:1342057] && sp|Q09200|B4GN1_MOUSE Beta-1,4 N-acetylgalactosaminyltransferase 1 OS=Mus musculus OX=10090 GN=B4galnt1 PE=1 SV=1 && PF00535:Glycosyl transferase family 2
10	114935964	114936526	563	WT_peak_937	158	10.6568	19.4274	15.8082	331	Intron (ENSMUST00000006949/ENSMUSG00000006764, intron 8 of 10)	115009985	115011463	1479	-	ENSMUSG00000006764	ENSMUST00000155794	74937	Tph2	tryptophan hydroxylase 2 [Source:MGI Symbol;Acc:MGI:2651811] && sp|Q8CGV2|TPH2_MOUSE Tryptophan 5-hydroxylase 2 OS=Mus musculus OX=10090 GN=Tph2 PE=1 SV=2 && PF00351:Biopterin-dependent aromatic amino acid hydroxylase
11	99383786	99384319	534	WT_peak_1367	77	5.67386	11.0055	7.76277	209	Promoter (<=1kb)	99368800	99383963	15164	-	ENSMUSG00000006777	ENSMUST00000006969	0	Krt23	keratin 23 [Source:MGI Symbol;Acc:MGI:2148866] && sp|Q99PS0|K1C23_MOUSE Keratin, type I cytoskeletal 23 OS=Mus musculus OX=10090 GN=Krt23 PE=1 SV=1 && PF00038:Intermediate filament protein
2	165925238	165925801	564	WT_peak_4941	104	6.7618	13.7881	10.4086	300	Exon (ENSMUST00000109249/ENSMUSG00000006800, exon 10 of 21)	165916735	165920039	3305	-	ENSMUSG00000006800	ENSMUST00000143996	-5199	Sulf2	sulfatase 2 [Source:MGI Symbol;Acc:MGI:1919293] && sp|Q8CFG0|SULF2_MOUSE Extracellular sulfatase Sulf-2 OS=Mus musculus OX=10090 GN=Sulf2 PE=2 SV=2 && -
2	165957784	165958334	551	WT_peak_4942	545	19.3058	59.2119	54.5459	270	Intron (ENSMUST00000109249/ENSMUSG00000006800, intron 3 of 20)	165916735	165920039	3305	-	ENSMUSG00000006800	ENSMUST00000143996	-37745	Sulf2	sulfatase 2 [Source:MGI Symbol;Acc:MGI:1919293] && sp|Q8CFG0|SULF2_MOUSE Extracellular sulfatase Sulf-2 OS=Mus musculus OX=10090 GN=Sulf2 PE=2 SV=2 && -
2	166007128	166007685	558	WT_peak_4943	96	7.27955	12.9628	9.60689	234	Distal Intergenic	165915834	165997583	81750	-	ENSMUSG00000006800	ENSMUST00000146497	-9545	Sulf2	sulfatase 2 [Source:MGI Symbol;Acc:MGI:1919293] && sp|Q8CFG0|SULF2_MOUSE Extracellular sulfatase Sulf-2 OS=Mus musculus OX=10090 GN=Sulf2 PE=2 SV=2 && -
17	13228776	13229408	633	WT_peak_3513	275	12.7382	31.6091	27.5878	294	Promoter (<=1kb)	13229227	13232356	3130	+	ENSMUSG00000006818	ENSMUST00000233278	0	Sod2	superoxide dismutase 2, mitochondrial [Source:MGI Symbol;Acc:MGI:98352] && sp|P09671|SODM_MOUSE Superoxide dismutase [Mn], mitochondrial OS=Mus musculus OX=10090 GN=Sod2 PE=1 SV=3 && PF02777:Iron/manganese superoxide dismutases, C-terminal domain|PF00081:Iron/manganese superoxide dismutases, alpha-hairpin domain
18	36867820	36868352	533	WT_peak_3851	396	15.7281	43.9818	39.639	269	Promoter (<=1kb)	36868092	36872885	4794	+	ENSMUSG00000006850	ENSMUST00000237727	0	Tmco6	transmembrane and coiled-coil domains 6 [Source:MGI Symbol;Acc:MGI:1919233] && sp|Q8BQX5|TMCO6_MOUSE Transmembrane and coiled-coil domain-containing protein 6 OS=Mus musculus OX=10090 GN=Tmco6 PE=1 SV=2 && -
9	120756279	120756748	470	WT_peak_8200	145	10.571	18.1606	14.5878	200	Promoter (1-2kb)	120758282	120779701	21420	+	ENSMUSG00000006932	ENSMUST00000130466	-1534	Ctnnb1	catenin (cadherin associated protein), beta 1 [Source:MGI Symbol;Acc:MGI:88276] && sp|Q02248|CTNB1_MOUSE Catenin beta-1 OS=Mus musculus OX=10090 GN=Ctnnb1 PE=1 SV=1 && PF00514:Armadillo/beta-catenin-like repeat
6	122285537	122285883	347	WT_peak_6830	95	7.01537	12.9439	9.58816	186	Promoter (<=1kb)	122285679	122294639	8961	+	ENSMUSG00000007458	ENSMUST00000007602	0	M6pr	mannose-6-phosphate receptor, cation dependent [Source:MGI Symbol;Acc:MGI:96904] && sp|P24668|MPRD_MOUSE Cation-dependent mannose-6-phosphate receptor OS=Mus musculus OX=10090 GN=M6pr PE=1 SV=1 && -
18	68487471	68487821	351	WT_peak_3969	48	5.60885	7.93086	4.86583	203	Distal Intergenic	68470674	68472782	2109	+	ENSMUSG00000007480	ENSMUST00000239469	16797	Mc5r	melanocortin 5 receptor [Source:MGI Symbol;Acc:MGI:99420] && sp|P41149|MC5R_MOUSE Melanocortin receptor 5 OS=Mus musculus OX=10090 GN=Mc5r PE=2 SV=1 && PF00001:7 transmembrane receptor (rhodopsin family)
17	57072109	57072592	484	WT_peak_3661	147	8.78607	18.2797	14.7043	232	Promoter (<=1kb)	57072734	57077092	4359	+	ENSMUSG00000007603	ENSMUST00000232684	-142	Dus3l	dihydrouridine synthase 3-like (S. cerevisiae) [Source:MGI Symbol;Acc:MGI:2147092] && sp|Q91XI1|DUS3L_MOUSE tRNA-dihydrouridine(47) synthase [NAD(P)(+)]-like OS=Mus musculus OX=10090 GN=Dus3l PE=1 SV=1 && -
2	152647792	152648464	673	WT_peak_4870	164	10.2062	20.1489	16.497	441	Intron (ENSMUST00000007803/ENSMUSG00000007659, intron 2 of 2)	152623331	152670455	47125	-	ENSMUSG00000007659	ENSMUST00000173755	21991	Bcl2l1	BCL2-like 1 [Source:MGI Symbol;Acc:MGI:88139] && sp|Q64373|B2CL1_MOUSE Bcl-2-like protein 1 OS=Mus musculus OX=10090 GN=Bcl2l1 PE=1 SV=1 && -
5	145159689	145160028	340	WT_peak_6421	66	5.84614	9.83106	6.65868	156	Distal Intergenic	145168525	145175132	6608	+	ENSMUSG00000007812	ENSMUST00000200039	-8497	Zfp655	zinc finger protein 655 [Source:MGI Symbol;Acc:MGI:1919861] && sp|Q8N720|ZN655_HUMAN Zinc finger protein 655 OS=Homo sapiens OX=9606 GN=ZNF655 PE=1 SV=3 && -
9	108183171	108183756	586	WT_peak_8164	1354	17.6329	141.354	135.499	309	Promoter (<=1kb)	108183328	108215133	31806	+	ENSMUSG00000007815	ENSMUST00000007959	0	Rhoa	ras homolog family member A [Source:MGI Symbol;Acc:MGI:1096342] && - && -
14	25505558	25506111	554	WT_peak_2414	316	13.5834	35.801	31.6717	310	Promoter (2-3kb)	25503079	25572454	69376	+	ENSMUSG00000007817	ENSMUST00000160680	2479	Zmiz1	zinc finger, MIZ-type containing 1 [Source:MGI Symbol;Acc:MGI:3040693] && sp|Q6P1E1|ZMIZ1_MOUSE Zinc finger MIZ domain-containing protein 1 OS=Mus musculus OX=10090 GN=Zmiz1 PE=1 SV=1 && -
11	50268304	50268659	356	WT_peak_1109	141	6.15048	17.6542	14.1048	193	Promoter (<=1kb)	50268546	50277354	8809	+	ENSMUSG00000007850	ENSMUST00000069304	0	Hnrnph1	heterogeneous nuclear ribonucleoprotein H1 [Source:MGI Symbol;Acc:MGI:1891925] && sp|O35737|HNRH1_MOUSE Heterogeneous nuclear ribonucleoprotein H OS=Mus musculus OX=10090 GN=Hnrnph1 PE=1 SV=3 && -
11	50269114	50269703	590	WT_peak_1110	1776	16.1906	184.007	177.644	263	Promoter (<=1kb)	50269118	50271017	1900	+	ENSMUSG00000007850	ENSMUST00000128220	0	Hnrnph1	heterogeneous nuclear ribonucleoprotein H1 [Source:MGI Symbol;Acc:MGI:1891925] && sp|O35737|HNRH1_MOUSE Heterogeneous nuclear ribonucleoprotein H OS=Mus musculus OX=10090 GN=Hnrnph1 PE=1 SV=3 && -
9	61797158	61797515	358	WT_peak_7957	43	5.26658	7.37688	4.35188	160	Distal Intergenic	61820566	61821824	1259	-	ENSMUSG00000007892	ENSMUST00000008036	24309	Rplp1	ribosomal protein, large, P1 [Source:MGI Symbol;Acc:MGI:1927099] && sp|P47955|RLA1_MOUSE 60S acidic ribosomal protein P1 OS=Mus musculus OX=10090 GN=Rplp1 PE=1 SV=1 && PF00428:60s Acidic ribosomal protein
1	43201575	43201921	347	WT_peak_48	48	5.42631	7.88064	4.83692	177	Promoter (1-2kb)	43162234	43203121	40888	-	ENSMUSG00000008136	ENSMUST00000008280	1200	Fhl2	four and a half LIM domains 2 [Source:MGI Symbol;Acc:MGI:1338762] && sp|O70433|FHL2_MOUSE Four and a half LIM domains protein 2 OS=Mus musculus OX=10090 GN=Fhl2 PE=1 SV=1 && PF00412:LIM domain
6	138105318	138105695	378	WT_peak_6922	57	5.4564	8.84661	5.72857	169	Distal Intergenic	138117314	138133753	16440	+	ENSMUSG00000008540	ENSMUST00000008684	-11619	Mgst1	microsomal glutathione S-transferase 1 [Source:MGI Symbol;Acc:MGI:1913850] && sp|Q91VS7|MGST1_MOUSE Microsomal glutathione S-transferase 1 OS=Mus musculus OX=10090 GN=Mgst1 PE=1 SV=3 && PF01124:MAPEG family
6	138116862	138117354	493	WT_peak_6923	354	16.2	39.6651	35.4292	269	Promoter (<=1kb)	138117314	138133753	16440	+	ENSMUSG00000008540	ENSMUST00000008684	0	Mgst1	microsomal glutathione S-transferase 1 [Source:MGI Symbol;Acc:MGI:1913850] && sp|Q91VS7|MGST1_MOUSE Microsomal glutathione S-transferase 1 OS=Mus musculus OX=10090 GN=Mgst1 PE=1 SV=3 && PF01124:MAPEG family
6	138118192	138118828	637	WT_peak_6924	162	10.3593	19.8893	16.2523	316	Promoter (<=1kb)	138118368	138133557	15190	+	ENSMUSG00000008540	ENSMUST00000120230	0	Mgst1	microsomal glutathione S-transferase 1 [Source:MGI Symbol;Acc:MGI:1913850] && sp|Q91VS7|MGST1_MOUSE Microsomal glutathione S-transferase 1 OS=Mus musculus OX=10090 GN=Mgst1 PE=1 SV=3 && PF01124:MAPEG family
6	124296559	124296886	328	WT_peak_6832	50	5.73167	8.13315	5.05946	161	Promoter (<=1kb)	124297446	124307478	10033	+	ENSMUSG00000008845	ENSMUST00000203210	-560	Cd163	CD163 antigen [Source:MGI Symbol;Acc:MGI:2135946] && sp|Q2VLH6|C163A_MOUSE Scavenger receptor cysteine-rich type 1 protein M130 OS=Mus musculus OX=10090 GN=Cd163 PE=1 SV=2 && PF00530:Scavenger receptor cysteine-rich domain
15	79274588	79275151	564	WT_peak_3145	144	9.5048	17.9813	14.4236	320	Intron (ENSMUST00000074991/ENSMUSG00000009035, intron 1 of 8)	79254185	79281056	26872	-	ENSMUSG00000009035	ENSMUST00000228472	5905	Tmem184b	transmembrane protein 184b [Source:MGI Symbol;Acc:MGI:2445179] && sp|Q8BG09|T184B_MOUSE Transmembrane protein 184B OS=Mus musculus OX=10090 GN=Tmem184b PE=2 SV=1 && -
11	4788270	4788721	452	WT_peak_1007	98	8.14421	13.2371	9.87295	210	Intron (ENSMUST00000109910/ENSMUSG00000009073, intron 1 of 15)	4731937	4783133	51197	-	ENSMUSG00000009073	ENSMUST00000109908	-5137	Nf2	neurofibromin 2 [Source:MGI Symbol;Acc:MGI:97307] && sp|P46662|MERL_MOUSE Merlin OS=Mus musculus OX=10090 GN=Nf2 PE=1 SV=2 && PF09380:FERM C-terminal PH-like domain|PF00373:FERM central domain|PF00769:Ezrin/radixin/moesin family|PF09379:FERM N-terminal domain
11	4790776	4791574	799	WT_peak_1008	66	6.59609	9.79629	6.62944	275	Intron (ENSMUST00000109910/ENSMUSG00000009073, intron 1 of 15)	4717665	4798985	81321	-	ENSMUSG00000009073	ENSMUST00000056290	7411	Nf2	neurofibromin 2 [Source:MGI Symbol;Acc:MGI:97307] && sp|P46662|MERL_MOUSE Merlin OS=Mus musculus OX=10090 GN=Nf2 PE=1 SV=2 && PF09380:FERM C-terminal PH-like domain|PF00373:FERM central domain|PF00769:Ezrin/radixin/moesin family|PF09379:FERM N-terminal domain
11	4657850	4658373	524	WT_peak_1006	140	8.99238	17.6239	14.0746	304	Intron (ENSMUST00000009220/ENSMUSG00000009076, intron 1 of 5)	4654708	4687395	32688	+	ENSMUSG00000009076	ENSMUST00000154341	3142	Zmat5	zinc finger, matrin type 5 [Source:MGI Symbol;Acc:MGI:1914428] && sp|Q9CQR5|ZMAT5_MOUSE Zinc finger matrin-type protein 5 OS=Mus musculus OX=10090 GN=Zmat5 PE=2 SV=1 && PF06220:U1 zinc finger|PF00642:Zinc finger C-x8-C-x5-C-x3-H type (and similar)
3	108021279	108021606	328	WT_peak_5324	24	4.26316	5.29263	2.45906	143	Intron (ENSMUST00000000001/ENSMUSG00000000001, intron 5 of 8)	108004559	108008607	4049	+	ENSMUSG00000009108	ENSMUST00000130013	16720	Gnat2	guanine nucleotide binding protein, alpha transducing 2 [Source:MGI Symbol;Acc:MGI:95779] && sp|P50149|GNAT2_MOUSE Guanine nucleotide-binding protein G(t) subunit alpha-2 OS=Mus musculus OX=10090 GN=Gnat2 PE=2 SV=2 && -
6	120817166	120817528	363	WT_peak_6825	73	6.49484	10.5286	7.30605	190	Intron (ENSMUST00000203584/ENSMUSG00000009112, intron 1 of 2)	120813199	120869803	56605	+	ENSMUSG00000009112	ENSMUST00000009256	3967	Bcl2l13	BCL2-like 13 (apoptosis facilitator) [Source:MGI Symbol;Acc:MGI:2136959] && sp|P59017|B2L13_MOUSE Bcl-2-like protein 13 OS=Mus musculus OX=10090 GN=Bcl2l13 PE=1 SV=2 && -
11	82030167	82030494	328	WT_peak_1265	70	6.73062	10.269	7.0541	213	Distal Intergenic	82006011	82007625	1615	+	ENSMUSG00000009185	ENSMUST00000009329	24156	Ccl8	chemokine (C-C motif) ligand 8 [Source:MGI Symbol;Acc:MGI:101878] && sp|Q9Z121|CCL8_MOUSE C-C motif chemokine 8 OS=Mus musculus OX=10090 GN=Ccl8 PE=3 SV=1 && -
7	142521210	142521604	395	WT_peak_7344	93	4.69293	12.7293	9.39516	187	Promoter (<=1kb)	142521641	142522454	814	-	ENSMUSG00000009248	ENSMUST00000121862	850	Ascl2	achaete-scute family bHLH transcription factor 2 [Source:MGI Symbol;Acc:MGI:96920] && sp|O35885|ASCL2_MOUSE Achaete-scute homolog 2 OS=Mus musculus OX=10090 GN=Ascl2 PE=2 SV=2 && PF00010:Helix-loop-helix DNA-binding domain
6	17466530	17466956	427	WT_peak_6501	75	6.42313	10.775	7.54603	199	Promoter (2-3kb)	17464106	17541411	77306	+	ENSMUSG00000009376	ENSMUST00000145473	2424	Met	met proto-oncogene [Source:MGI Symbol;Acc:MGI:96969] && sp|P16056|MET_MOUSE Hepatocyte growth factor receptor OS=Mus musculus OX=10090 GN=Met PE=1 SV=1 && PF01833:IPT/TIG domain|PF07714:Protein tyrosine kinase|PF01403:Sema domain
6	17508478	17508990	513	WT_peak_6502	171	11.2177	20.8356	17.1655	286	Intron (ENSMUST00000115443/ENSMUSG00000009376, intron 3 of 21)	17491240	17571822	80583	+	ENSMUSG00000009376	ENSMUST00000080469	17238	Met	met proto-oncogene [Source:MGI Symbol;Acc:MGI:96969] && sp|P16056|MET_MOUSE Hepatocyte growth factor receptor OS=Mus musculus OX=10090 GN=Met PE=1 SV=1 && PF01833:IPT/TIG domain|PF07714:Protein tyrosine kinase|PF01403:Sema domain
6	17548886	17549301	416	WT_peak_6503	92	8.0511	12.5892	9.25755	200	Promoter (1-2kb)	17546972	17553429	6458	+	ENSMUSG00000009376	ENSMUST00000148903	1914	Met	met proto-oncogene [Source:MGI Symbol;Acc:MGI:96969] && sp|P16056|MET_MOUSE Hepatocyte growth factor receptor OS=Mus musculus OX=10090 GN=Met PE=1 SV=1 && PF01833:IPT/TIG domain|PF07714:Protein tyrosine kinase|PF01403:Sema domain
6	17549476	17550117	642	WT_peak_6504	194	12.7476	23.1656	19.4118	313	Promoter (2-3kb)	17546972	17553429	6458	+	ENSMUSG00000009376	ENSMUST00000148903	2504	Met	met proto-oncogene [Source:MGI Symbol;Acc:MGI:96969] && sp|P16056|MET_MOUSE Hepatocyte growth factor receptor OS=Mus musculus OX=10090 GN=Met PE=1 SV=1 && PF01833:IPT/TIG domain|PF07714:Protein tyrosine kinase|PF01403:Sema domain
6	115189080	115189775	696	WT_peak_6781	274	16.1022	31.4222	27.4024	344	Promoter (<=1kb)	115189887	115221118	31232	+	ENSMUSG00000009394	ENSMUST00000203707	-112	Syn2	synapsin II [Source:MGI Symbol;Acc:MGI:103020] && sp|Q64332|SYN2_MOUSE Synapsin-2 OS=Mus musculus OX=10090 GN=Syn2 PE=1 SV=2 && PF02750:Synapsin, ATP binding domain|PF10581:Synapsin N-terminal|PF02078:Synapsin, N-terminal domain
6	115194391	115194718	328	WT_peak_6782	54	6.03833	8.53545	5.42853	146	Intron (ENSMUST00000203768/ENSMUSG00000009394, intron 1 of 10)	115189887	115221118	31232	+	ENSMUSG00000009394	ENSMUST00000203707	4504	Syn2	synapsin II [Source:MGI Symbol;Acc:MGI:103020] && sp|Q64332|SYN2_MOUSE Synapsin-2 OS=Mus musculus OX=10090 GN=Syn2 PE=1 SV=2 && PF02750:Synapsin, ATP binding domain|PF10581:Synapsin N-terminal|PF02078:Synapsin, N-terminal domain
1	135521565	135522084	520	WT_peak_276	66	5.84614	9.83106	6.65868	219	Intron (ENSMUST00000067468/ENSMUSG00000054412, intron 2 of 5)	135362318	135513443	151126	-	ENSMUSG00000009418	ENSMUST00000067414	-8122	Nav1	neuron navigator 1 [Source:MGI Symbol;Acc:MGI:2183683] && sp|Q8CH77|NAV1_MOUSE Neuron navigator 1 OS=Mus musculus OX=10090 GN=Nav1 PE=1 SV=2 && -
1	135567545	135567933	389	WT_peak_277	38	4.93301	6.84726	3.87272	229	Intron (ENSMUST00000190298/ENSMUSG00000009418, intron 1 of 30)	135366586	135615843	249258	-	ENSMUSG00000009418	ENSMUST00000190298	47910	Nav1	neuron navigator 1 [Source:MGI Symbol;Acc:MGI:2183683] && sp|Q8CH77|NAV1_MOUSE Neuron navigator 1 OS=Mus musculus OX=10090 GN=Nav1 PE=1 SV=2 && -
13	99027345	99027779	435	WT_peak_2248	162	9.44606	19.9288	16.2903	195	Promoter (<=1kb)	98975527	99027548	52022	-	ENSMUSG00000009470	ENSMUST00000109399	0	Tnpo1	transportin 1 [Source:MGI Symbol;Acc:MGI:2681523] && sp|Q8BFY9|TNPO1_MOUSE Transportin-1 OS=Mus musculus OX=10090 GN=Tnpo1 PE=1 SV=2 && PF03810:Importin-beta N-terminal domain|PF13513:HEAT-like repeat
2	32605129	32605456	328	WT_peak_4364	63	5.08155	9.55468	6.39786	162	Promoter (2-3kb)	32597861	32603088	5228	-	ENSMUSG00000009555	ENSMUST00000123170	-2041	Cdk9	cyclin-dependent kinase 9 (CDC2-related kinase) [Source:MGI Symbol;Acc:MGI:1328368] && sp|Q99J95|CDK9_MOUSE Cyclin-dependent kinase 9 OS=Mus musculus OX=10090 GN=Cdk9 PE=1 SV=1 && PF00069:Protein kinase domain
2	32575873	32576241	369	WT_peak_4362	114	7.14285	14.9157	11.4827	184	Promoter (<=1kb)	32572829	32575968	3140	-	ENSMUSG00000009566	ENSMUST00000132327	0	Fpgs	folylpolyglutamyl synthetase [Source:MGI Symbol;Acc:MGI:95576] && sp|P48760|FOLC_MOUSE Folylpolyglutamate synthase, mitochondrial OS=Mus musculus OX=10090 GN=Fpgs PE=1 SV=3 && -
2	32583927	32584272	346	WT_peak_4363	114	5.09237	14.8624	11.4305	190	Promoter (<=1kb)	32572621	32584197	11577	-	ENSMUSG00000009566	ENSMUST00000028148	0	Fpgs	folylpolyglutamyl synthetase [Source:MGI Symbol;Acc:MGI:95576] && sp|P48760|FOLC_MOUSE Folylpolyglutamate synthase, mitochondrial OS=Mus musculus OX=10090 GN=Fpgs PE=1 SV=3 && -
15	103129757	103130244	488	WT_peak_3250	42	5.3674	7.26937	4.24598	222	Intron (ENSMUST00000118152/ENSMUSG00000009575, intron 1 of 4)	103121509	103123793	2285	-	ENSMUSG00000009575	ENSMUST00000127191	-5964	Cbx5	chromobox 5 [Source:MGI Symbol;Acc:MGI:109372] && sp|Q61686|CBX5_MOUSE Chromobox protein homolog 5 OS=Mus musculus OX=10090 GN=Cbx5 PE=1 SV=1 && -
11	116686631	116686958	328	WT_peak_1495	79	5.60553	11.2535	7.98619	177	Distal Intergenic	116655851	116666333	10483	-	ENSMUSG00000009588	ENSMUST00000009732	-20298	St6galnac1	ST6 (alpha-N-acetyl-neuraminyl-2,3-beta-galactosyl-1,3)-N-acetylgalactosaminide alpha-2,6-sialyltransferase 1 [Source:MGI Symbol;Acc:MGI:1341826] && sp|Q9QZ39|SIA7A_MOUSE Alpha-N-acetylgalactosaminide alpha-2,6-sialyltransferase 1 OS=Mus musculus OX=10090 GN=St6galnac1 PE=2 SV=2 && PF00777:Glycosyltransferase family 29 (sialyltransferase)
2	27319230	27319562	333	WT_peak_4329	71	5.52189	10.36	7.13988	162	Promoter (2-3kb)	27152116	27317045	164930	-	ENSMUSG00000009621	ENSMUST00000056176	-2185	Vav2	vav 2 oncogene [Source:MGI Symbol;Acc:MGI:102718] && sp|Q60992|VAV2_MOUSE Guanine nucleotide exchange factor VAV2 OS=Mus musculus OX=10090 GN=Vav2 PE=1 SV=1 && -
10	75001485	75002006	522	WT_peak_784	160	11.2316	19.6812	16.0542	251	Exon (ENSMUST00000164107/ENSMUSG00000009681, exon 15 of 23)	74996192	75007380	11189	+	ENSMUSG00000009681	ENSMUST00000218591	5293	Bcr	BCR activator of RhoGEF and GTPase [Source:MGI Symbol;Acc:MGI:88141] && sp|Q6PAJ1|BCR_MOUSE Breakpoint cluster region protein OS=Mus musculus OX=10090 GN=Bcr PE=1 SV=3 && -
1	132244943	132245774	832	WT_peak_263	139	9.49296	17.4855	13.9389	411	Promoter (1-2kb)	132243903	132245474	1572	+	ENSMUSG00000009772	ENSMUST00000128661	1040	Nuak2	NUAK family, SNF1-like kinase, 2 [Source:MGI Symbol;Acc:MGI:1921387] && sp|Q8BZN4|NUAK2_MOUSE NUAK family SNF1-like kinase 2 OS=Mus musculus OX=10090 GN=Nuak2 PE=1 SV=2 && -
1	132246869	132247314	446	WT_peak_264	95	7.01537	12.9439	9.58816	214	Promoter (2-3kb)	132243903	132245474	1572	+	ENSMUSG00000009772	ENSMUST00000128661	2966	Nuak2	NUAK family, SNF1-like kinase, 2 [Source:MGI Symbol;Acc:MGI:1921387] && sp|Q8BZN4|NUAK2_MOUSE NUAK family SNF1-like kinase 2 OS=Mus musculus OX=10090 GN=Nuak2 PE=1 SV=2 && -
11	59349731	59350245	515	WT_peak_1145	127	6.1044	16.2851	12.7901	279	Downstream (1-2kb)	59329275	59342012	12738	-	ENSMUSG00000009894	ENSMUST00000125846	-7719	Snap47	synaptosomal-associated protein, 47 [Source:MGI Symbol;Acc:MGI:1915076] && sp|Q8R570|SNP47_MOUSE Synaptosomal-associated protein 47 OS=Mus musculus OX=10090 GN=Snap47 PE=1 SV=1 && -
1	106724385	106724714	330	WT_peak_220	30	3.88211	5.91493	3.03147	119	Promoter (<=1kb)	106691801	106724397	32597	-	ENSMUSG00000009907	ENSMUST00000112736	0	Vps4b	vacuolar protein sorting 4B [Source:MGI Symbol;Acc:MGI:1100499] && sp|P46467|VPS4B_MOUSE Vacuolar protein sorting-associated protein 4B OS=Mus musculus OX=10090 GN=Vps4b PE=1 SV=2 && PF04212:MIT (microtubule interacting and transport) domain|PF17862:AAA+ lid domain|PF09336:Vps4 C terminal oligomerisation domain|PF00004:ATPase family associated with various cellular activities (AAA)
11	61157565	61157966	402	WT_peak_1154	110	4.96286	14.4977	11.0756	231	Promoter (<=1kb)	61154996	61157953	2958	-	ENSMUSG00000010025	ENSMUST00000128991	0	Aldh3a2	aldehyde dehydrogenase family 3, subfamily A2 [Source:MGI Symbol;Acc:MGI:1353452] && sp|P47740|AL3A2_MOUSE Aldehyde dehydrogenase family 3 member A2 OS=Mus musculus OX=10090 GN=Aldh3a2 PE=1 SV=2 && PF00171:Aldehyde dehydrogenase family
11	61169440	61170021	582	WT_peak_1155	551	23.4826	59.8082	55.126	267	Distal Intergenic	61147661	61158290	10630	-	ENSMUSG00000010025	ENSMUST00000147291	-11150	Aldh3a2	aldehyde dehydrogenase family 3, subfamily A2 [Source:MGI Symbol;Acc:MGI:1353452] && sp|P47740|AL3A2_MOUSE Aldehyde dehydrogenase family 3 member A2 OS=Mus musculus OX=10090 GN=Aldh3a2 PE=1 SV=2 && PF00171:Aldehyde dehydrogenase family
11	61174298	61174843	546	WT_peak_1156	244	12.6973	28.3373	24.4106	269	Distal Intergenic	61147661	61158290	10630	-	ENSMUSG00000010025	ENSMUST00000147291	-16008	Aldh3a2	aldehyde dehydrogenase family 3, subfamily A2 [Source:MGI Symbol;Acc:MGI:1353452] && sp|P47740|AL3A2_MOUSE Aldehyde dehydrogenase family 3 member A2 OS=Mus musculus OX=10090 GN=Aldh3a2 PE=1 SV=2 && PF00171:Aldehyde dehydrogenase family
11	61175244	61175580	337	WT_peak_1157	33	3.92387	6.24108	3.30611	160	Distal Intergenic	61147661	61158290	10630	-	ENSMUSG00000010025	ENSMUST00000147291	-16954	Aldh3a2	aldehyde dehydrogenase family 3, subfamily A2 [Source:MGI Symbol;Acc:MGI:1353452] && sp|P47740|AL3A2_MOUSE Aldehyde dehydrogenase family 3 member A2 OS=Mus musculus OX=10090 GN=Aldh3a2 PE=1 SV=2 && PF00171:Aldehyde dehydrogenase family
19	8690199	8690526	328	WT_peak_4054	57	5.69189	8.89927	5.7784	217	Promoter (<=1kb)	8684951	8690349	5399	-	ENSMUSG00000010095	ENSMUST00000206598	0	Slc3a2	solute carrier family 3 (activators of dibasic and neutral amino acid transport), member 2 [Source:MGI Symbol;Acc:MGI:96955] && sp|P10852|4F2_MOUSE 4F2 cell-surface antigen heavy chain OS=Mus musculus OX=10090 GN=Slc3a2 PE=1 SV=1 && PF00128:Alpha amylase, catalytic domain|PF16028:Solute carrier family 3 member 2 N-terminus
11	76653859	76654677	819	WT_peak_1235	116	7.79485	15.1379	11.696	483	Promoter (<=1kb)	76617428	76654405	36978	-	ENSMUSG00000010392	ENSMUST00000010536	0	Gosr1	golgi SNAP receptor complex member 1 [Source:MGI Symbol;Acc:MGI:1858260] && sp|O88630|GOSR1_MOUSE Golgi SNAP receptor complex member 1 OS=Mus musculus OX=10090 GN=Gosr1 PE=1 SV=2 && -
4	109533472	109534178	707	WT_peak_5752	595	11.2185	64.3501	59.5799	404	Promoter (<=1kb)	109533785	109821157	287373	+	ENSMUSG00000010517	ENSMUST00000102724	0	Faf1	Fas-associated factor 1 [Source:MGI Symbol;Acc:MGI:109419] && sp|P54731|FAF1_MOUSE FAS-associated factor 1 OS=Mus musculus OX=10090 GN=Faf1 PE=1 SV=2 && PF14555:UBA-like domain|PF00789:UBX domain
12	111437548	111438026	479	WT_peak_1881	106	7.40511	14.0299	10.6199	253	Intron (ENSMUST00000221429/ENSMUSG00000113029, intron 2 of 2)	111451043	111452257	1215	-	ENSMUSG00000010529	ENSMUST00000010673	14231	Gm266	predicted gene 266 [Source:MGI Symbol;Acc:MGI:2685112] && sp|P10114|RAP2A_HUMAN Ras-related protein Rap-2a OS=Homo sapiens OX=9606 GN=RAP2A PE=1 SV=1 && PF00071:Ras family
1	180090838	180091389	552	WT_peak_464	287	15.7048	32.7885	28.7362	225	Promoter (<=1kb)	180073203	180091003	17801	-	ENSMUSG00000010609	ENSMUST00000133340	0	Psen2	presenilin 2 [Source:MGI Symbol;Acc:MGI:109284] && sp|Q61144|PSN2_MOUSE Presenilin-2 OS=Mus musculus OX=10090 GN=Psen2 PE=1 SV=3 && PF01080:Presenilin
9	118905575	118905902	328	WT_peak_8186	38	4.58404	6.81878	3.85096	140	Promoter (2-3kb)	118901647	118903371	1725	-	ENSMUSG00000010660	ENSMUST00000214491	-2204	Plcd1	phospholipase C, delta 1 [Source:MGI Symbol;Acc:MGI:97614] && sp|Q8R3B1|PLCD1_MOUSE 1-phosphatidylinositol 4,5-bisphosphate phosphodiesterase delta-1 OS=Mus musculus OX=10090 GN=Plcd1 PE=1 SV=2 && -
7	143214466	143214960	495	WT_peak_7347	171	11.2177	20.8356	17.1655	265	Intron (ENSMUST00000207189/ENSMUSG00000109251, intron 1 of 2)	143190462	143203398	12937	-	ENSMUSG00000010751	ENSMUST00000146692	-11068	Tnfrsf22	tumor necrosis factor receptor superfamily, member 22 [Source:MGI Symbol;Acc:MGI:1930270] && sp|Q9ER62|TNR22_MOUSE Tumor necrosis factor receptor superfamily member 22 OS=Mus musculus OX=10090 GN=Tnfrsf22 PE=2 SV=3 && -
7	143153574	143154049	476	WT_peak_7345	193	8.06772	23.0986	19.3543	243	Promoter (<=1kb)	143110967	143153827	42861	-	ENSMUSG00000010755	ENSMUST00000010899	0	Cars	cysteinyl-tRNA synthetase [Source:MGI Symbol;Acc:MGI:1351477] && sp|Q9ER72|SYCC_MOUSE Cysteine--tRNA ligase, cytoplasmic OS=Mus musculus OX=10090 GN=Cars1 PE=1 SV=2 && PF01406:tRNA synthetases class I (C) catalytic domain
2	102914697	102915241	545	WT_peak_4574	66	5.84614	9.83106	6.65868	316	Promoter (1-2kb)	102913302	102922135	8834	+	ENSMUSG00000010911	ENSMUST00000155004	1395	Apip	APAF1 interacting protein [Source:MGI Symbol;Acc:MGI:1926788] && sp|Q9WVQ5|MTNB_MOUSE Methylthioribulose-1-phosphate dehydratase OS=Mus musculus OX=10090 GN=Apip PE=1 SV=1 && PF00596:Class II Aldolase and Adducin N-terminal domain
5	33253527	33254007	481	WT_peak_6049	144	9.19459	17.9604	14.403	235	Distal Intergenic	33261563	33320214	58652	+	ENSMUSG00000011034	ENSMUST00000011178	-7556	Slc5a1	solute carrier family 5 (sodium/glucose cotransporter), member 1 [Source:MGI Symbol;Acc:MGI:107678] && sp|Q8C3K6|SC5A1_MOUSE Sodium/glucose cotransporter 1 OS=Mus musculus OX=10090 GN=Slc5a1 PE=1 SV=1 && PF00474:Sodium:solute symporter family
7	44499152	44499615	464	WT_peak_7054	166	5.78259	20.3343	16.6802	233	Promoter (<=1kb)	44499431	44503460	4030	+	ENSMUSG00000011096	ENSMUST00000141311	0	Akt1s1	AKT1 substrate 1 (proline-rich) [Source:MGI Symbol;Acc:MGI:1914855] && sp|Q9D1F4|AKTS1_MOUSE Proline-rich AKT1 substrate 1 OS=Mus musculus OX=10090 GN=Akt1s1 PE=1 SV=1 && -
9	37568239	37568837	599	WT_peak_7842	726	18.8789	77.7268	72.6981	259	Promoter (<=1kb)	37560059	37568608	8550	-	ENSMUSG00000011114	ENSMUST00000117654	0	Tbrg1	transforming growth factor beta regulated gene 1 [Source:MGI Symbol;Acc:MGI:1100877] && sp|Q3UB74|TBRG1_MOUSE Transforming growth factor beta regulator 1 OS=Mus musculus OX=10090 GN=Tbrg1 PE=1 SV=2 && -
12	112595654	112596287	634	WT_peak_1885	312	9.97052	35.4077	31.2845	317	Intron (ENSMUST00000021726/ENSMUSG00000011148, intron 2 of 12)	112586527	112607794	21268	+	ENSMUSG00000011148	ENSMUST00000180015	9127	Adssl1	adenylosuccinate synthetase like 1 [Source:MGI Symbol;Acc:MGI:87947] && sp|P28650|PURA1_MOUSE Adenylosuccinate synthetase isozyme 1 OS=Mus musculus OX=10090 GN=Adss1 PE=1 SV=2 && PF00709:Adenylosuccinate synthetase
12	17545814	17546194	381	WT_peak_1600	21	4.0721	4.97709	2.16543	154	Distal Intergenic	17594795	17601085	6291	+	ENSMUSG00000011179	ENSMUST00000171737	-48601	Odc1	ornithine decarboxylase, structural 1 [Source:MGI Symbol;Acc:MGI:97402] && sp|P00860|DCOR_MOUSE Ornithine decarboxylase OS=Mus musculus OX=10090 GN=Odc1 PE=1 SV=2 && PF02784:Pyridoxal-dependent decarboxylase, pyridoxal binding domain|PF00278:Pyridoxal-dependent decarboxylase, C-terminal sheet domain
12	17557006	17557624	619	WT_peak_1601	287	15.7048	32.7885	28.7362	274	Distal Intergenic	17594795	17601085	6291	+	ENSMUSG00000011179	ENSMUST00000171737	-37171	Odc1	ornithine decarboxylase, structural 1 [Source:MGI Symbol;Acc:MGI:97402] && sp|P00860|DCOR_MOUSE Ornithine decarboxylase OS=Mus musculus OX=10090 GN=Odc1 PE=1 SV=2 && PF02784:Pyridoxal-dependent decarboxylase, pyridoxal binding domain|PF00278:Pyridoxal-dependent decarboxylase, C-terminal sheet domain
12	17560109	17560654	546	WT_peak_1602	231	13.3469	27.0286	23.1451	274	Distal Intergenic	17594795	17601085	6291	+	ENSMUSG00000011179	ENSMUST00000171737	-34141	Odc1	ornithine decarboxylase, structural 1 [Source:MGI Symbol;Acc:MGI:97402] && sp|P00860|DCOR_MOUSE Ornithine decarboxylase OS=Mus musculus OX=10090 GN=Odc1 PE=1 SV=2 && PF02784:Pyridoxal-dependent decarboxylase, pyridoxal binding domain|PF00278:Pyridoxal-dependent decarboxylase, C-terminal sheet domain
11	45952921	45953248	328	WT_peak_1104	28	4.45422	5.70389	2.85453	150	Intron (ENSMUST00000011400/ENSMUSG00000011256, intron 2 of 22)	45946885	45955909	9025	+	ENSMUSG00000011256	ENSMUST00000137014	6036	Adam19	a disintegrin and metallopeptidase domain 19 (meltrin beta) [Source:MGI Symbol;Acc:MGI:105377] && sp|O35674|ADA19_MOUSE Disintegrin and metalloproteinase domain-containing protein 19 OS=Mus musculus OX=10090 GN=Adam19 PE=2 SV=2 && -
8	4216118	4216486	369	WT_peak_7363	78	7.03688	11.0701	7.82376	172	Promoter (<=1kb)	4216567	4236880	20314	+	ENSMUSG00000011832	ENSMUST00000177499	-81	Evi5l	ecotropic viral integration site 5 like [Source:MGI Symbol;Acc:MGI:2442167] && sp|Q96CN4|EVI5L_HUMAN EVI5-like protein OS=Homo sapiens OX=9606 GN=EVI5L PE=1 SV=1 && -
15	98438778	98439284	507	WT_peak_3216	257	15.4313	29.7323	25.7629	245	Promoter (1-2kb)	98436580	98440901	4322	-	ENSMUSG00000011960	ENSMUST00000163180	1617	Ccnt1	cyclin T1 [Source:MGI Symbol;Acc:MGI:1328363] && sp|Q9QWV9|CCNT1_MOUSE Cyclin-T1 OS=Mus musculus OX=10090 GN=Ccnt1 PE=1 SV=3 && -
3	137904018	137904345	328	WT_peak_5448	48	5.42631	7.88064	4.83692	160	Intron (ENSMUST00000199804/ENSMUSG00000012042, intron 2 of 10)	137869896	137892474	22579	-	ENSMUSG00000012042	ENSMUST00000199293	-11544	4930579F01Rik	RIKEN cDNA 4930579F01 gene [Source:MGI Symbol;Acc:MGI:1914991] && sp|Q53FE4|CD017_HUMAN Uncharacterized protein C4orf17 OS=Homo sapiens OX=9606 GN=C4orf17 PE=1 SV=3 && PF15256:SPATIAL
4	133788561	133789119	559	WT_peak_5838	228	11.0812	26.7756	22.8998	308	Promoter (<=1kb)	133788126	133819815	31690	+	ENSMUSG00000012123	ENSMUST00000227683	435	Crybg2	crystallin beta-gamma domain containing 2 [Source:MGI Symbol;Acc:MGI:1334463] && sp|Q8N1P7|CRBG2_HUMAN Beta/gamma crystallin domain-containing protein 2 OS=Homo sapiens OX=9606 GN=CRYBG2 PE=2 SV=2 && PF00030:Beta/Gamma crystallin
17	46584674	46585091	418	WT_peak_3634	116	7.79485	15.1379	11.696	208	Promoter (1-2kb)	46573343	46583081	9739	-	ENSMUSG00000012296	ENSMUST00000224901	-1593	Tjap1	tight junction associated protein 1 [Source:MGI Symbol;Acc:MGI:1921344] && sp|Q9DCD5|TJAP1_MOUSE Tight junction-associated protein 1 OS=Mus musculus OX=10090 GN=Tjap1 PE=1 SV=2 && -
2	103100791	103101398	608	WT_peak_4578	392	20.0977	43.5611	39.2326	299	Intron (ENSMUST00000090475/ENSMUSG00000012350, intron 6 of 8)	103097053	103104596	7544	-	ENSMUSG00000012350	ENSMUST00000137774	3198	Ehf	ets homologous factor [Source:MGI Symbol;Acc:MGI:1270840] && sp|O70273|EHF_MOUSE ETS homologous factor OS=Mus musculus OX=10090 GN=Ehf PE=2 SV=1 && PF02198:Sterile alpha motif (SAM)/Pointed domain|PF00178:Ets-domain
2	103101669	103102198	530	WT_peak_4579	66	5.84614	9.83106	6.65868	290	Promoter (2-3kb)	103097053	103104596	7544	-	ENSMUSG00000012350	ENSMUST00000137774	2398	Ehf	ets homologous factor [Source:MGI Symbol;Acc:MGI:1270840] && sp|O70273|EHF_MOUSE ETS homologous factor OS=Mus musculus OX=10090 GN=Ehf PE=2 SV=1 && PF02198:Sterile alpha motif (SAM)/Pointed domain|PF00178:Ets-domain
2	103120612	103120992	381	WT_peak_4580	66	6.59609	9.79629	6.62944	179	Promoter (<=1kb)	103104448	103121282	16835	-	ENSMUSG00000012350	ENSMUST00000140503	290	Ehf	ets homologous factor [Source:MGI Symbol;Acc:MGI:1270840] && sp|O70273|EHF_MOUSE ETS homologous factor OS=Mus musculus OX=10090 GN=Ehf PE=2 SV=1 && PF02198:Sterile alpha motif (SAM)/Pointed domain|PF00178:Ets-domain
5	67248199	67248600	402	WT_peak_6143	106	8.2046	14.0639	10.6527	189	Distal Intergenic	67254387	67256400	2014	-	ENSMUSG00000012520	ENSMUST00000174251	7800	Phox2b	paired-like homeobox 2b [Source:MGI Symbol;Acc:MGI:1100882] && sp|Q99453|PHX2B_HUMAN Paired mesoderm homeobox protein 2B OS=Homo sapiens OX=9606 GN=PHOX2B PE=2 SV=2 && PF00046:Homeodomain
10	60408544	60408880	337	WT_peak_730	69	6.68133	10.1875	6.98529	158	Intron (ENSMUST00000073242/ENSMUSG00000012819, intron 5 of 66)	60464259	60488812	24554	-	ENSMUSG00000012819	ENSMUST00000153677	79932	Cdh23	cadherin 23 (otocadherin) [Source:MGI Symbol;Acc:MGI:1890219] && sp|Q99PF4|CAD23_MOUSE Cadherin-23 OS=Mus musculus OX=10090 GN=Cdh23 PE=1 SV=2 && -
16	22253289	22253646	358	WT_peak_3294	77	6.56756	11.0097	7.76551	180	Promoter (1-2kb)	22200066	22255264	55199	-	ENSMUSG00000013089	ENSMUST00000168774	1618	Etv5	ets variant 5 [Source:MGI Symbol;Acc:MGI:1096867] && sp|Q9CXC9|ETV5_MOUSE ETS translocation variant 5 OS=Mus musculus OX=10090 GN=Etv5 PE=2 SV=1 && PF04621:PEA3 subfamily ETS-domain transcription factor N terminal domain|PF00178:Ets-domain
17	56785171	56785672	502	WT_peak_3660	113	6.84021	14.8063	11.377	256	Promoter (1-2kb)	56719433	56783483	64051	-	ENSMUSG00000013236	ENSMUST00000067538	-1688	Ptprs	protein tyrosine phosphatase, receptor type, S [Source:MGI Symbol;Acc:MGI:97815] && sp|B0V2N1|PTPRS_MOUSE Receptor-type tyrosine-protein phosphatase S OS=Mus musculus OX=10090 GN=Ptprs PE=1 SV=1 && -
2	170163637	170164409	773	WT_peak_4984	1026	35.3011	108.098	102.627	403	Distal Intergenic	170189851	170191660	1810	-	ENSMUSG00000013523	ENSMUST00000156657	27251	Bcas1	brain enriched myelin associated protein 1 [Source:MGI Symbol;Acc:MGI:1924210] && sp|Q80YN3|BCAS1_MOUSE Breast carcinoma-amplified sequence 1 homolog OS=Mus musculus OX=10090 GN=Bcas1 PE=1 SV=3 && -
2	170226585	170227068	484	WT_peak_4985	29	4.4397	5.85453	2.97523	404	Promoter (2-3kb)	170228891	170229923	1033	-	ENSMUSG00000013523	ENSMUST00000147577	2855	Bcas1	brain enriched myelin associated protein 1 [Source:MGI Symbol;Acc:MGI:1924210] && sp|Q80YN3|BCAS1_MOUSE Breast carcinoma-amplified sequence 1 homolog OS=Mus musculus OX=10090 GN=Bcas1 PE=1 SV=3 && -
19	32733269	32733914	646	WT_peak_4150	70	5.43624	10.2053	7.00276	316	Promoter (<=1kb)	32734897	32803560	68664	+	ENSMUSG00000013663	ENSMUST00000013807	-983	Pten	phosphatase and tensin homolog [Source:MGI Symbol;Acc:MGI:109583] && sp|O08586|PTEN_MOUSE Phosphatidylinositol 3,4,5-trisphosphate 3-phosphatase and dual-specificity protein phosphatase PTEN OS=Mus musculus OX=10090 GN=Pten PE=1 SV=1 && PF00782:Dual specificity phosphatase, catalytic domain|PF10409:C2 domain of PTEN tumour-suppressor protein
15	66973148	66973708	561	WT_peak_3092	321	13.8374	36.2577	32.1149	279	Downstream (1-2kb)	66974724	66985841	11118	-	ENSMUSG00000013846	ENSMUST00000092640	12133	St3gal1	ST3 beta-galactoside alpha-2,3-sialyltransferase 1 [Source:MGI Symbol;Acc:MGI:98304] && sp|P54751|SIA4A_MOUSE CMP-N-acetylneuraminate-beta-galactosamide-alpha-2,3-sialyltransferase 1 OS=Mus musculus OX=10090 GN=St3gal1 PE=1 SV=1 && -
15	67018207	67018968	762	WT_peak_3093	412	16.2346	45.651	41.2692	480	Intron (ENSMUST00000229028/ENSMUSG00000013846, intron 2 of 8)	66986087	67000872	14786	-	ENSMUSG00000013846	ENSMUST00000230150	-17335	St3gal1	ST3 beta-galactoside alpha-2,3-sialyltransferase 1 [Source:MGI Symbol;Acc:MGI:98304] && sp|P54751|SIA4A_MOUSE CMP-N-acetylneuraminate-beta-galactosamide-alpha-2,3-sialyltransferase 1 OS=Mus musculus OX=10090 GN=St3gal1 PE=1 SV=1 && -
15	67033457	67034129	673	WT_peak_3094	337	14.8102	37.9808	33.7875	362	Intron (ENSMUST00000229028/ENSMUSG00000013846, intron 1 of 8)	66978134	67048561	70428	-	ENSMUSG00000013846	ENSMUST00000229742	14432	St3gal1	ST3 beta-galactoside alpha-2,3-sialyltransferase 1 [Source:MGI Symbol;Acc:MGI:98304] && sp|P54751|SIA4A_MOUSE CMP-N-acetylneuraminate-beta-galactosamide-alpha-2,3-sialyltransferase 1 OS=Mus musculus OX=10090 GN=St3gal1 PE=1 SV=1 && -
5	114785709	114786058	350	WT_peak_6319	58	5.75661	9.00304	5.87528	193	Promoter (2-3kb)	114774193	114782960	8768	-	ENSMUSG00000014158	ENSMUST00000212469	-2749	Trpv4	transient receptor potential cation channel, subfamily V, member 4 [Source:MGI Symbol;Acc:MGI:1926945] && sp|Q9EPK8|TRPV4_MOUSE Transient receptor potential cation channel subfamily V member 4 OS=Mus musculus OX=10090 GN=Trpv4 PE=1 SV=1 && PF00520:Ion transport protein
5	114786785	114787179	395	WT_peak_6320	63	5.86592	9.51316	6.35658	182	Intron (ENSMUST00000071968/ENSMUSG00000014158, intron 1 of 15)	114774193	114782960	8768	-	ENSMUSG00000014158	ENSMUST00000212469	-3825	Trpv4	transient receptor potential cation channel, subfamily V, member 4 [Source:MGI Symbol;Acc:MGI:1926945] && sp|Q9EPK8|TRPV4_MOUSE Transient receptor potential cation channel subfamily V member 4 OS=Mus musculus OX=10090 GN=Trpv4 PE=1 SV=1 && PF00520:Ion transport protein
11	62361294	62361656	363	WT_peak_1164	129	8.2653	16.4037	12.9055	159	Intron (ENSMUST00000014389/ENSMUSG00000014245, intron 1 of 6)	62349434	62403064	53631	+	ENSMUSG00000014245	ENSMUST00000147918	11860	Pigl	phosphatidylinositol glycan anchor biosynthesis, class L [Source:MGI Symbol;Acc:MGI:2681271] && sp|Q5SX19|PIGL_MOUSE N-acetylglucosaminyl-phosphatidylinositol de-N-acetylase OS=Mus musculus OX=10090 GN=Pigl PE=2 SV=1 && -
10	70790222	70790549	328	WT_peak_774	64	6.60685	9.65604	6.49227	167	Intron (ENSMUST00000143791/ENSMUSG00000014329, intron 8 of 20)	70770332	70784319	13988	-	ENSMUSG00000014329	ENSMUST00000144740	-5903	Bicc1	BicC family RNA binding protein 1 [Source:MGI Symbol;Acc:MGI:1933388] && sp|Q99MQ1|BICC1_MOUSE Protein bicaudal C homolog 1 OS=Mus musculus OX=10090 GN=Bicc1 PE=1 SV=1 && -
10	70982723	70983253	531	WT_peak_776	94	7.85239	12.7453	9.40069	242	Promoter (<=1kb)	70760932	70982690	221759	-	ENSMUSG00000014329	ENSMUST00000131445	-33	Bicc1	BicC family RNA binding protein 1 [Source:MGI Symbol;Acc:MGI:1933388] && sp|Q99MQ1|BICC1_MOUSE Protein bicaudal C homolog 1 OS=Mus musculus OX=10090 GN=Bicc1 PE=1 SV=1 && -
2	128660921	128661348	428	WT_peak_4708	75	6.42313	10.775	7.54603	183	Promoter (<=1kb)	128660304	128693712	33409	+	ENSMUSG00000014353	ENSMUST00000152210	617	Tmem87b	transmembrane protein 87B [Source:MGI Symbol;Acc:MGI:1919727] && sp|Q8BKU8|TM87B_MOUSE Transmembrane protein 87B OS=Mus musculus OX=10090 GN=Tmem87b PE=2 SV=1 && PF06814:Lung seven transmembrane receptor
2	128674981	128675392	412	WT_peak_4709	57	5.4564	8.84661	5.72857	190	Intron (ENSMUST00000110325/ENSMUSG00000014353, intron 8 of 18)	128683073	128691645	8573	+	ENSMUSG00000014353	ENSMUST00000126160	-7681	Tmem87b	transmembrane protein 87B [Source:MGI Symbol;Acc:MGI:1919727] && sp|Q8BKU8|TM87B_MOUSE Transmembrane protein 87B OS=Mus musculus OX=10090 GN=Tmem87b PE=2 SV=1 && PF06814:Lung seven transmembrane receptor
2	128613803	128614222	420	WT_peak_4707	114	9.09528	14.9136	11.4805	192	Promoter (<=1kb)	128613233	128644598	31366	+	ENSMUSG00000014361	ENSMUST00000140221	570	Mertk	MER proto-oncogene tyrosine kinase [Source:MGI Symbol;Acc:MGI:96965] && sp|Q60805|MERTK_MOUSE Tyrosine-protein kinase Mer OS=Mus musculus OX=10090 GN=Mertk PE=1 SV=1 && PF00047:Immunoglobulin domain|PF00041:Fibronectin type III domain|PF13895:Immunoglobulin domain|PF07714:Protein tyrosine kinase
8	123202632	123203106	475	WT_peak_7716	298	6.26249	33.8961	29.8174	235	Promoter (<=1kb)	123192886	123202803	9918	-	ENSMUSG00000014470	ENSMUST00000014614	0	Rnf166	ring finger protein 166 [Source:MGI Symbol;Acc:MGI:1915968] && sp|Q3U9F6|RN166_MOUSE E3 ubiquitin-protein ligase RNF166 OS=Mus musculus OX=10090 GN=Rnf166 PE=2 SV=1 && PF13923:Zinc finger, C3HC4 type (RING finger)|PF05605:Drought induced 19 protein (Di19), zinc-binding|PF18574:C2HC Zing finger domain
6	83486422	83487096	675	WT_peak_6643	83	7.17903	11.6358	8.34836	166	Promoter (2-3kb)	83457199	83483951	26753	-	ENSMUSG00000014554	ENSMUST00000113888	-2471	Dguok	deoxyguanosine kinase [Source:MGI Symbol;Acc:MGI:1351602] && - && -
5	110290267	110290649	383	WT_peak_6308	81	7.42438	11.4495	8.17824	223	Intron (ENSMUST00000199672/ENSMUSG00000014668, intron 4 of 14)	110283791	110291526	7736	+	ENSMUSG00000014668	ENSMUST00000199811	6476	Chfr	checkpoint with forkhead and ring finger domains [Source:MGI Symbol;Acc:MGI:2444898] && sp|Q810L3|CHFR_MOUSE E3 ubiquitin-protein ligase CHFR OS=Mus musculus OX=10090 GN=Chfr PE=1 SV=1 && PF13923:Zinc finger, C3HC4 type (RING finger)|PF10283:PBZ domain|PF17979:Cysteine rich domain with multizinc binding regions
8	106073200	106073626	427	WT_peak_7626	44	4.47936	7.50591	4.4757	189	Promoter (<=1kb)	106055795	106074541	18747	-	ENSMUSG00000014778	ENSMUST00000132777	915	Fhod1	formin homology 2 domain containing 1 [Source:MGI Symbol;Acc:MGI:2679008] && sp|Q6P9Q4|FHOD1_MOUSE FH1/FH2 domain-containing protein 1 OS=Mus musculus OX=10090 GN=Fhod1 PE=1 SV=3 && -
12	44256966	44257355	390	WT_peak_1677	148	8.57899	18.4288	14.8502	171	Promoter (<=1kb)	44252342	44257109	4768	-	ENSMUSG00000014905	ENSMUST00000015049	0	Dnajb9	DnaJ heat shock protein family (Hsp40) member B9 [Source:MGI Symbol;Acc:MGI:1351618] && sp|Q9QYI6|DNJB9_MOUSE DnaJ homolog subfamily B member 9 OS=Mus musculus OX=10090 GN=Dnajb9 PE=1 SV=2 && PF00226:DnaJ domain
15	65626077	65626410	334	WT_peak_3076	59	6.16973	9.08127	5.93762	160	Distal Intergenic	65658883	65663200	4318	+	ENSMUSG00000015002	ENSMUST00000174135	-32473	Efr3a	EFR3 homolog A [Source:MGI Symbol;Acc:MGI:1923990] && sp|Q8BG67|EFR3A_MOUSE Protein EFR3 homolog A OS=Mus musculus OX=10090 GN=Efr3a PE=1 SV=1 && -
15	65657918	65658245	328	WT_peak_3077	48	4.67523	7.85056	4.81156	153	Promoter (<=1kb)	65658883	65663200	4318	+	ENSMUSG00000015002	ENSMUST00000174135	-638	Efr3a	EFR3 homolog A [Source:MGI Symbol;Acc:MGI:1923990] && sp|Q8BG67|EFR3A_MOUSE Protein EFR3 homolog A OS=Mus musculus OX=10090 GN=Efr3a PE=1 SV=1 && -
15	65705087	65705644	558	WT_peak_3078	644	22.9948	69.3212	64.4476	287	Intron (ENSMUST00000015146/ENSMUSG00000015002, intron 6 of 22)	65722970	65725955	2986	+	ENSMUSG00000015002	ENSMUST00000227340	-17326	Efr3a	EFR3 homolog A [Source:MGI Symbol;Acc:MGI:1923990] && sp|Q8BG67|EFR3A_MOUSE Protein EFR3 homolog A OS=Mus musculus OX=10090 GN=Efr3a PE=1 SV=1 && -
7	65880427	65880976	550	WT_peak_7087	246	12.082	28.5365	24.6017	255	Intron (ENSMUST00000167705/ENSMUSG00000015133, intron 2 of 2)	65876660	65912218	35559	-	ENSMUSG00000015133	ENSMUST00000167705	31242	Lrrk1	leucine-rich repeat kinase 1 [Source:MGI Symbol;Acc:MGI:2142227] && sp|Q3UHC2|LRRK1_MOUSE Leucine-rich repeat serine/threonine-protein kinase 1 OS=Mus musculus OX=10090 GN=Lrrk1 PE=1 SV=1 && PF00069:Protein kinase domain|PF16095:C-terminal of Roc, COR, domain|PF12796:Ankyrin repeats (3 copies)|PF13855:Leucine rich repeat|PF08477:Ras of Complex, Roc, domain of DAPkinase
6	4664230	4664557	328	WT_peak_6468	30	3.88211	5.91493	3.03147	274	Distal Intergenic	4631127	4640973	9847	+	ENSMUSG00000015189	ENSMUST00000204372	33103	Casd1	CAS1 domain containing 1 [Source:MGI Symbol;Acc:MGI:2384865] && sp|Q7TN73|CASD1_MOUSE N-acetylneuraminate 9-O-acetyltransferase OS=Mus musculus OX=10090 GN=Casd1 PE=2 SV=1 && PF07779:10 TM Acyl Transferase domain found in Cas1p
10	7068277	7068772	496	WT_peak_547	131	9.91027	16.6663	13.162	270	Downstream (<1kb)	7069063	7085506	16444	-	ENSMUSG00000015202	ENSMUST00000150282	16734	Cnksr3	Cnksr family member 3 [Source:MGI Symbol;Acc:MGI:2674130] && sp|Q8BMA3|CNKR3_MOUSE Connector enhancer of kinase suppressor of ras 3 OS=Mus musculus OX=10090 GN=Cnksr3 PE=1 SV=1 && -
10	7072209	7072710	502	WT_peak_548	178	12.0767	21.5768	17.8757	247	Intron (ENSMUST00000150282/ENSMUSG00000015202, intron 5 of 5)	7069063	7085506	16444	-	ENSMUSG00000015202	ENSMUST00000150282	12796	Cnksr3	Cnksr family member 3 [Source:MGI Symbol;Acc:MGI:2674130] && sp|Q8BMA3|CNKR3_MOUSE Connector enhancer of kinase suppressor of ras 3 OS=Mus musculus OX=10090 GN=Cnksr3 PE=1 SV=1 && -
10	7139153	7139480	328	WT_peak_549	66	5.84614	9.83106	6.65868	160	Intron (ENSMUST00000015346/ENSMUSG00000015202, intron 1 of 12)	7069063	7162237	93175	-	ENSMUSG00000015202	ENSMUST00000015346	22757	Cnksr3	Cnksr family member 3 [Source:MGI Symbol;Acc:MGI:2674130] && sp|Q8BMA3|CNKR3_MOUSE Connector enhancer of kinase suppressor of ras 3 OS=Mus musculus OX=10090 GN=Cnksr3 PE=1 SV=1 && -
X	9328843	9329382	540	WT_peak_8226	70	6.73062	10.269	7.0541	242	Intron (ENSMUST00000015484/ENSMUSG00000015340, intron 3 of 12)	9313164	9335508	22345	-	ENSMUSG00000015340	ENSMUST00000164685	6126	Cybb	cytochrome b-245, beta polypeptide [Source:MGI Symbol;Acc:MGI:88574] && sp|Q61093|CY24B_MOUSE Cytochrome b-245 heavy chain OS=Mus musculus OX=10090 GN=Cybb PE=1 SV=1 && -
X	9337168	9337549	382	WT_peak_8227	66	6.70925	9.84684	6.65922	201	Promoter (1-2kb)	9301491	9335563	34073	-	ENSMUSG00000015340	ENSMUST00000015484	-1605	Cybb	cytochrome b-245, beta polypeptide [Source:MGI Symbol;Acc:MGI:88574] && sp|Q61093|CY24B_MOUSE Cytochrome b-245 heavy chain OS=Mus musculus OX=10090 GN=Cybb PE=1 SV=1 && -
8	23751699	23752213	515	WT_peak_7422	157	11.0443	19.3315	15.7211	253	Distal Intergenic	23731362	23747090	15729	-	ENSMUSG00000015341	ENSMUST00000051094	-4609	Golga7	golgi autoantigen, golgin subfamily a, 7 [Source:MGI Symbol;Acc:MGI:1931029] && sp|Q5EA55|GOGA7_BOVIN Golgin subfamily A member 7 OS=Bos taurus OX=9913 GN=GOLGA7 PE=2 SV=1 && PF10256:Golgin subfamily A member 7/ERF4 family
10	13842403	13842864	462	WT_peak_576	113	4.41727	14.7612	11.3352	226	Promoter (<=1kb)	13842705	13880570	37866	+	ENSMUSG00000015501	ENSMUST00000185392	0	Hivep2	human immunodeficiency virus type I enhancer binding protein 2 [Source:MGI Symbol;Acc:MGI:1338076] && sp|Q3UHF7|ZEP2_MOUSE Transcription factor HIVEP2 OS=Mus musculus OX=10090 GN=Hivep2 PE=1 SV=1 && -
10	13858529	13859257	729	WT_peak_577	143	7.76422	17.9448	14.3887	367	Intron (ENSMUST00000187083/ENSMUSG00000015501, intron 1 of 12)	13842768	13955419	112652	+	ENSMUSG00000015501	ENSMUST00000191464	15761	Hivep2	human immunodeficiency virus type I enhancer binding protein 2 [Source:MGI Symbol;Acc:MGI:1338076] && sp|Q3UHF7|ZEP2_MOUSE Transcription factor HIVEP2 OS=Mus musculus OX=10090 GN=Hivep2 PE=1 SV=1 && -
10	13923913	13924379	467	WT_peak_578	85	6.62563	11.8813	8.58568	240	Intron (ENSMUST00000187083/ENSMUSG00000015501, intron 2 of 12)	13842768	13955419	112652	+	ENSMUSG00000015501	ENSMUST00000191464	81145	Hivep2	human immunodeficiency virus type I enhancer binding protein 2 [Source:MGI Symbol;Acc:MGI:1338076] && sp|Q3UHF7|ZEP2_MOUSE Transcription factor HIVEP2 OS=Mus musculus OX=10090 GN=Hivep2 PE=1 SV=1 && -
13	114897351	114897788	438	WT_peak_2330	94	7.85239	12.7453	9.40069	229	Distal Intergenic	114954772	114965259	10488	+	ENSMUSG00000015536	ENSMUST00000166104	-56984	Mocs2	molybdenum cofactor synthesis 2 [Source:MGI Symbol;Acc:MGI:1336894] && sp|Q9Z224|MOC2A_MOUSE Molybdopterin synthase sulfur carrier subunit OS=Mus musculus OX=10090 GN=Mocs2 PE=1 SV=1 && -
11	115110041	115110481	441	WT_peak_1483	113	8.38611	14.7739	11.3451	197	Intron (ENSMUST00000061450/ENSMUSG00000045980, intron 8 of 9)	115075621	115078685	3065	-	ENSMUSG00000015542	ENSMUST00000127419	-31356	Nat9	N-acetyltransferase 9 (GCN5-related, putative) [Source:MGI Symbol;Acc:MGI:1913426] && sp|Q3UG98|NAT9_MOUSE N-acetyltransferase 9 OS=Mus musculus OX=10090 GN=Nat9 PE=1 SV=2 && PF13302:Acetyltransferase (GNAT) domain
2	9763648	9764155	508	WT_peak_4276	38	5.04796	6.8213	3.85096	315	Distal Intergenic	9867994	9878483	10490	-	ENSMUSG00000015619	ENSMUST00000151456	114328	Gata3	GATA binding protein 3 [Source:MGI Symbol;Acc:MGI:95663] && sp|P23772|GATA3_MOUSE Trans-acting T-cell-specific transcription factor GATA-3 OS=Mus musculus OX=10090 GN=Gata3 PE=1 SV=1 && PF00320:GATA zinc finger
2	179874917	179875630	714	WT_peak_5001	271	12.8584	31.1665	27.1666	398	Distal Intergenic	179818166	179867652	49487	-	ENSMUSG00000015647	ENSMUST00000015791	-7265	Lama5	laminin, alpha 5 [Source:MGI Symbol;Acc:MGI:105382] && sp|Q61001|LAMA5_MOUSE Laminin subunit alpha-5 OS=Mus musculus OX=10090 GN=Lama5 PE=1 SV=4 && PF02210:Laminin G domain|PF00052:Laminin B (Domain IV)|PF00055:Laminin N-terminal (Domain VI)|PF00053:Laminin EGF domain|PF06009:Laminin Domain II|PF06008:Laminin Domain I
5	5737241	5737712	472	WT_peak_5955	94	7.85239	12.7453	9.40069	209	Intron (ENSMUST00000115426/ENSMUSG00000015653, intron 1 of 5)	5714831	5733063	18233	-	ENSMUSG00000015653	ENSMUST00000164219	-4178	Steap2	six transmembrane epithelial antigen of prostate 2 [Source:MGI Symbol;Acc:MGI:1921301] && sp|Q8BWB6|STEA2_MOUSE Metalloreductase STEAP2 OS=Mus musculus OX=10090 GN=Steap2 PE=1 SV=1 && -
5	5738248	5739483	1236	WT_peak_5956a	228	13.7918	26.7255	22.8536	507	Intron (ENSMUST00000115426/ENSMUSG00000015653, intron 1 of 5)	5720938	5744052	23115	-	ENSMUSG00000015653	ENSMUST00000115425	4569	Steap2	six transmembrane epithelial antigen of prostate 2 [Source:MGI Symbol;Acc:MGI:1921301] && sp|Q8BWB6|STEA2_MOUSE Metalloreductase STEAP2 OS=Mus musculus OX=10090 GN=Steap2 PE=1 SV=1 && -
5	5738248	5739483	1236	WT_peak_5956b	71	6.5796	10.3251	7.10952	1049	Intron (ENSMUST00000115426/ENSMUSG00000015653, intron 1 of 5)	5720938	5744052	23115	-	ENSMUSG00000015653	ENSMUST00000115425	4569	Steap2	six transmembrane epithelial antigen of prostate 2 [Source:MGI Symbol;Acc:MGI:1921301] && sp|Q8BWB6|STEA2_MOUSE Metalloreductase STEAP2 OS=Mus musculus OX=10090 GN=Steap2 PE=1 SV=1 && -
5	5745427	5745980	554	WT_peak_5957	200	11.4614	23.8751	20.0968	272	Promoter (<=1kb)	5714829	5744578	29750	-	ENSMUSG00000015653	ENSMUST00000115426	-849	Steap2	six transmembrane epithelial antigen of prostate 2 [Source:MGI Symbol;Acc:MGI:1921301] && sp|Q8BWB6|STEA2_MOUSE Metalloreductase STEAP2 OS=Mus musculus OX=10090 GN=Steap2 PE=1 SV=1 && -
7	83921349	83921944	596	WT_peak_7166	120	9.28047	15.5203	12.0465	298	Intron (ENSMUST00000085077/ENSMUSG00000015709, intron 12 of 18)	83917134	83925079	7946	-	ENSMUSG00000015709	ENSMUST00000207459	3135	Arnt2	aryl hydrocarbon receptor nuclear translocator 2 [Source:MGI Symbol;Acc:MGI:107188] && sp|Q61324|ARNT2_MOUSE Aryl hydrocarbon receptor nuclear translocator 2 OS=Mus musculus OX=10090 GN=Arnt2 PE=1 SV=2 && -
3	95189519	95189960	442	WT_peak_5240	157	9.74196	19.3778	15.7666	253	Promoter (<=1kb)	95160985	95189387	28403	-	ENSMUSG00000015711	ENSMUST00000015855	-132	Prune1	prune exopolyphosphatase [Source:MGI Symbol;Acc:MGI:1925152] && sp|Q8BIW1|PRUN1_MOUSE Exopolyphosphatase PRUNE1 OS=Mus musculus OX=10090 GN=Prune1 PE=1 SV=1 && PF01368:DHH family|PF02833:DHHA2 domain
3	95225902	95226321	420	WT_peak_5242	112	7.0257	14.7039	11.2783	184	Promoter (<=1kb)	95226103	95229266	3164	+	ENSMUSG00000015714	ENSMUST00000139866	0	Cers2	ceramide synthase 2 [Source:MGI Symbol;Acc:MGI:1924143] && sp|Q924Z4|CERS2_MOUSE Ceramide synthase 2 OS=Mus musculus OX=10090 GN=Cers2 PE=1 SV=1 && PF03798:TLC domain
3	95920011	95920780	770	WT_peak_5249	337	14.8102	37.9808	33.7875	353	Intron (ENSMUST00000015891/ENSMUSG00000015747, intron 14 of 14)	95895741	95903313	7573	-	ENSMUSG00000015745	ENSMUST00000015889	-16698	Plekho1	pleckstrin homology domain containing, family O member 1 [Source:MGI Symbol;Acc:MGI:1914470] && sp|Q9JIY0|PKHO1_MOUSE Pleckstrin homology domain-containing family O member 1 OS=Mus musculus OX=10090 GN=Plekho1 PE=1 SV=1 && -
3	95858439	95859009	571	WT_peak_5248	218	9.85459	25.6904	21.8522	238	Distal Intergenic	95851516	95852835	1320	+	ENSMUSG00000015749	ENSMUST00000168471	6923	Anp32e	acidic (leucine-rich) nuclear phosphoprotein 32 family, member E [Source:MGI Symbol;Acc:MGI:1913721] && sp|P97822|AN32E_MOUSE Acidic leucine-rich nuclear phosphoprotein 32 family member E OS=Mus musculus OX=10090 GN=Anp32e PE=1 SV=2 && -
6	137496715	137497264	550	WT_peak_6914	83	7.17903	11.6358	8.34836	318	Promoter (<=1kb)	137491338	137496758	5421	-	ENSMUSG00000015766	ENSMUST00000127179	0	Eps8	epidermal growth factor receptor pathway substrate 8 [Source:MGI Symbol;Acc:MGI:104684] && sp|Q08509|EPS8_MOUSE Epidermal growth factor receptor kinase substrate 8 OS=Mus musculus OX=10090 GN=Eps8 PE=1 SV=2 && -
6	137519569	137519933	365	WT_peak_6915	48	5.60885	7.93086	4.86583	152	Intron (ENSMUST00000058210/ENSMUSG00000015766, intron 2 of 21)	137511751	137515087	3337	-	ENSMUSG00000015766	ENSMUST00000203515	-4482	Eps8	epidermal growth factor receptor pathway substrate 8 [Source:MGI Symbol;Acc:MGI:104684] && sp|Q08509|EPS8_MOUSE Epidermal growth factor receptor kinase substrate 8 OS=Mus musculus OX=10090 GN=Eps8 PE=1 SV=2 && -
6	137537157	137537657	501	WT_peak_6916	210	7.93572	24.8507	21.0393	276	Intron (ENSMUST00000058210/ENSMUSG00000015766, intron 2 of 21)	137544138	137547757	3620	-	ENSMUSG00000015766	ENSMUST00000205037	10100	Eps8	epidermal growth factor receptor pathway substrate 8 [Source:MGI Symbol;Acc:MGI:104684] && sp|Q08509|EPS8_MOUSE Epidermal growth factor receptor kinase substrate 8 OS=Mus musculus OX=10090 GN=Eps8 PE=1 SV=2 && -
6	137562251	137562578	328	WT_peak_6917	82	7.2915	11.4912	8.2077	160	Intron (ENSMUST00000058210/ENSMUSG00000015766, intron 2 of 21)	137499860	137566024	66165	-	ENSMUSG00000015766	ENSMUST00000146442	3446	Eps8	epidermal growth factor receptor pathway substrate 8 [Source:MGI Symbol;Acc:MGI:104684] && sp|Q08509|EPS8_MOUSE Epidermal growth factor receptor kinase substrate 8 OS=Mus musculus OX=10090 GN=Eps8 PE=1 SV=2 && -
6	137665613	137665951	339	WT_peak_6918	42	5.1963	7.2646	4.24598	203	Distal Intergenic	137494069	137631874	137806	-	ENSMUSG00000015766	ENSMUST00000132920	-33739	Eps8	epidermal growth factor receptor pathway substrate 8 [Source:MGI Symbol;Acc:MGI:104684] && sp|Q08509|EPS8_MOUSE Epidermal growth factor receptor kinase substrate 8 OS=Mus musculus OX=10090 GN=Eps8 PE=1 SV=2 && -
2	75533482	75534107	626	WT_peak_4537	596	12.6538	64.4456	59.6731	359	Promoter (<=1kb)	75521396	75534833	13438	-	ENSMUSG00000015839	ENSMUST00000152371	726	Nfe2l2	nuclear factor, erythroid derived 2, like 2 [Source:MGI Symbol;Acc:MGI:108420] && sp|Q60795|NF2L2_MOUSE Nuclear factor erythroid 2-related factor 2 OS=Mus musculus OX=10090 GN=Nfe2l2 PE=1 SV=2 && PF03131:bZIP Maf transcription factor
2	27634710	27635346	637	WT_peak_4332	258	12.4718	29.8476	25.8737	308	Intron (ENSMUST00000077257/ENSMUSG00000015846, intron 4 of 9)	27630213	27638683	8471	+	ENSMUSG00000015846	ENSMUST00000148756	4497	Rxra	retinoid X receptor alpha [Source:MGI Symbol;Acc:MGI:98214] && sp|P28700|RXRA_MOUSE Retinoic acid receptor RXR-alpha OS=Mus musculus OX=10090 GN=Rxra PE=1 SV=1 && -
3	95603812	95604212	401	WT_peak_5246	46	5.48929	7.73586	4.69924	173	Distal Intergenic	95583511	95595228	11718	-	ENSMUSG00000015850	ENSMUST00000117782	-8584	Adamtsl4	ADAMTS-like 4 [Source:MGI Symbol;Acc:MGI:2389008] && sp|Q80T21|ATL4_MOUSE ADAMTS-like protein 4 OS=Mus musculus OX=10090 GN=Adamtsl4 PE=2 SV=1 && PF08686:PLAC (protease and lacunin) domain|PF00090:Thrombospondin type 1 domain|PF05986:ADAM-TS Spacer 1
11	116384539	116384956	418	WT_peak_1490	44	4.97441	7.44491	4.4175	177	Promoter (<=1kb)	116368886	116385028	16143	-	ENSMUSG00000015869	ENSMUST00000152496	72	Prpsap1	phosphoribosyl pyrophosphate synthetase-associated protein 1 [Source:MGI Symbol;Acc:MGI:1915013] && sp|Q9D0M1|KPRA_MOUSE Phosphoribosyl pyrophosphate synthase-associated protein 1 OS=Mus musculus OX=10090 GN=Prpsap1 PE=1 SV=1 && PF14572:Phosphoribosyl synthetase-associated domain|PF13793:N-terminal domain of ribose phosphate pyrophosphokinase
3	96105629	96106196	568	WT_peak_5252	167	11.2205	20.393	16.7377	294	Promoter (<=1kb)	96103904	96105805	1902	-	ENSMUSG00000015943	ENSMUST00000107099	0	Bola1	bolA-like 1 (E. coli) [Source:MGI Symbol;Acc:MGI:1916418] && sp|Q9D8S9|BOLA1_MOUSE BolA-like protein 1 OS=Mus musculus OX=10090 GN=Bola1 PE=1 SV=1 && PF01722:BolA-like protein
5	134148431	134148858	428	WT_peak_6377	86	6.43424	11.9599	8.65942	193	Intron (ENSMUST00000016088/ENSMUSG00000015944, intron 1 of 8)	134163797	134166385	2589	+	ENSMUSG00000015944	ENSMUST00000140240	-14939	Castor2	cytosolic arginine sensor for mTORC1 subunit 2 [Source:MGI Symbol;Acc:MGI:1933384] && sp|Q8CAB8|CAST2_MOUSE Cytosolic arginine sensor for mTORC1 subunit 2 OS=Mus musculus OX=10090 GN=Castor2 PE=1 SV=1 && -
5	134150000	134150480	481	WT_peak_6378	250	13.8453	29.0346	25.0933	251	Intron (ENSMUST00000016088/ENSMUSG00000015944, intron 1 of 8)	134163797	134166385	2589	+	ENSMUSG00000015944	ENSMUST00000140240	-13317	Castor2	cytosolic arginine sensor for mTORC1 subunit 2 [Source:MGI Symbol;Acc:MGI:1933384] && sp|Q8CAB8|CAST2_MOUSE Cytosolic arginine sensor for mTORC1 subunit 2 OS=Mus musculus OX=10090 GN=Castor2 PE=1 SV=1 && -
1	177538686	177539194	509	WT_peak_454	28	4.48708	5.75675	2.8897	143	Distal Intergenic	177557380	177580890	23511	+	ENSMUSG00000015962	ENSMUST00000016106	-18186	1700016C15Rik	RIKEN cDNA 1700016C15 gene [Source:MGI Symbol;Acc:MGI:1916678] && sp|Q9DAA7|CA100_MOUSE Uncharacterized protein C1orf100 homolog OS=Mus musculus OX=10090 PE=2 SV=1 && PF17670:Family of unknown function (DUF5530)
14	29738660	29739012	353	WT_peak_2437	65	6.40653	9.73679	6.57161	261	Intron (ENSMUST00000067620/ENSMUSG00000015970, intron 1 of 7)	29744590	29760204	15615	+	ENSMUSG00000015970	ENSMUST00000118917	-5578	Chdh	choline dehydrogenase [Source:MGI Symbol;Acc:MGI:1860776] && sp|Q8BJ64|CHDH_MOUSE Choline dehydrogenase, mitochondrial OS=Mus musculus OX=10090 GN=Chdh PE=1 SV=1 && -
7	138793065	138793481	417	WT_peak_7333	184	11.6923	22.1183	18.4076	225	Promoter (<=1kb)	138793188	138808924	15737	+	ENSMUSG00000015980	ENSMUST00000106104	0	Lrrc27	leucine rich repeat containing 27 [Source:MGI Symbol;Acc:MGI:1923862] && sp|Q80YS5|LRC27_MOUSE Leucine-rich repeat-containing protein 27 OS=Mus musculus OX=10090 GN=Lrrc27 PE=2 SV=1 && PF13855:Leucine rich repeat
13	112999622	112999983	362	WT_peak_2307	57	6.18698	8.9046	5.78255	188	Intron (ENSMUST00000016144/ENSMUSG00000021759, intron 4 of 5)	113004389	113009553	5165	-	ENSMUSG00000016018	ENSMUST00000223559	9570	Mtrex	Mtr4 exosome RNA helicase [Source:MGI Symbol;Acc:MGI:1919448] && sp|Q9CZU3|MTREX_MOUSE Exosome RNA helicase MTR4 OS=Mus musculus OX=10090 GN=Mtrex PE=1 SV=1 && PF08148:DSHCT (NUC185) domain|PF00270:DEAD/DEAH box helicase|PF13234:rRNA-processing arch domain|PF00271:Helicase conserved C-terminal domain
2	158141586	158141987	402	WT_peak_4903	44	5.16462	7.46591	4.43826	228	Distal Intergenic	158148413	158152426	4014	+	ENSMUSG00000016024	ENSMUST00000109491	-6426	Lbp	lipopolysaccharide binding protein [Source:MGI Symbol;Acc:MGI:1098776] && sp|Q61805|LBP_MOUSE Lipopolysaccharide-binding protein OS=Mus musculus OX=10090 GN=Lbp PE=1 SV=2 && PF02886:LBP / BPI / CETP family, C-terminal domain|PF01273:LBP / BPI / CETP family, N-terminal domain
2	158148144	158149064	921	WT_peak_4904	375	12.8115	41.888	37.6	290	Promoter (<=1kb)	158148413	158152426	4014	+	ENSMUSG00000016024	ENSMUST00000109491	0	Lbp	lipopolysaccharide binding protein [Source:MGI Symbol;Acc:MGI:1098776] && sp|Q61805|LBP_MOUSE Lipopolysaccharide-binding protein OS=Mus musculus OX=10090 GN=Lbp PE=1 SV=2 && PF02886:LBP / BPI / CETP family, C-terminal domain|PF01273:LBP / BPI / CETP family, N-terminal domain
15	85792380	85792707	328	WT_peak_3167	38	5.04796	6.8213	3.85096	157	Intron (ENSMUST00000016172/ENSMUSG00000016028, intron 24 of 34)	85785187	85788168	2982	-	ENSMUSG00000016028	ENSMUST00000226204	-4212	Celsr1	cadherin, EGF LAG seven-pass G-type receptor 1 [Source:MGI Symbol;Acc:MGI:1100883] && sp|O35161|CELR1_MOUSE Cadherin EGF LAG seven-pass G-type receptor 1 OS=Mus musculus OX=10090 GN=Celsr1 PE=1 SV=3 && -
15	85875635	85876130	496	WT_peak_3168	35	4.94958	6.52428	3.58041	190	Intron (ENSMUST00000016172/ENSMUSG00000016028, intron 1 of 34)	85783131	85862931	79801	-	ENSMUSG00000016028	ENSMUST00000226840	-12704	Celsr1	cadherin, EGF LAG seven-pass G-type receptor 1 [Source:MGI Symbol;Acc:MGI:1100883] && sp|O35161|CELR1_MOUSE Cadherin EGF LAG seven-pass G-type receptor 1 OS=Mus musculus OX=10090 GN=Celsr1 PE=1 SV=3 && -
5	150977521	150978414	894	WT_peak_6455	229	13.5565	26.8329	22.9548	311	Intron (ENSMUST00000110483/ENSMUSG00000016128, intron 7 of 13)	150987008	151012727	25720	-	ENSMUSG00000016128	ENSMUST00000202385	34313	Stard13	StAR-related lipid transfer (START) domain containing 13 [Source:MGI Symbol;Acc:MGI:2385331] && sp|Q923Q2|STA13_MOUSE StAR-related lipid transfer protein 13 OS=Mus musculus OX=10090 GN=Stard13 PE=1 SV=5 && -
5	151033234	151034320	1087	WT_peak_6456a	144	10.0959	18.0414	14.4751	238	Promoter (1-2kb)	151018886	151032200	13315	-	ENSMUSG00000016128	ENSMUST00000202866	-1034	Stard13	StAR-related lipid transfer (START) domain containing 13 [Source:MGI Symbol;Acc:MGI:2385331] && sp|Q923Q2|STA13_MOUSE StAR-related lipid transfer protein 13 OS=Mus musculus OX=10090 GN=Stard13 PE=1 SV=5 && -
5	151033234	151034320	1087	WT_peak_6456b	167	11.2205	20.393	16.7377	837	Promoter (1-2kb)	151018886	151032200	13315	-	ENSMUSG00000016128	ENSMUST00000202866	-1034	Stard13	StAR-related lipid transfer (START) domain containing 13 [Source:MGI Symbol;Acc:MGI:2385331] && sp|Q923Q2|STA13_MOUSE StAR-related lipid transfer protein 13 OS=Mus musculus OX=10090 GN=Stard13 PE=1 SV=5 && -
5	151036150	151036529	380	WT_peak_6457	82	7.2915	11.4912	8.2077	222	Intron (ENSMUST00000110483/ENSMUSG00000016128, intron 1 of 13)	151018886	151032200	13315	-	ENSMUSG00000016128	ENSMUST00000202866	-3950	Stard13	StAR-related lipid transfer (START) domain containing 13 [Source:MGI Symbol;Acc:MGI:2385331] && sp|Q923Q2|STA13_MOUSE StAR-related lipid transfer protein 13 OS=Mus musculus OX=10090 GN=Stard13 PE=1 SV=5 && -
5	151065554	151066266	713	WT_peak_6458	268	14.5496	30.8269	26.8353	297	Intron (ENSMUST00000110483/ENSMUSG00000016128, intron 1 of 13)	150963108	151051008	87901	-	ENSMUSG00000016128	ENSMUST00000202111	-14546	Stard13	StAR-related lipid transfer (START) domain containing 13 [Source:MGI Symbol;Acc:MGI:2385331] && sp|Q923Q2|STA13_MOUSE StAR-related lipid transfer protein 13 OS=Mus musculus OX=10090 GN=Stard13 PE=1 SV=5 && -
5	151087940	151088438	499	WT_peak_6459	81	7.42438	11.4495	8.17824	253	Intron (ENSMUST00000110483/ENSMUSG00000016128, intron 1 of 13)	150994729	151113615	118887	-	ENSMUSG00000016128	ENSMUST00000146814	25177	Stard13	StAR-related lipid transfer (START) domain containing 13 [Source:MGI Symbol;Acc:MGI:2385331] && sp|Q923Q2|STA13_MOUSE StAR-related lipid transfer protein 13 OS=Mus musculus OX=10090 GN=Stard13 PE=1 SV=5 && -
5	151126375	151126843	469	WT_peak_6460	101	8.44562	13.4981	10.1285	233	Intron (ENSMUST00000129088/ENSMUSG00000016128, intron 1 of 3)	150960975	151113734	152760	-	ENSMUSG00000016128	ENSMUST00000110483	-12641	Stard13	StAR-related lipid transfer (START) domain containing 13 [Source:MGI Symbol;Acc:MGI:2385331] && sp|Q923Q2|STA13_MOUSE StAR-related lipid transfer protein 13 OS=Mus musculus OX=10090 GN=Stard13 PE=1 SV=5 && -
1	192924376	192925016	641	WT_peak_530	82	7.2915	11.4912	8.2077	314	Promoter (<=1kb)	192903942	192924937	20996	-	ENSMUSG00000016194	ENSMUST00000016338	0	Hsd11b1	hydroxysteroid 11-beta dehydrogenase 1 [Source:MGI Symbol;Acc:MGI:103562] && - && -
X	36067883	36068272	390	WT_peak_8242	134	10.0639	16.9567	13.4247	187	Intron (ENSMUST00000240546/ENSMUSG00000016308, intron 1 of 7)	36064828	36147875	83048	+	ENSMUSG00000016308	ENSMUST00000240546	3055	Ube2a	ubiquitin-conjugating enzyme E2A [Source:MGI Symbol;Acc:MGI:102959] && sp|P49459|UBE2A_HUMAN Ubiquitin-conjugating enzyme E2 A OS=Homo sapiens OX=9606 GN=UBE2A PE=1 SV=2 && PF00179:Ubiquitin-conjugating enzyme
X	74917452	74918020	569	WT_peak_8257	131	9.53504	16.6788	13.1656	254	Promoter (<=1kb)	74829269	74918180	88912	-	ENSMUSG00000016382	ENSMUST00000033547	160	Pls3	plastin 3 (T-isoform) [Source:MGI Symbol;Acc:MGI:104807] && sp|Q99K51|PLST_MOUSE Plastin-3 OS=Mus musculus OX=10090 GN=Pls3 PE=1 SV=3 && PF00307:Calponin homology (CH) domain|PF13499:EF-hand domain pair
6	146811679	146812083	405	WT_peak_6971	94	7.85239	12.7453	9.40069	187	Intron (ENSMUST00000016631/ENSMUSG00000016487, intron 1 of 26)	146790087	146933523	143437	+	ENSMUSG00000016487	ENSMUST00000111623	21592	Ppfibp1	PTPRF interacting protein, binding protein 1 (liprin beta 1) [Source:MGI Symbol;Acc:MGI:1914783] && sp|Q8C8U0|LIPB1_MOUSE Liprin-beta-1 OS=Mus musculus OX=10090 GN=Ppfibp1 PE=1 SV=3 && PF00536:SAM domain (Sterile alpha motif)|PF07647:SAM domain (Sterile alpha motif)
1	194599282	194599609	328	WT_peak_534	16	3.71219	4.34671	1.65631	232	Distal Intergenic	194621127	194643587	22461	+	ENSMUSG00000016494	ENSMUST00000016638	-21518	Cd34	CD34 antigen [Source:MGI Symbol;Acc:MGI:88329] && sp|Q64314|CD34_MOUSE Hematopoietic progenitor cell antigen CD34 OS=Mus musculus OX=10090 GN=Cd34 PE=1 SV=1 && -
5	146838266	146838820	555	WT_peak_6427	60	6.07348	9.19809	6.05002	275	Distal Intergenic	146885467	146892424	6958	+	ENSMUSG00000016503	ENSMUST00000146511	-46647	Gtf3a	general transcription factor III A [Source:MGI Symbol;Acc:MGI:1913846] && sp|Q8VHT7|TF3A_MOUSE Transcription factor IIIA OS=Mus musculus OX=10090 GN=Gtf3a PE=2 SV=2 && -
5	146931743	146932177	435	WT_peak_6428	66	6.49559	9.88212	6.69379	228	Distal Intergenic	146955074	146955845	772	-	ENSMUSG00000016520	ENSMUST00000123092	23668	Lnx2	ligand of numb-protein X 2 [Source:MGI Symbol;Acc:MGI:2155959] && sp|Q91XL2|LNX2_MOUSE Ligand of Numb protein X 2 OS=Mus musculus OX=10090 GN=Lnx2 PE=1 SV=2 && -
2	164265366	164265853	488	WT_peak_4924	160	9.63686	19.7236	16.0959	237	Downstream (<1kb)	164231313	164247080	15768	-	ENSMUSG00000016995	ENSMUST00000103104	-18286	Matn4	matrilin 4 [Source:MGI Symbol;Acc:MGI:1328314] && sp|O89029|MATN4_MOUSE Matrilin-4 OS=Mus musculus OX=10090 GN=Matn4 PE=1 SV=1 && -
2	164198351	164198982	632	WT_peak_4917	559	23.006	60.6663	55.9684	311	Promoter (<=1kb)	164195990	164198427	2438	-	ENSMUSG00000017002	ENSMUST00000109367	0	Slpi	secretory leukocyte peptidase inhibitor [Source:MGI Symbol;Acc:MGI:109297] && sp|P97430|SLPI_MOUSE Antileukoproteinase OS=Mus musculus OX=10090 GN=Slpi PE=1 SV=1 && PF00095:WAP-type (Whey Acidic Protein) 'four-disulfide core'
2	164200908	164201428	521	WT_peak_4918	149	8.96408	18.5844	14.9882	241	Promoter (2-3kb)	164195990	164198427	2438	-	ENSMUSG00000017002	ENSMUST00000109367	-2481	Slpi	secretory leukocyte peptidase inhibitor [Source:MGI Symbol;Acc:MGI:109297] && sp|P97430|SLPI_MOUSE Antileukoproteinase OS=Mus musculus OX=10090 GN=Slpi PE=1 SV=1 && PF00095:WAP-type (Whey Acidic Protein) 'four-disulfide core'
2	164213364	164213802	439	WT_peak_4919	75	6.42313	10.775	7.54603	208	Intron (ENSMUST00000167427/ENSMUSG00000017002, intron 1 of 2)	164195990	164198427	2438	-	ENSMUSG00000017002	ENSMUST00000109367	-14937	Slpi	secretory leukocyte peptidase inhibitor [Source:MGI Symbol;Acc:MGI:109297] && sp|P97430|SLPI_MOUSE Antileukoproteinase OS=Mus musculus OX=10090 GN=Slpi PE=1 SV=1 && PF00095:WAP-type (Whey Acidic Protein) 'four-disulfide core'
2	164214406	164215627	1222	WT_peak_4920a	637	24.635	68.6342	63.7738	317	Intron (ENSMUST00000167427/ENSMUSG00000017002, intron 1 of 2)	164197515	164231015	33501	-	ENSMUSG00000017002	ENSMUST00000167427	15388	Slpi	secretory leukocyte peptidase inhibitor [Source:MGI Symbol;Acc:MGI:109297] && sp|P97430|SLPI_MOUSE Antileukoproteinase OS=Mus musculus OX=10090 GN=Slpi PE=1 SV=1 && PF00095:WAP-type (Whey Acidic Protein) 'four-disulfide core'
2	164214406	164215627	1222	WT_peak_4920b	252	10.7505	29.2124	25.2669	964	Intron (ENSMUST00000167427/ENSMUSG00000017002, intron 1 of 2)	164197515	164231015	33501	-	ENSMUSG00000017002	ENSMUST00000167427	15388	Slpi	secretory leukocyte peptidase inhibitor [Source:MGI Symbol;Acc:MGI:109297] && sp|P97430|SLPI_MOUSE Antileukoproteinase OS=Mus musculus OX=10090 GN=Slpi PE=1 SV=1 && PF00095:WAP-type (Whey Acidic Protein) 'four-disulfide core'
2	164219844	164220478	635	WT_peak_4921	298	14.4486	33.8975	29.8174	307	Intron (ENSMUST00000167427/ENSMUSG00000017002, intron 1 of 2)	164197515	164231015	33501	-	ENSMUSG00000017002	ENSMUST00000167427	10537	Slpi	secretory leukocyte peptidase inhibitor [Source:MGI Symbol;Acc:MGI:109297] && sp|P97430|SLPI_MOUSE Antileukoproteinase OS=Mus musculus OX=10090 GN=Slpi PE=1 SV=1 && PF00095:WAP-type (Whey Acidic Protein) 'four-disulfide core'
2	164225770	164226424	655	WT_peak_4922	392	16.3692	43.6327	39.2993	320	Intron (ENSMUST00000167427/ENSMUSG00000017002, intron 1 of 2)	164197515	164231015	33501	-	ENSMUSG00000017002	ENSMUST00000167427	4591	Slpi	secretory leukocyte peptidase inhibitor [Source:MGI Symbol;Acc:MGI:109297] && sp|P97430|SLPI_MOUSE Antileukoproteinase OS=Mus musculus OX=10090 GN=Slpi PE=1 SV=1 && PF00095:WAP-type (Whey Acidic Protein) 'four-disulfide core'
2	164228082	164228449	368	WT_peak_4923	37	4.53951	6.7469	3.79501	183	Promoter (2-3kb)	164197515	164231015	33501	-	ENSMUSG00000017002	ENSMUST00000167427	2566	Slpi	secretory leukocyte peptidase inhibitor [Source:MGI Symbol;Acc:MGI:109297] && sp|P97430|SLPI_MOUSE Antileukoproteinase OS=Mus musculus OX=10090 GN=Slpi PE=1 SV=1 && PF00095:WAP-type (Whey Acidic Protein) 'four-disulfide core'
2	164280830	164281269	440	WT_peak_4925	72	5.99444	10.441	7.21999	220	Intron (ENSMUST00000017153/ENSMUSG00000017009, intron 1 of 4)	164266167	164285106	18940	-	ENSMUSG00000017009	ENSMUST00000017153	3837	Sdc4	syndecan 4 [Source:MGI Symbol;Acc:MGI:1349164] && sp|O35988|SDC4_MOUSE Syndecan-4 OS=Mus musculus OX=10090 GN=Sdc4 PE=1 SV=1 && -
2	164286707	164287067	361	WT_peak_4926	71	5.93732	10.3454	7.12935	198	Promoter (<=1kb)	164267820	164285807	17988	-	ENSMUSG00000017009	ENSMUST00000142909	-900	Sdc4	syndecan 4 [Source:MGI Symbol;Acc:MGI:1349164] && sp|O35988|SDC4_MOUSE Syndecan-4 OS=Mus musculus OX=10090 GN=Sdc4 PE=1 SV=1 && -
11	118139268	118139852	585	WT_peak_1506	385	9.08693	42.8249	38.5082	257	Promoter (<=1kb)	118022845	118139328	116484	-	ENSMUSG00000017132	ENSMUST00000100181	0	Cyth1	cytohesin 1 [Source:MGI Symbol;Acc:MGI:1334257] && sp|Q9QX11|CYH1_MOUSE Cytohesin-1 OS=Mus musculus OX=10090 GN=Cyth1 PE=1 SV=2 && PF01369:Sec7 domain|PF00169:PH domain
11	101066580	101066938	359	WT_peak_1378	55	4.94732	8.64464	5.53533	162	Promoter (<=1kb)	101066867	101081550	14684	+	ENSMUSG00000017167	ENSMUST00000103109	0	Cntnap1	contactin associated protein-like 1 [Source:MGI Symbol;Acc:MGI:1858201] && sp|O54991|CNTP1_MOUSE Contactin-associated protein 1 OS=Mus musculus OX=10090 GN=Cntnap1 PE=1 SV=2 && -
11	98599352	98599881	530	WT_peak_1356	58	5.5102	8.9346	5.81148	317	Promoter (<=1kb)	98598092	98598829	738	-	ENSMUSG00000017210	ENSMUST00000139849	-523	Med24	mediator complex subunit 24 [Source:MGI Symbol;Acc:MGI:1344385] && sp|Q99K74|MED24_MOUSE Mediator of RNA polymerase II transcription subunit 24 OS=Mus musculus OX=10090 GN=Med24 PE=1 SV=1 && -
11	118329411	118329968	558	WT_peak_1508	270	9.1566	31.0689	27.0714	248	Intron (ENSMUST00000124861/ENSMUSG00000017446, intron 2 of 2)	118334297	118334676	380	+	ENSMUSG00000017446	ENSMUST00000133558	-4329	C1qtnf1	C1q and tumor necrosis factor related protein 1 [Source:MGI Symbol;Acc:MGI:1919254] && sp|Q9QXP7|C1QT1_MOUSE Complement C1q tumor necrosis factor-related protein 1 OS=Mus musculus OX=10090 GN=C1qtnf1 PE=2 SV=1 && PF00386:C1q domain|PF01391:Collagen triple helix repeat (20 copies)
14	5969953	5970280	328	WT_peak_2359	53	5.90551	8.42333	5.3352	187	Intron (ENSMUST00000225921/ENSMUSG00000017491, intron 3 of 7)	6040935	6044335	3401	-	ENSMUSG00000017485	ENSMUST00000224460	74055	Top2b	topoisomerase (DNA) II beta [Source:MGI Symbol;Acc:MGI:98791] && sp|Q64511|TOP2B_MOUSE DNA topoisomerase 2-beta OS=Mus musculus OX=10090 GN=Top2b PE=1 SV=2 && -
14	6036002	6036550	549	WT_peak_2360	388	18.2521	43.1423	38.8183	297	3' UTR	6040935	6044335	3401	-	ENSMUSG00000017485	ENSMUST00000224460	7785	Top2b	topoisomerase (DNA) II beta [Source:MGI Symbol;Acc:MGI:98791] && sp|Q64511|TOP2B_MOUSE DNA topoisomerase 2-beta OS=Mus musculus OX=10090 GN=Top2b PE=1 SV=2 && -
14	5955960	5956326	367	WT_peak_2358	59	6.16973	9.08127	5.93762	211	Intron (ENSMUST00000223976/ENSMUSG00000017491, intron 3 of 3)	5894718	6025943	131226	+	ENSMUSG00000017491	ENSMUST00000225594	61242	Rarb	retinoic acid receptor, beta [Source:MGI Symbol;Acc:MGI:97857] && sp|P22605|RARB_MOUSE Retinoic acid receptor beta OS=Mus musculus OX=10090 GN=Rarb PE=1 SV=1 && PF00104:Ligand-binding domain of nuclear hormone receptor|PF00105:Zinc finger, C4 type (two domains)
11	98932257	98932611	355	WT_peak_1361	129	5.401	16.4648	12.9662	163	Promoter (<=1kb)	98932586	98942527	9942	+	ENSMUSG00000017493	ENSMUST00000177092	0	Igfbp4	insulin-like growth factor binding protein 4 [Source:MGI Symbol;Acc:MGI:96439] && sp|P47879|IBP4_MOUSE Insulin-like growth factor-binding protein 4 OS=Mus musculus OX=10090 GN=Igfbp4 PE=1 SV=2 && -
11	98972345	98972678	334	WT_peak_1362	58	5.36187	9.02565	5.89613	166	Intron (ENSMUST00000017751/ENSMUSG00000017607, intron 2 of 12)	98961510	98966167	4658	-	ENSMUSG00000017607	ENSMUST00000153351	-6178	Tns4	tensin 4 [Source:MGI Symbol;Acc:MGI:2144377] && sp|Q8BZ33|TENS4_MOUSE Tensin-4 OS=Mus musculus OX=10090 GN=Tns4 PE=2 SV=2 && PF00017:SH2 domain|PF08416:Phosphotyrosine-binding domain
11	98995449	98996067	619	WT_peak_1363	264	13.9522	30.447	26.4616	326	Distal Intergenic	98956504	98980132	23629	-	ENSMUSG00000017607	ENSMUST00000017751	-15317	Tns4	tensin 4 [Source:MGI Symbol;Acc:MGI:2144377] && sp|Q8BZ33|TENS4_MOUSE Tensin-4 OS=Mus musculus OX=10090 GN=Tns4 PE=2 SV=2 && PF00017:SH2 domain|PF08416:Phosphotyrosine-binding domain
11	76370523	76370850	328	WT_peak_1232	66	6.25445	9.80129	6.63413	159	Intron (ENSMUST00000094012/ENSMUSG00000017631, intron 2 of 21)	76307577	76359291	51715	-	ENSMUSG00000017631	ENSMUST00000065028	-11232	Abr	active BCR-related gene [Source:MGI Symbol;Acc:MGI:107771] && sp|Q5SSL4|ABR_MOUSE Active breakpoint cluster region-related protein OS=Mus musculus OX=10090 GN=Abr PE=1 SV=1 && PF00620:RhoGAP domain|PF09036:Bcr-Abl oncoprotein oligomerisation domain|PF00168:C2 domain|PF00621:RhoGEF domain|PF00169:PH domain
11	76397600	76398075	476	WT_peak_1233	68	5.96406	10.0251	6.83165	213	Promoter (1-2kb)	76307561	76399821	92261	-	ENSMUSG00000017631	ENSMUST00000108407	1746	Abr	active BCR-related gene [Source:MGI Symbol;Acc:MGI:107771] && sp|Q5SSL4|ABR_MOUSE Active breakpoint cluster region-related protein OS=Mus musculus OX=10090 GN=Abr PE=1 SV=1 && PF00620:RhoGAP domain|PF09036:Bcr-Abl oncoprotein oligomerisation domain|PF00168:C2 domain|PF00621:RhoGEF domain|PF00169:PH domain
11	76478090	76478759	670	WT_peak_1234	244	12.6973	28.3373	24.4106	261	Intron (ENSMUST00000238684/ENSMUSG00000017631, intron 1 of 22)	76369829	76468553	98725	-	ENSMUSG00000017631	ENSMUST00000176179	-9537	Abr	active BCR-related gene [Source:MGI Symbol;Acc:MGI:107771] && sp|Q5SSL4|ABR_MOUSE Active breakpoint cluster region-related protein OS=Mus musculus OX=10090 GN=Abr PE=1 SV=1 && PF00620:RhoGAP domain|PF09036:Bcr-Abl oncoprotein oligomerisation domain|PF00168:C2 domain|PF00621:RhoGEF domain|PF00169:PH domain
11	117770567	117771002	436	WT_peak_1499	150	9.31813	18.6706	15.0743	194	Intron (ENSMUST00000125607/ENSMUSG00000085434, intron 3 of 3)	117758778	117764307	5530	-	ENSMUSG00000017713	ENSMUST00000153989	-6260	Tha1	threonine aldolase 1 [Source:MGI Symbol;Acc:MGI:1919026] && sp|Q9FPH3|THA2_ARATH Probable low-specificity L-threonine aldolase 2 OS=Arabidopsis thaliana OX=3702 GN=THA2 PE=1 SV=1 && -
11	117870273	117870856	584	WT_peak_1505	482	18.8921	52.7381	48.2049	269	Distal Intergenic	117877118	117914837	37720	+	ENSMUSG00000017715	ENSMUST00000132676	-6262	Pgs1	phosphatidylglycerophosphate synthase 1 [Source:MGI Symbol;Acc:MGI:1921701] && sp|Q8BHF7|PGPS1_MOUSE CDP-diacylglycerol--glycerol-3-phosphate 3-phosphatidyltransferase, mitochondrial OS=Mus musculus OX=10090 GN=Pgs1 PE=1 SV=1 && -
2	164354996	164355686	691	WT_peak_4929	328	15.0838	37.0452	32.8772	427	Distal Intergenic	164341836	164343559	1724	+	ENSMUSG00000017721	ENSMUST00000131976	13160	Pigt	phosphatidylinositol glycan anchor biosynthesis, class T [Source:MGI Symbol;Acc:MGI:1926178] && sp|Q8BXQ2|PIGT_MOUSE GPI transamidase component PIG-T OS=Mus musculus OX=10090 GN=Pigt PE=1 SV=2 && -
2	164357735	164358102	368	WT_peak_4930	48	5.06666	7.89168	4.84061	326	Distal Intergenic	164341836	164343559	1724	+	ENSMUSG00000017721	ENSMUST00000131976	15899	Pigt	phosphatidylinositol glycan anchor biosynthesis, class T [Source:MGI Symbol;Acc:MGI:1926178] && sp|Q8BXQ2|PIGT_MOUSE GPI transamidase component PIG-T OS=Mus musculus OX=10090 GN=Pigt PE=1 SV=2 && -
2	164363653	164364107	455	WT_peak_4931	193	10.0088	23.1061	19.3611	254	Distal Intergenic	164341836	164343559	1724	+	ENSMUSG00000017721	ENSMUST00000131976	21817	Pigt	phosphatidylinositol glycan anchor biosynthesis, class T [Source:MGI Symbol;Acc:MGI:1926178] && sp|Q8BXQ2|PIGT_MOUSE GPI transamidase component PIG-T OS=Mus musculus OX=10090 GN=Pigt PE=1 SV=2 && -
2	164400288	164400765	478	WT_peak_4933	48	5.06666	7.89168	4.84061	265	Exon (ENSMUST00000151754/ENSMUSG00000086179, exon 3 of 3)	164404333	164405470	1138	+	ENSMUSG00000017723	ENSMUST00000146270	-3568	Wfdc2	WAP four-disulfide core domain 2 [Source:MGI Symbol;Acc:MGI:1914951] && sp|Q9DAU7|WFDC2_MOUSE WAP four-disulfide core domain protein 2 OS=Mus musculus OX=10090 GN=Wfdc2 PE=1 SV=1 && PF00095:WAP-type (Whey Acidic Protein) 'four-disulfide core'
2	164404240	164404816	577	WT_peak_4934	645	17.4267	69.4329	64.5573	299	Promoter (<=1kb)	164404333	164405470	1138	+	ENSMUSG00000017723	ENSMUST00000146270	0	Wfdc2	WAP four-disulfide core domain 2 [Source:MGI Symbol;Acc:MGI:1914951] && sp|Q9DAU7|WFDC2_MOUSE WAP four-disulfide core domain protein 2 OS=Mus musculus OX=10090 GN=Wfdc2 PE=1 SV=1 && PF00095:WAP-type (Whey Acidic Protein) 'four-disulfide core'
2	164704002	164704459	458	WT_peak_4935	77	6.07678	10.9568	7.71958	237	Distal Intergenic	164681438	164699631	18194	-	ENSMUSG00000017754	ENSMUST00000059954	-4371	Pltp	phospholipid transfer protein [Source:MGI Symbol;Acc:MGI:103151] && sp|P55065|PLTP_MOUSE Phospholipid transfer protein OS=Mus musculus OX=10090 GN=Pltp PE=1 SV=1 && PF01273:LBP / BPI / CETP family, N-terminal domain|PF02886:LBP / BPI / CETP family, C-terminal domain
2	167193043	167193670	628	WT_peak_4952	611	19.3266	65.9572	61.1569	316	Promoter (1-2kb)	167140364	167191103	50740	-	ENSMUSG00000017929	ENSMUST00000109221	-1940	B4galt5	UDP-Gal:betaGlcNAc beta 1,4-galactosyltransferase, polypeptide 5 [Source:MGI Symbol;Acc:MGI:1927169] && sp|Q9JMK0|B4GT5_MOUSE Beta-1,4-galactosyltransferase 5 OS=Mus musculus OX=10090 GN=B4galt5 PE=1 SV=2 && -
2	167200514	167200871	358	WT_peak_4953	67	5.71932	9.97824	6.78497	206	Distal Intergenic	167140364	167191103	50740	-	ENSMUSG00000017929	ENSMUST00000109221	-9411	B4galt5	UDP-Gal:betaGlcNAc beta 1,4-galactosyltransferase, polypeptide 5 [Source:MGI Symbol;Acc:MGI:1927169] && sp|Q9JMK0|B4GT5_MOUSE Beta-1,4-galactosyltransferase 5 OS=Mus musculus OX=10090 GN=B4galt5 PE=1 SV=2 && -
5	143624389	143625128	740	WT_peak_6409	79	7.38018	11.1993	7.9341	546	Promoter (2-3kb)	143622106	143678309	56204	+	ENSMUSG00000018001	ENSMUST00000177281	2283	Cyth3	cytohesin 3 [Source:MGI Symbol;Acc:MGI:1335107] && - && -
13	23869526	23869987	462	WT_peak_1963	158	10.6568	19.4274	15.8082	251	Promoter (1-2kb)	23868182	23876891	8710	+	ENSMUSG00000018102	ENSMUST00000018246	1344	H2bc4	H2B clustered histone 4 [Source:MGI Symbol;Acc:MGI:1915274] && sp|P62807|H2B1C_HUMAN Histone H2B type 1-C/E/F/G/I OS=Homo sapiens OX=9606 GN=H2BC4 PE=1 SV=4 && PF00125:Core histone H2A/H2B/H3/H4
11	86477740	86478428	689	WT_peak_1291	57	5.4564	8.84661	5.72857	279	Promoter (<=1kb)	86475846	86477820	1975	-	ENSMUSG00000018171	ENSMUST00000145846	0	Vmp1	vacuole membrane protein 1 [Source:MGI Symbol;Acc:MGI:1923159] && sp|Q99KU0|VMP1_MOUSE Vacuole membrane protein 1 OS=Mus musculus OX=10090 GN=Vmp1 PE=1 SV=2 && PF09335:SNARE associated Golgi protein
11	86494455	86495078	624	WT_peak_1292	848	36.3811	90.1012	84.8719	307	Promoter (1-2kb)	86476098	86493121	17024	-	ENSMUSG00000018171	ENSMUST00000153971	-1334	Vmp1	vacuole membrane protein 1 [Source:MGI Symbol;Acc:MGI:1923159] && sp|Q99KU0|VMP1_MOUSE Vacuole membrane protein 1 OS=Mus musculus OX=10090 GN=Vmp1 PE=1 SV=2 && PF09335:SNARE associated Golgi protein
11	86504669	86505032	364	WT_peak_1293	17	3.50768	4.41448	1.71576	288	Intron (ENSMUST00000018315/ENSMUSG00000018171, intron 7 of 11)	86476098	86493121	17024	-	ENSMUSG00000018171	ENSMUST00000153971	-11548	Vmp1	vacuole membrane protein 1 [Source:MGI Symbol;Acc:MGI:1923159] && sp|Q99KU0|VMP1_MOUSE Vacuole membrane protein 1 OS=Mus musculus OX=10090 GN=Vmp1 PE=1 SV=2 && PF09335:SNARE associated Golgi protein
11	86543571	86543976	406	WT_peak_1295	48	5.42631	7.88064	4.83692	225	Intron (ENSMUST00000018315/ENSMUSG00000018171, intron 5 of 11)	86534059	86554399	20341	-	ENSMUSG00000018171	ENSMUST00000127267	10423	Vmp1	vacuole membrane protein 1 [Source:MGI Symbol;Acc:MGI:1923159] && sp|Q99KU0|VMP1_MOUSE Vacuole membrane protein 1 OS=Mus musculus OX=10090 GN=Vmp1 PE=1 SV=2 && PF09335:SNARE associated Golgi protein
1	143729386	143729904	519	WT_peak_297	59	6.16973	9.08127	5.93762	196	Distal Intergenic	143670455	143682679	12225	+	ENSMUSG00000018189	ENSMUST00000185539	58931	Uchl5	ubiquitin carboxyl-terminal esterase L5 [Source:MGI Symbol;Acc:MGI:1914848] && sp|Q9WUP7|UCHL5_MOUSE Ubiquitin carboxyl-terminal hydrolase isozyme L5 OS=Mus musculus OX=10090 GN=Uchl5 PE=1 SV=2 && PF18031:Ubiquitin carboxyl-terminal hydrolases|PF01088:Ubiquitin carboxyl-terminal hydrolase, family 1
11	63005801	63006279	479	WT_peak_1166	90	7.92822	12.3586	9.04272	241	Distal Intergenic	63019808	63050372	30565	+	ENSMUSG00000018217	ENSMUST00000108702	-13529	Pmp22	peripheral myelin protein 22 [Source:MGI Symbol;Acc:MGI:97631] && sp|P16646|PMP22_MOUSE Peripheral myelin protein 22 OS=Mus musculus OX=10090 GN=Pmp22 PE=2 SV=2 && PF00822:PMP-22/EMP/MP20/Claudin family
2	163851099	163851468	370	WT_peak_4916	113	8.38611	14.7739	11.3451	201	Intron (ENSMUST00000018470/ENSMUSG00000018326, intron 1 of 5)	163837423	163857203	19781	+	ENSMUSG00000018326	ENSMUST00000131288	13676	Ywhab	tyrosine 3-monooxygenase/tryptophan 5-monooxygenase activation protein, beta polypeptide [Source:MGI Symbol;Acc:MGI:1891917] && sp|Q9CQV8|1433B_MOUSE 14-3-3 protein beta/alpha OS=Mus musculus OX=10090 GN=Ywhab PE=1 SV=3 && -
11	78971669	78972174	506	WT_peak_1248	79	6.90621	11.1929	7.9341	252	Intron (ENSMUST00000018478/ENSMUSG00000018334, intron 1 of 18)	78921451	78965312	43862	-	ENSMUSG00000018334	ENSMUST00000208969	-6357	Ksr1	kinase suppressor of ras 1 [Source:MGI Symbol;Acc:MGI:105051] && sp|Q61097|KSR1_MOUSE Kinase suppressor of Ras 1 OS=Mus musculus OX=10090 GN=Ksr1 PE=1 SV=1 && PF13543:SAM like domain present in kinase suppressor RAS 1|PF07714:Protein tyrosine kinase
11	54910465	54910944	480	WT_peak_1133	72	6.878	10.5145	7.29227	182	Intron (ENSMUST00000102727/ENSMUSG00000018340, intron 2 of 24)	54881776	54924241	42466	-	ENSMUSG00000018340	ENSMUST00000148298	13297	Anxa6	annexin A6 [Source:MGI Symbol;Acc:MGI:88255] && sp|P14824|ANXA6_MOUSE Annexin A6 OS=Mus musculus OX=10090 GN=Anxa6 PE=1 SV=3 && PF00191:Annexin
11	54912717	54913169	453	WT_peak_1134	82	7.2915	11.4912	8.2077	193	Intron (ENSMUST00000102727/ENSMUSG00000018340, intron 1 of 24)	54881776	54924241	42466	-	ENSMUSG00000018340	ENSMUST00000148298	11072	Anxa6	annexin A6 [Source:MGI Symbol;Acc:MGI:88255] && sp|P14824|ANXA6_MOUSE Annexin A6 OS=Mus musculus OX=10090 GN=Anxa6 PE=1 SV=3 && PF00191:Annexin
11	65697048	65697561	514	WT_peak_1172	116	7.50661	15.1039	11.6663	314	Promoter (<=1kb)	65698001	65720064	22064	+	ENSMUSG00000018347	ENSMUST00000071465	-440	Zkscan6	zinc finger with KRAB and SCAN domains 6 [Source:MGI Symbol;Acc:MGI:1289293] && sp|Q810A1|ZNF18_MOUSE Zinc finger protein 18 OS=Mus musculus OX=10090 GN=Znf18 PE=2 SV=1 && PF00096:Zinc finger, C2H2 type|PF01352:KRAB box|PF02023:SCAN domain
11	87914888	87915226	339	WT_peak_1304	48	5.60885	7.93086	4.86583	153	Intron (ENSMUST00000129337/ENSMUSG00000086193, intron 1 of 1)	87938199	87944581	6383	+	ENSMUSG00000018379	ENSMUST00000139129	-22973	Srsf1	serine and arginine-rich splicing factor 1 [Source:MGI Symbol;Acc:MGI:98283] && sp|Q0VCY7|SRSF1_BOVIN Serine/arginine-rich splicing factor 1 OS=Bos taurus OX=9913 GN=SRSF1 PE=2 SV=1 && PF00076:RNA recognition motif. (a.k.a. RRM, RBD, or RNP domain)
11	104180061	104180428	368	WT_peak_1399	58	5.75661	9.00304	5.87528	177	Intron (ENSMUST00000106992/ENSMUSG00000018411, intron 2 of 9)	104173207	104219013	45807	+	ENSMUSG00000018411	ENSMUST00000106989	6854	Mapt	microtubule-associated protein tau [Source:MGI Symbol;Acc:MGI:97180] && sp|Q9MYX8|TAU_PAPHA Microtubule-associated protein tau OS=Papio hamadryas OX=9557 GN=MAPT PE=2 SV=3 && -
11	104207777	104208367	591	WT_peak_1400	98	5.8089	13.1966	9.83484	251	Promoter (<=1kb)	104208859	104219067	10209	+	ENSMUSG00000018411	ENSMUST00000144836	-492	Mapt	microtubule-associated protein tau [Source:MGI Symbol;Acc:MGI:97180] && sp|Q9MYX8|TAU_PAPHA Microtubule-associated protein tau OS=Papio hamadryas OX=9557 GN=MAPT PE=2 SV=3 && -
11	104331145	104331472	328	WT_peak_1401	39	4.81621	6.91605	3.93553	169	Promoter (1-2kb)	104224371	104332528	108158	-	ENSMUSG00000018412	ENSMUST00000106971	1056	Kansl1	KAT8 regulatory NSL complex subunit 1 [Source:MGI Symbol;Acc:MGI:1923969] && sp|Q80TG1|KANL1_MOUSE KAT8 regulatory NSL complex subunit 1 OS=Mus musculus OX=10090 GN=Kansl1 PE=1 SV=1 && PF15275:PEHE domain
11	104342096	104342431	336	WT_peak_1402	70	6.73062	10.269	7.0541	160	Intron (ENSMUST00000018556/ENSMUSG00000018412, intron 2 of 14)	104224327	104333117	108791	-	ENSMUSG00000018412	ENSMUST00000106972	-8979	Kansl1	KAT8 regulatory NSL complex subunit 1 [Source:MGI Symbol;Acc:MGI:1923969] && sp|Q80TG1|KANL1_MOUSE KAT8 regulatory NSL complex subunit 1 OS=Mus musculus OX=10090 GN=Kansl1 PE=1 SV=1 && PF15275:PEHE domain
1	51828476	51829046	571	WT_peak_61	94	7.85239	12.7453	9.40069	241	Intron (ENSMUST00000046390/ENSMUSG00000018417, intron 13 of 29)	51815552	51834384	18833	-	ENSMUSG00000018417	ENSMUST00000136701	5338	Myo1b	myosin IB [Source:MGI Symbol;Acc:MGI:107752] && sp|P46735|MYO1B_MOUSE Unconventional myosin-Ib OS=Mus musculus OX=10090 GN=Myo1b PE=1 SV=3 && PF00063:Myosin head (motor domain)|PF06017:Unconventional myosin tail, actin- and lipid-binding
11	86727160	86727487	328	WT_peak_1296	58	5.91961	8.95124	5.82456	159	Distal Intergenic	86659672	86698572	38901	-	ENSMUSG00000018425	ENSMUST00000018569	-28588	Dhx40	DEAH (Asp-Glu-Ala-His) box polypeptide 40 [Source:MGI Symbol;Acc:MGI:1914737] && sp|Q6PE54|DHX40_MOUSE Probable ATP-dependent RNA helicase DHX40 OS=Mus musculus OX=10090 GN=Dhx40 PE=1 SV=1 && PF04408:Helicase associated domain (HA2)|PF00270:DEAD/DEAH box helicase|PF07717:Oligonucleotide/oligosaccharide-binding (OB)-fold|PF00271:Helicase conserved C-terminal domain
11	86743540	86743917	378	WT_peak_1297	113	8.66078	14.817	11.3873	189	Distal Intergenic	86659672	86698572	38901	-	ENSMUSG00000018425	ENSMUST00000018569	-44968	Dhx40	DEAH (Asp-Glu-Ala-His) box polypeptide 40 [Source:MGI Symbol;Acc:MGI:1914737] && sp|Q6PE54|DHX40_MOUSE Probable ATP-dependent RNA helicase DHX40 OS=Mus musculus OX=10090 GN=Dhx40 PE=1 SV=1 && PF04408:Helicase associated domain (HA2)|PF00270:DEAD/DEAH box helicase|PF07717:Oligonucleotide/oligosaccharide-binding (OB)-fold|PF00271:Helicase conserved C-terminal domain
11	86845599	86845960	362	WT_peak_1298	50	5.73167	8.13315	5.05946	158	Intron (ENSMUST00000018571/ENSMUSG00000018427, intron 2 of 4)	86831425	86862850	31426	-	ENSMUSG00000018427	ENSMUST00000238921	16890	Ypel2	yippee like 2 [Source:MGI Symbol;Acc:MGI:1925114] && sp|Q2YDI3|YPEL2_BOVIN Protein yippee-like 2 OS=Bos taurus OX=9913 GN=YPEL2 PE=3 SV=1 && PF03226:Yippee zinc-binding/DNA-binding /Mis18, centromere assembly
11	70909166	70909588	423	WT_peak_1214	109	7.88108	14.3798	10.96	207	Promoter (<=1kb)	70905392	70910038	4647	-	ENSMUSG00000018442	ENSMUST00000131340	450	Derl2	Der1-like domain family, member 2 [Source:MGI Symbol;Acc:MGI:2151483] && sp|Q8BNI4|DERL2_MOUSE Derlin-2 OS=Mus musculus OX=10090 GN=Derl2 PE=1 SV=2 && -
2	165259046	165259570	525	WT_peak_4936	364	13.5906	40.6872	36.4296	243	Promoter (2-3kb)	165253804	165262213	8410	-	ENSMUSG00000018459	ENSMUST00000143136	2643	Slc13a3	solute carrier family 13 (sodium-dependent dicarboxylate transporter), member 3 [Source:MGI Symbol;Acc:MGI:2149635] && sp|Q91Y63|S13A3_MOUSE Solute carrier family 13 member 3 OS=Mus musculus OX=10090 GN=Slc13a3 PE=1 SV=1 && -
11	69305125	69305555	431	WT_peak_1192	181	7.98724	21.8966	18.1899	214	Promoter (<=1kb)	69289334	69304501	15168	-	ENSMUSG00000018476	ENSMUST00000094077	-624	Kdm6b	KDM1 lysine (K)-specific demethylase 6B [Source:MGI Symbol;Acc:MGI:2448492] && sp|Q5NCY0|KDM6B_MOUSE Lysine-specific demethylase 6B OS=Mus musculus OX=10090 GN=Kdm6b PE=1 SV=1 && -
11	85066728	85067365	638	WT_peak_1285	85	6.62563	11.8813	8.58568	344	Intron (ENSMUST00000100681/ENSMUSG00000018479, intron 3 of 4)	85061922	85071971	10050	+	ENSMUSG00000018479	ENSMUST00000018623	4806	1700125H20Rik	RIKEN cDNA 1700125H20 gene [Source:MGI Symbol;Acc:MGI:1920884] && sp|Q9D979|CQ064_MOUSE Uncharacterized protein C17orf64 homolog OS=Mus musculus OX=10090 PE=2 SV=3 && PF13907:Domain of unknown function (DUF4208)
11	62075709	62076277	569	WT_peak_1163	270	15.033	31.0448	27.0478	287	Intron (ENSMUST00000202389/ENSMUSG00000042331, intron 12 of 14)	62139810	62157279	17470	+	ENSMUSG00000018500	ENSMUST00000018644	-63533	Adora2b	adenosine A2b receptor [Source:MGI Symbol;Acc:MGI:99403] && sp|Q60614|AA2BR_MOUSE Adenosine receptor A2b OS=Mus musculus OX=10090 GN=Adora2b PE=2 SV=2 && PF00001:7 transmembrane receptor (rhodopsin family)
12	117958377	117958962	586	WT_peak_1899	20	3.96411	4.78396	2.02731	213	Exon (ENSMUST00000176756/ENSMUSG00000018581, exon 23 of 52)	117841717	118024038	182322	-	ENSMUSG00000018581	ENSMUST00000176756	65076	Dnah11	dynein, axonemal, heavy chain 11 [Source:MGI Symbol;Acc:MGI:1100864] && sp|Q96DT5|DYH11_HUMAN Dynein axonemal heavy chain 11 OS=Homo sapiens OX=9606 GN=DNAH11 PE=1 SV=4 && PF12777:Microtubule-binding stalk of dynein motor|PF12774:Hydrolytic ATP binding site of dynein motor region|PF08393:Dynein heavy chain, N-terminal region 2|PF12780:P-loop containing dynein motor region D4|PF18198:Dynein heavy …
12	118040521	118040975	455	WT_peak_1900	103	8.5889	13.7632	10.3837	215	Intron (ENSMUST00000084806/ENSMUSG00000018581, intron 30 of 81)	117841717	118024038	182322	-	ENSMUSG00000018581	ENSMUST00000176756	-16483	Dnah11	dynein, axonemal, heavy chain 11 [Source:MGI Symbol;Acc:MGI:1100864] && sp|Q96DT5|DYH11_HUMAN Dynein axonemal heavy chain 11 OS=Homo sapiens OX=9606 GN=DNAH11 PE=1 SV=4 && PF12777:Microtubule-binding stalk of dynein motor|PF12774:Hydrolytic ATP binding site of dynein motor region|PF08393:Dynein heavy chain, N-terminal region 2|PF12780:P-loop containing dynein motor region D4|PF18198:Dynein heavy …
12	118150478	118150877	400	WT_peak_1901	54	6.03833	8.53545	5.42853	211	Exon (ENSMUST00000084806/ENSMUSG00000018581, exon 6 of 82)	117841717	118162778	321062	-	ENSMUSG00000018581	ENSMUST00000084806	11901	Dnah11	dynein, axonemal, heavy chain 11 [Source:MGI Symbol;Acc:MGI:1100864] && sp|Q96DT5|DYH11_HUMAN Dynein axonemal heavy chain 11 OS=Homo sapiens OX=9606 GN=DNAH11 PE=1 SV=4 && PF12777:Microtubule-binding stalk of dynein motor|PF12774:Hydrolytic ATP binding site of dynein motor region|PF08393:Dynein heavy chain, N-terminal region 2|PF12780:P-loop containing dynein motor region D4|PF18198:Dynein heavy …
11	55262861	55263364	504	WT_peak_1136	115	6.29298	15.0225	11.5865	242	Distal Intergenic	55286212	55290400	4189	-	ENSMUSG00000018593	ENSMUST00000123775	27036	Sparc	secreted acidic cysteine rich glycoprotein [Source:MGI Symbol;Acc:MGI:98373] && sp|P07214|SPRC_MOUSE SPARC OS=Mus musculus OX=10090 GN=Sparc PE=1 SV=1 && PF10591:Secreted protein acidic and rich in cysteine Ca binding region|PF09289:Follistatin/Osteonectin-like EGF domain|PF00050:Kazal-type serine protease inhibitor domain
11	83964057	83964452	396	WT_peak_1283	67	6.33269	9.92704	6.73731	194	Distal Intergenic	83939806	83960087	20282	-	ENSMUSG00000018648	ENSMUST00000138208	-3970	Dusp14	dual specificity phosphatase 14 [Source:MGI Symbol;Acc:MGI:1927168] && sp|Q9JLY7|DUS14_MOUSE Dual specificity protein phosphatase 14 OS=Mus musculus OX=10090 GN=Dusp14 PE=2 SV=2 && PF00782:Dual specificity phosphatase, catalytic domain
6	42589072	42589475	404	WT_peak_6556	57	6.18698	8.9046	5.78255	195	Distal Intergenic	42571084	42574626	3543	-	ENSMUSG00000018656	ENSMUST00000134707	-14446	Tcaf3	TRPM8 channel-associated factor 3 [Source:MGI Symbol;Acc:MGI:3042585] && sp|Q6QR59|TCAF3_MOUSE TRPM8 channel-associated factor 3 OS=Mus musculus OX=10090 GN=Tcaf3 PE=1 SV=1 && PF13402:Peptidase M60, enhancin and enhancin-like|PF17291:N-terminal domain of M60-like peptidases
11	96748212	96748671	460	WT_peak_1345	57	5.69189	8.89927	5.7784	278	3' UTR	96744957	96752029	7073	+	ENSMUSG00000018672	ENSMUST00000147710	3255	Copz2	coatomer protein complex, subunit zeta 2 [Source:MGI Symbol;Acc:MGI:1929008] && sp|Q9JHH9|COPZ2_MOUSE Coatomer subunit zeta-2 OS=Mus musculus OX=10090 GN=Copz2 PE=1 SV=1 && -
11	96857571	96858103	533	WT_peak_1346	83	6.95876	11.6441	8.3564	248	Promoter (1-2kb)	96844299	96859491	15193	-	ENSMUSG00000018678	ENSMUST00000107623	1388	Sp2	Sp2 transcription factor [Source:MGI Symbol;Acc:MGI:1926162] && sp|Q9D2H6|SP2_MOUSE Transcription factor Sp2 OS=Mus musculus OX=10090 GN=Sp2 PE=2 SV=2 && -
11	96863691	96864162	472	WT_peak_1347	174	10.1652	21.147	17.4663	250	Intron (ENSMUST00000107624/ENSMUSG00000018678, intron 1 of 6)	96844299	96859491	15193	-	ENSMUSG00000018678	ENSMUST00000107623	-4200	Sp2	Sp2 transcription factor [Source:MGI Symbol;Acc:MGI:1926162] && sp|Q9D2H6|SP2_MOUSE Transcription factor Sp2 OS=Mus musculus OX=10090 GN=Sp2 PE=2 SV=2 && -
11	96865550	96866074	525	WT_peak_1348	370	17.1649	41.3039	37.0264	275	Promoter (2-3kb)	96844167	96868537	24371	-	ENSMUSG00000018678	ENSMUST00000107624	2463	Sp2	Sp2 transcription factor [Source:MGI Symbol;Acc:MGI:1926162] && sp|Q9D2H6|SP2_MOUSE Transcription factor Sp2 OS=Mus musculus OX=10090 GN=Sp2 PE=2 SV=2 && -
11	96868348	96868685	338	WT_peak_1349	106	4.47423	14.0134	10.6187	152	Promoter (<=1kb)	96844167	96868537	24371	-	ENSMUSG00000018678	ENSMUST00000107624	0	Sp2	Sp2 transcription factor [Source:MGI Symbol;Acc:MGI:1926162] && sp|Q9D2H6|SP2_MOUSE Transcription factor Sp2 OS=Mus musculus OX=10090 GN=Sp2 PE=2 SV=2 && -
11	68751093	68751621	529	WT_peak_1186	90	7.39951	12.3593	9.04272	303	Promoter (<=1kb)	68727008	68750822	23815	-	ENSMUSG00000018736	ENSMUST00000144300	-271	Ndel1	nudE neurodevelopment protein 1 like 1 [Source:MGI Symbol;Acc:MGI:1932915] && sp|Q9ERR1|NDEL1_MOUSE Nuclear distribution protein nudE-like 1 OS=Mus musculus OX=10090 GN=Ndel1 PE=1 SV=2 && PF04880:NUDE protein, C-terminal conserved region
11	68762536	68763093	558	WT_peak_1187	583	21.4358	63.061	58.3102	278	Promoter (<=1kb)	68720129	68762684	42556	-	ENSMUSG00000018736	ENSMUST00000101017	0	Ndel1	nudE neurodevelopment protein 1 like 1 [Source:MGI Symbol;Acc:MGI:1932915] && sp|Q9ERR1|NDEL1_MOUSE Nuclear distribution protein nudE-like 1 OS=Mus musculus OX=10090 GN=Ndel1 PE=1 SV=2 && PF04880:NUDE protein, C-terminal conserved region
11	110258471	110258798	328	WT_peak_1448	48	5.60885	7.93086	4.86583	172	Distal Intergenic	110216322	110228542	12221	-	ENSMUSG00000018800	ENSMUST00000148984	-29929	Abca5	ATP-binding cassette, sub-family A (ABC1), member 5 [Source:MGI Symbol;Acc:MGI:2386607] && sp|Q8K448|ABCA5_MOUSE Cholesterol transporter ABCA5 OS=Mus musculus OX=10090 GN=Abca5 PE=1 SV=2 && PF00005:ABC transporter|PF12698:ABC-2 family transporter protein
11	35641400	35641874	475	WT_peak_1085	95	7.01537	12.9439	9.58816	263	Distal Intergenic	35660311	35682112	21802	+	ENSMUSG00000018846	ENSMUST00000018990	-18437	Pank3	pantothenate kinase 3 [Source:MGI Symbol;Acc:MGI:2387464] && sp|Q8R2W9|PANK3_MOUSE Pantothenate kinase 3 OS=Mus musculus OX=10090 GN=Pank3 PE=1 SV=1 && PF03630:Fumble
11	115167831	115168377	547	WT_peak_1484	367	12.1019	41.0274	36.7549	297	Promoter (<=1kb)	115158850	115167876	9027	-	ENSMUSG00000018861	ENSMUST00000021078	0	Fdxr	ferredoxin reductase [Source:MGI Symbol;Acc:MGI:104724] && sp|Q61578|ADRO_MOUSE NADPH:adrenodoxin oxidoreductase, mitochondrial OS=Mus musculus OX=10090 GN=Fdxr PE=1 SV=1 && PF07992:Pyridine nucleotide-disulphide oxidoreductase
11	97201935	97202262	328	WT_peak_1350	37	4.18074	6.6958	3.74443	149	Distal Intergenic	97206542	97220746	14205	+	ENSMUSG00000018882	ENSMUST00000019026	-4280	Mrpl45	mitochondrial ribosomal protein L45 [Source:MGI Symbol;Acc:MGI:1914286] && sp|Q9D0Q7|RM45_MOUSE 39S ribosomal protein L45, mitochondrial OS=Mus musculus OX=10090 GN=Mrpl45 PE=1 SV=1 && PF04280:Tim44-like domain
11	53773721	53774135	415	WT_peak_1125	49	5.75102	8.01198	4.94061	230	Intron (ENSMUST00000019044/ENSMUSG00000018900, intron 2 of 9)	53764505	53782421	17917	-	ENSMUSG00000018900	ENSMUST00000136307	8286	Slc22a5	solute carrier family 22 (organic cation transporter), member 5 [Source:MGI Symbol;Acc:MGI:1329012] && sp|Q9Z0E8|S22A5_MOUSE Solute carrier family 22 member 5 OS=Mus musculus OX=10090 GN=Slc22a5 PE=1 SV=1 && PF00083:Sugar (and other) transporter
11	54013376	54013723	348	WT_peak_1126	113	8.38611	14.7739	11.3451	183	Promoter (1-2kb)	54015499	54016888	1390	+	ENSMUSG00000018906	ENSMUST00000142583	-1776	P4ha2	procollagen-proline, 2-oxoglutarate 4-dioxygenase (proline 4-hydroxylase), alpha II polypeptide [Source:MGI Symbol;Acc:MGI:894286] && sp|Q60716|P4HA2_MOUSE Prolyl 4-hydroxylase subunit alpha-2 OS=Mus musculus OX=10090 GN=P4ha2 PE=1 SV=1 && -
11	70300642	70301138	497	WT_peak_1208	128	5.09419	16.2996	12.8044	257	Promoter (<=1kb)	70283709	70300854	17146	-	ENSMUSG00000018921	ENSMUST00000019065	0	Pelp1	proline, glutamic acid and leucine rich protein 1 [Source:MGI Symbol;Acc:MGI:1922523] && sp|Q9DBD5|PELP1_MOUSE Proline-, glutamic acid- and leucine-rich protein 1 OS=Mus musculus OX=10090 GN=Pelp1 PE=1 SV=2 && PF08167:rRNA processing/ribosome biogenesis|PF08166:NUC202 domain
11	60824240	60824828	589	WT_peak_1152	491	18.5541	53.7483	49.1991	289	Promoter (1-2kb)	60822892	60843620	20729	+	ENSMUSG00000018932	ENSMUST00000130269	1348	Map2k3	mitogen-activated protein kinase kinase 3 [Source:MGI Symbol;Acc:MGI:1346868] && sp|O09110|MP2K3_MOUSE Dual specificity mitogen-activated protein kinase kinase 3 OS=Mus musculus OX=10090 GN=Map2k3 PE=1 SV=2 && PF00069:Protein kinase domain
11	61110614	61111425	812	WT_peak_1153	54	5.87266	8.59609	5.4875	539	Downstream (2-3kb)	61099571	61109247	9677	+	ENSMUSG00000019102	ENSMUST00000019246	11043	Aldh3a1	aldehyde dehydrogenase family 3, subfamily A1 [Source:MGI Symbol;Acc:MGI:1353451] && sp|P47739|AL3A1_MOUSE Aldehyde dehydrogenase, dimeric NADP-preferring OS=Mus musculus OX=10090 GN=Aldh3a1 PE=1 SV=2 && PF00171:Aldehyde dehydrogenase family
11	83467969	83468296	328	WT_peak_1276	25	4.33089	5.40706	2.57001	226	Promoter (<=1kb)	83466144	83467968	1825	-	ENSMUSG00000019122	ENSMUST00000136131	-1	Ccl9	chemokine (C-C motif) ligand 9 [Source:MGI Symbol;Acc:MGI:104533] && sp|P51670|CCL9_MOUSE C-C motif chemokine 9 OS=Mus musculus OX=10090 GN=Ccl9 PE=1 SV=1 && PF00048:Small cytokines (intecrine/chemokine), interleukin-8 like
6	54523494	54523925	432	WT_peak_6603	23	3.89743	5.22669	2.39779	259	Intron (ENSMUST00000019268/ENSMUSG00000019124, intron 2 of 7)	54528703	54531431	2729	-	ENSMUSG00000019124	ENSMUST00000140235	7506	Scrn1	secernin 1 [Source:MGI Symbol;Acc:MGI:1917188] && sp|Q9CZC8|SCRN1_MOUSE Secernin-1 OS=Mus musculus OX=10090 GN=Scrn1 PE=1 SV=1 && PF03577:Peptidase family C69
13	24975300	24975753	454	WT_peak_1966	114	9.09528	14.9136	11.4805	224	Distal Intergenic	24985640	25000180	14541	+	ENSMUSG00000019132	ENSMUST00000019276	-9887	BC005537	cDNA sequence BC005537 [Source:MGI Symbol;Acc:MGI:2441726] && sp|Q9GZU0|CF062_HUMAN Uncharacterized protein C6orf62 OS=Homo sapiens OX=9606 GN=C6orf62 PE=2 SV=1 && -
12	85189608	85190017	410	WT_peak_1821	122	8.41351	15.7077	12.2302	204	Promoter (2-3kb)	85182408	85186763	4356	-	ENSMUSG00000019235	ENSMUST00000222232	-2845	Rps6kl1	ribosomal protein S6 kinase-like 1 [Source:MGI Symbol;Acc:MGI:2443413] && sp|Q8R2S1|RPKL1_MOUSE Ribosomal protein S6 kinase-like 1 OS=Mus musculus OX=10090 GN=Rps6kl1 PE=1 SV=1 && PF04212:MIT (microtubule interacting and transport) domain|PF00069:Protein kinase domain
8	123914584	123914924	341	WT_peak_7720	58	5.91961	8.95124	5.82456	177	Promoter (1-2kb)	123912981	123928551	15571	+	ENSMUSG00000019278	ENSMUST00000019422	1603	Dpep1	dipeptidase 1 [Source:MGI Symbol;Acc:MGI:94917] && sp|P31428|DPEP1_MOUSE Dipeptidase 1 OS=Mus musculus OX=10090 GN=Dpep1 PE=1 SV=2 && PF01244:Membrane dipeptidase (Peptidase family M19)
11	100887246	100887822	577	WT_peak_1374	54	5.87266	8.59609	5.4875	294	Distal Intergenic	100900278	100912236	11959	+	ENSMUSG00000019302	ENSMUST00000151554	-12456	Atp6v0a1	ATPase, H+ transporting, lysosomal V0 subunit A1 [Source:MGI Symbol;Acc:MGI:103286] && sp|Q9Z1G4|VPP1_MOUSE V-type proton ATPase 116 kDa subunit a1 OS=Mus musculus OX=10090 GN=Atp6v0a1 PE=1 SV=3 && -
11	100898845	100899515	671	WT_peak_1375	225	12.9908	26.4294	22.5669	363	Promoter (<=1kb)	100900278	100912236	11959	+	ENSMUSG00000019302	ENSMUST00000151554	-763	Atp6v0a1	ATPase, H+ transporting, lysosomal V0 subunit A1 [Source:MGI Symbol;Acc:MGI:103286] && sp|Q9Z1G4|VPP1_MOUSE V-type proton ATPase 116 kDa subunit a1 OS=Mus musculus OX=10090 GN=Atp6v0a1 PE=1 SV=3 && -
8	124519391	124519760	370	WT_peak_7726	54	5.87266	8.59609	5.4875	189	Distal Intergenic	124532724	124562026	29303	+	ENSMUSG00000019478	ENSMUST00000118535	-12964	Rab4a	RAB4A, member RAS oncogene family [Source:MGI Symbol;Acc:MGI:105069] && sp|P56371|RAB4A_MOUSE Ras-related protein Rab-4A OS=Mus musculus OX=10090 GN=Rab4a PE=1 SV=2 && PF00071:Ras family
7	44737709	44738174	466	WT_peak_7056	81	5.32483	11.4408	8.17039	252	Promoter (<=1kb)	44732661	44738031	5371	-	ENSMUSG00000019539	ENSMUST00000211760	0	Rcn3	reticulocalbin 3, EF-hand calcium binding domain [Source:MGI Symbol;Acc:MGI:1277122] && sp|Q8BH97|RCN3_MOUSE Reticulocalbin-3 OS=Mus musculus OX=10090 GN=Rcn3 PE=1 SV=1 && -
10	79764194	79764522	329	WT_peak_804	81	6.09837	11.3801	8.1118	170	Promoter (1-2kb)	79763175	79790537	27363	+	ENSMUSG00000019564	ENSMUST00000105376	1019	Arid3a	AT rich interactive domain 3A (BRIGHT-like) [Source:MGI Symbol;Acc:MGI:1328360] && sp|Q62431|ARI3A_MOUSE AT-rich interactive domain-containing protein 3A OS=Mus musculus OX=10090 GN=Arid3a PE=1 SV=1 && PF01388:ARID/BRIGHT DNA binding domain
11	105844131	105844623	493	WT_peak_1417	225	11.2396	26.4498	22.5871	242	Promoter (<=1kb)	105826625	105844162	17538	-	ENSMUSG00000019590	ENSMUST00000143251	0	Cyb561	cytochrome b-561 [Source:MGI Symbol;Acc:MGI:103253] && sp|Q60720|CY561_MOUSE Transmembrane ascorbate-dependent reductase CYB561 OS=Mus musculus OX=10090 GN=Cyb561 PE=1 SV=2 && PF03188:Eukaryotic cytochrome b561
18	47363735	47364205	471	WT_peak_3883	59	6.16973	9.08127	5.93762	233	Intron (ENSMUST00000234124/ENSMUSG00000042705, intron 6 of 6)	47368665	47414262	45598	-	ENSMUSG00000019647	ENSMUST00000123228	50057	Sema6a	sema domain, transmembrane domain (TM), and cytoplasmic domain, (semaphorin) 6A [Source:MGI Symbol;Acc:MGI:1203727] && sp|O35464|SEM6A_MOUSE Semaphorin-6A OS=Mus musculus OX=10090 GN=Sema6a PE=1 SV=2 && -
2	29838529	29839062	534	WT_peak_4342	79	6.90621	11.1929	7.9341	261	Promoter (<=1kb)	29839042	29840667	1626	+	ENSMUSG00000019715	ENSMUST00000124687	0	Gle1	GLE1 RNA export mediator (yeast) [Source:MGI Symbol;Acc:MGI:1921662] && sp|Q8R322|GLE1_MOUSE Nucleoporin GLE1 OS=Mus musculus OX=10090 GN=Gle1 PE=1 SV=2 && PF07817:GLE1-like protein
13	13748083	13748501	419	WT_peak_1936	92	8.0511	12.5892	9.25755	205	Distal Intergenic	13764982	13810844	45863	+	ENSMUSG00000019726	ENSMUST00000223053	-16481	Lyst	lysosomal trafficking regulator [Source:MGI Symbol;Acc:MGI:107448] && sp|P97412|LYST_MOUSE Lysosomal-trafficking regulator OS=Mus musculus OX=10090 GN=Lyst PE=1 SV=1 && PF14844:PH domain associated with Beige/BEACH|PF02138:Beige/BEACH domain
8	73246349	73246826	478	WT_peak_7564	119	4.7228	15.4706	11.9989	193	Promoter (<=1kb)	73234485	73246458	11974	-	ENSMUSG00000019731	ENSMUST00000152080	0	Slc35e1	solute carrier family 35, member E1 [Source:MGI Symbol;Acc:MGI:2142403] && sp|Q8CD26|S35E1_MOUSE Solute carrier family 35 member E1 OS=Mus musculus OX=10090 GN=Slc35e1 PE=1 SV=2 && -
10	3472907	3473418	512	WT_peak_539	550	26.4274	59.7049	55.0245	260	Distal Intergenic	3490240	3504877	14638	+	ENSMUSG00000019762	ENSMUST00000019896	-16822	Iyd	iodotyrosine deiodinase [Source:MGI Symbol;Acc:MGI:1917587] && sp|Q9DCX8|IYD1_MOUSE Iodotyrosine deiodinase 1 OS=Mus musculus OX=10090 GN=Iyd PE=1 SV=1 && PF00881:Nitroreductase family
10	4431696	4432128	433	WT_peak_543	66	6.70925	9.84684	6.65922	202	Promoter (<=1kb)	4432502	4512231	79730	+	ENSMUSG00000019767	ENSMUST00000138112	-374	Ccdc170	coiled-coil domain containing 170 [Source:MGI Symbol;Acc:MGI:2685067] && sp|Q8IYT3|CC170_HUMAN Coiled-coil domain-containing protein 170 OS=Homo sapiens OX=9606 GN=CCDC170 PE=1 SV=3 && -
10	13419215	13419842	628	WT_peak_574	264	15.5919	30.4543	26.468	271	Intron (ENSMUST00000170376/ENSMUSG00000019809, intron 2 of 11)	13404711	13411705	6995	-	ENSMUSG00000019809	ENSMUST00000133332	-7510	Pex3	peroxisomal biogenesis factor 3 [Source:MGI Symbol;Acc:MGI:1929646] && sp|Q9QXY9|PEX3_MOUSE Peroxisomal biogenesis factor 3 OS=Mus musculus OX=10090 GN=Pex3 PE=1 SV=1 && PF04882:Peroxin-3
10	12686507	12686895	389	WT_peak_566	43	4.11464	7.40106	4.37415	187	Promoter (2-3kb)	12688155	12689293	1139	-	ENSMUSG00000019820	ENSMUST00000219145	2398	Utrn	utrophin [Source:MGI Symbol;Acc:MGI:104631] && sp|G3V7L1|UTRN_RAT Utrophin OS=Rattus norvegicus OX=10116 GN=Utrn PE=1 SV=3 && PF00569:Zinc finger, ZZ type|PF09069:EF-hand|PF00435:Spectrin repeat|PF00397:WW domain|PF00307:Calponin homology (CH) domain|PF09068:EF hand
10	12733729	12734138	410	WT_peak_567	106	8.41327	14.0292	10.6199	199	Intron (ENSMUST00000076817/ENSMUSG00000019820, intron 1 of 73)	12257932	12737479	479548	-	ENSMUSG00000019820	ENSMUST00000076817	3341	Utrn	utrophin [Source:MGI Symbol;Acc:MGI:104631] && sp|G3V7L1|UTRN_RAT Utrophin OS=Rattus norvegicus OX=10116 GN=Utrn PE=1 SV=3 && PF00569:Zinc finger, ZZ type|PF09069:EF-hand|PF00435:Spectrin repeat|PF00397:WW domain|PF00307:Calponin homology (CH) domain|PF09068:EF hand
10	12744454	12744887	434	WT_peak_568	174	6.66972	21.1725	17.4914	268	Promoter (<=1kb)	12259124	12745109	485986	-	ENSMUSG00000019820	ENSMUST00000218635	222	Utrn	utrophin [Source:MGI Symbol;Acc:MGI:104631] && sp|G3V7L1|UTRN_RAT Utrophin OS=Rattus norvegicus OX=10116 GN=Utrn PE=1 SV=3 && PF00569:Zinc finger, ZZ type|PF09069:EF-hand|PF00435:Spectrin repeat|PF00397:WW domain|PF00307:Calponin homology (CH) domain|PF09068:EF hand
10	12750708	12751097	390	WT_peak_569	101	7.89281	13.5535	10.1798	205	Distal Intergenic	12259124	12745109	485986	-	ENSMUSG00000019820	ENSMUST00000218635	-5599	Utrn	utrophin [Source:MGI Symbol;Acc:MGI:104631] && sp|G3V7L1|UTRN_RAT Utrophin OS=Rattus norvegicus OX=10116 GN=Utrn PE=1 SV=3 && PF00569:Zinc finger, ZZ type|PF09069:EF-hand|PF00435:Spectrin repeat|PF00397:WW domain|PF00307:Calponin homology (CH) domain|PF09068:EF hand
10	12765957	12766288	332	WT_peak_570	43	5.3968	7.39894	4.37267	161	Distal Intergenic	12259124	12745109	485986	-	ENSMUSG00000019820	ENSMUST00000218635	-20848	Utrn	utrophin [Source:MGI Symbol;Acc:MGI:104631] && sp|G3V7L1|UTRN_RAT Utrophin OS=Rattus norvegicus OX=10116 GN=Utrn PE=1 SV=3 && PF00569:Zinc finger, ZZ type|PF09069:EF-hand|PF00435:Spectrin repeat|PF00397:WW domain|PF00307:Calponin homology (CH) domain|PF09068:EF hand
10	10616403	10616985	583	WT_peak_559	178	12.0767	21.5768	17.8757	301	Intron (ENSMUST00000044306/ENSMUSG00000019828, intron 6 of 8)	10621926	10624552	2627	-	ENSMUSG00000019828	ENSMUST00000135120	7567	Grm1	glutamate receptor, metabotropic 1 [Source:MGI Symbol;Acc:MGI:1351338] && sp|P97772|GRM1_MOUSE Metabotropic glutamate receptor 1 OS=Mus musculus OX=10090 GN=Grm1 PE=1 SV=2 && -
10	10617958	10618332	375	WT_peak_560	66	6.70925	9.84684	6.65922	201	Intron (ENSMUST00000044306/ENSMUSG00000019828, intron 5 of 8)	10621926	10624552	2627	-	ENSMUSG00000019828	ENSMUST00000135120	6220	Grm1	glutamate receptor, metabotropic 1 [Source:MGI Symbol;Acc:MGI:1351338] && sp|P97772|GRM1_MOUSE Metabotropic glutamate receptor 1 OS=Mus musculus OX=10090 GN=Grm1 PE=1 SV=2 && -
10	10431004	10431388	385	WT_peak_556	59	6.16973	9.08127	5.93762	171	Promoter (2-3kb)	10421939	10433925	11987	-	ENSMUSG00000019832	ENSMUST00000220018	2537	Rab32	RAB32, member RAS oncogene family [Source:MGI Symbol;Acc:MGI:1915094] && sp|Q9CZE3|RAB32_MOUSE Ras-related protein Rab-32 OS=Mus musculus OX=10090 GN=Rab32 PE=1 SV=3 && PF00071:Ras family
10	10453290	10453617	328	WT_peak_557	48	5.60885	7.93086	4.86583	166	Distal Intergenic	10420746	10434009	13264	-	ENSMUSG00000019832	ENSMUST00000019974	-19281	Rab32	RAB32, member RAS oncogene family [Source:MGI Symbol;Acc:MGI:1915094] && sp|Q9CZE3|RAB32_MOUSE Ras-related protein Rab-32 OS=Mus musculus OX=10090 GN=Rab32 PE=1 SV=3 && PF00071:Ras family
10	39488398	39488725	328	WT_peak_675	48	5.60885	7.93086	4.86583	193	Promoter (<=1kb)	39488930	39531303	42374	+	ENSMUSG00000019842	ENSMUST00000019987	-205	Traf3ip2	TRAF3 interacting protein 2 [Source:MGI Symbol;Acc:MGI:2143599] && sp|Q8N7N6|CIKS_MOUSE E3 ubiquitin ligase TRAF3IP2 OS=Mus musculus OX=10090 GN=Traf3ip2 PE=1 SV=1 && PF08357:SEFIR domain
10	39515894	39516245	352	WT_peak_676	70	6.73062	10.269	7.0541	153	Promoter (<=1kb)	39517130	39521754	4625	+	ENSMUSG00000019842	ENSMUST00000129693	-885	Traf3ip2	TRAF3 interacting protein 2 [Source:MGI Symbol;Acc:MGI:2143599] && sp|Q8N7N6|CIKS_MOUSE E3 ubiquitin ligase TRAF3IP2 OS=Mus musculus OX=10090 GN=Traf3ip2 PE=1 SV=1 && PF08357:SEFIR domain
10	39245619	39246050	432	WT_peak_672	191	6.19563	22.8788	19.1383	265	Promoter (<=1kb)	39245760	39441377	195618	+	ENSMUSG00000019843	ENSMUST00000063091	0	Fyn	Fyn proto-oncogene [Source:MGI Symbol;Acc:MGI:95602] && sp|Q05876|FYN_CHICK Tyrosine-protein kinase Fyn OS=Gallus gallus OX=9031 GN=FYN PE=1 SV=2 && PF07714:Protein tyrosine kinase|PF00017:SH2 domain|PF00018:SH3 domain
10	39269035	39269406	372	WT_peak_673	72	6.878	10.5145	7.29227	197	Intron (ENSMUST00000148152/ENSMUSG00000019843, intron 1 of 4)	39245799	39440419	194621	+	ENSMUSG00000019843	ENSMUST00000126486	23236	Fyn	Fyn proto-oncogene [Source:MGI Symbol;Acc:MGI:95602] && sp|Q05876|FYN_CHICK Tyrosine-protein kinase Fyn OS=Gallus gallus OX=9031 GN=FYN PE=1 SV=2 && PF07714:Protein tyrosine kinase|PF00017:SH2 domain|PF00018:SH3 domain
10	38857753	38858418	666	WT_peak_662	269	15.8564	30.9521	26.9579	348	Intron (ENSMUST00000159506/ENSMUSG00000019846, intron 1 of 1)	38841668	38930515	88848	+	ENSMUSG00000019846	ENSMUST00000159580	16085	Lama4	laminin, alpha 4 [Source:MGI Symbol;Acc:MGI:109321] && sp|P97927|LAMA4_MOUSE Laminin subunit alpha-4 OS=Mus musculus OX=10090 GN=Lama4 PE=1 SV=2 && PF06009:Laminin Domain II|PF02210:Laminin G domain|PF00053:Laminin EGF domain|PF06008:Laminin Domain I
10	38860535	38860970	436	WT_peak_663	82	7.2915	11.4912	8.2077	215	Intron (ENSMUST00000159506/ENSMUSG00000019846, intron 1 of 1)	38841668	38930515	88848	+	ENSMUSG00000019846	ENSMUST00000159580	18867	Lama4	laminin, alpha 4 [Source:MGI Symbol;Acc:MGI:109321] && sp|P97927|LAMA4_MOUSE Laminin subunit alpha-4 OS=Mus musculus OX=10090 GN=Lama4 PE=1 SV=2 && PF06009:Laminin Domain II|PF02210:Laminin G domain|PF00053:Laminin EGF domain|PF06008:Laminin Domain I
10	38870213	38871154	942	WT_peak_664	276	15.9751	31.6264	27.6024	607	Intron (ENSMUST00000159506/ENSMUSG00000019846, intron 1 of 1)	38841668	38930515	88848	+	ENSMUSG00000019846	ENSMUST00000159580	28545	Lama4	laminin, alpha 4 [Source:MGI Symbol;Acc:MGI:109321] && sp|P97927|LAMA4_MOUSE Laminin subunit alpha-4 OS=Mus musculus OX=10090 GN=Lama4 PE=1 SV=2 && PF06009:Laminin Domain II|PF02210:Laminin G domain|PF00053:Laminin EGF domain|PF06008:Laminin Domain I
10	38882601	38882962	362	WT_peak_665	54	6.03833	8.53545	5.42853	185	Exon (ENSMUST00000159506/ENSMUSG00000019846, exon 2 of 2)	38841668	38930515	88848	+	ENSMUSG00000019846	ENSMUST00000159580	40933	Lama4	laminin, alpha 4 [Source:MGI Symbol;Acc:MGI:109321] && sp|P97927|LAMA4_MOUSE Laminin subunit alpha-4 OS=Mus musculus OX=10090 GN=Lama4 PE=1 SV=2 && PF06009:Laminin Domain II|PF02210:Laminin G domain|PF00053:Laminin EGF domain|PF06008:Laminin Domain I
10	38920525	38921055	531	WT_peak_666	79	7.38018	11.1993	7.9341	300	Intron (ENSMUST00000019992/ENSMUSG00000019846, intron 9 of 37)	38929801	38933663	3863	+	ENSMUSG00000019846	ENSMUST00000161992	-8746	Lama4	laminin, alpha 4 [Source:MGI Symbol;Acc:MGI:109321] && sp|P97927|LAMA4_MOUSE Laminin subunit alpha-4 OS=Mus musculus OX=10090 GN=Lama4 PE=1 SV=2 && PF06009:Laminin Domain II|PF02210:Laminin G domain|PF00053:Laminin EGF domain|PF06008:Laminin Domain I
10	18863550	18863960	411	WT_peak_602	54	6.03833	8.53545	5.42853	159	Distal Intergenic	18883015	18884593	1579	-	ENSMUSG00000019850	ENSMUST00000154749	20633	Tnfaip3	tumor necrosis factor, alpha-induced protein 3 [Source:MGI Symbol;Acc:MGI:1196377] && sp|Q60769|TNAP3_MOUSE Tumor necrosis factor alpha-induced protein 3 OS=Mus musculus OX=10090 GN=Tnfaip3 PE=1 SV=2 && -
10	43988032	43988459	428	WT_peak_694	106	8.72203	14.0138	10.6187	193	Intron (ENSMUST00000200401/ENSMUSG00000019866, intron 1 of 21)	43826632	44024849	198218	-	ENSMUSG00000019866	ENSMUST00000200401	36390	Crybg1	crystallin beta-gamma domain containing 1 [Source:MGI Symbol;Acc:MGI:109544] && sp|Q9Y4K1|CRBG1_HUMAN Beta/gamma crystallin domain-containing protein 1 OS=Homo sapiens OX=9606 GN=CRYBG1 PE=1 SV=3 && PF00652:Ricin-type beta-trefoil lectin domain|PF00030:Beta/Gamma crystallin
10	66883459	66883924	466	WT_peak_744	101	7.89281	13.5535	10.1798	257	Intron (ENSMUST00000020023/ENSMUSG00000019873, intron 2 of 7)	66870998	66873101	2104	-	ENSMUSG00000019873	ENSMUST00000219431	-10358	Reep3	receptor accessory protein 3 [Source:MGI Symbol;Acc:MGI:88930] && sp|Q99KK1|REEP3_MOUSE Receptor expression-enhancing protein 3 OS=Mus musculus OX=10090 GN=Reep3 PE=1 SV=1 && PF03134:TB2/DP1, HVA22 family
10	29430377	29430867	491	WT_peak_649	253	15.1958	29.2822	25.3343	246	Intron (ENSMUST00000215560/ENSMUSG00000110831, intron 1 of 1)	29328414	29411863	83450	-	ENSMUSG00000019880	ENSMUST00000092623	-18514	Rspo3	R-spondin 3 [Source:MGI Symbol;Acc:MGI:1920030] && sp|Q2TJ95|RSPO3_MOUSE R-spondin-3 OS=Mus musculus OX=10090 GN=Rspo3 PE=1 SV=2 && -
10	27950637	27951238	602	WT_peak_645	759	13.7681	80.9828	75.9028	287	Promoter (<=1kb)	27950816	28473393	522578	+	ENSMUSG00000019889	ENSMUST00000166468	0	Ptprk	protein tyrosine phosphatase, receptor type, K [Source:MGI Symbol;Acc:MGI:103310] && sp|P35822|PTPRK_MOUSE Receptor-type tyrosine-protein phosphatase kappa OS=Mus musculus OX=10090 GN=Ptprk PE=1 SV=1 && PF00102:Protein-tyrosine phosphatase|PF00041:Fibronectin type III domain|PF07679:Immunoglobulin I-set domain|PF00629:MAM domain, meprin/A5/mu
10	27988830	27989250	421	WT_peak_646	82	7.2915	11.4912	8.2077	182	Intron (ENSMUST00000166468/ENSMUSG00000019889, intron 1 of 31)	27951006	28140669	189664	+	ENSMUSG00000019889	ENSMUST00000219761	37824	Ptprk	protein tyrosine phosphatase, receptor type, K [Source:MGI Symbol;Acc:MGI:103310] && sp|P35822|PTPRK_MOUSE Receptor-type tyrosine-protein phosphatase kappa OS=Mus musculus OX=10090 GN=Ptprk PE=1 SV=1 && PF00102:Protein-tyrosine phosphatase|PF00041:Fibronectin type III domain|PF07679:Immunoglobulin I-set domain|PF00629:MAM domain, meprin/A5/mu
10	28271812	28272223	412	WT_peak_648	79	7.38018	11.1993	7.9341	208	Intron (ENSMUST00000166468/ENSMUSG00000019889, intron 7 of 31)	28436147	28441432	5286	+	ENSMUSG00000019889	ENSMUST00000219621	-163924	Ptprk	protein tyrosine phosphatase, receptor type, K [Source:MGI Symbol;Acc:MGI:103310] && sp|P35822|PTPRK_MOUSE Receptor-type tyrosine-protein phosphatase kappa OS=Mus musculus OX=10090 GN=Ptprk PE=1 SV=1 && PF00102:Protein-tyrosine phosphatase|PF00041:Fibronectin type III domain|PF07679:Immunoglobulin I-set domain|PF00629:MAM domain, meprin/A5/mu
[truncated: 7,884 more rows]
